# Supplementary material for: Genome-Scale Metabolic Model of Actinosynnema pretiosum ATCC 31280 and Its Application for Ansamitocin P-3 Production Improvement
Source: Genes (Basel). 2018 Jul 20;9(7):364. doi: 10.3390/genes9070364 (PMC6070911; doi:10.3390/genes9070364)
Supplement: Supplementary file 1 [file genes-09-00364-s001.zip]

Archive with 7 entries (6 files):
- supplymentary file/
- supplymentary file/File S1.xml
- supplymentary file/Table S1.xls
- supplymentary file/Table S2.xls
- supplymentary file/Table S3.xls
- supplymentary file/Table S4.xls
- supplymentary file/Text S1.doc
