# Supplementary material for: Genome-Scale Metabolic Model of Actinosynnema pretiosum ATCC 31280 and Its Application for Ansamitocin P-3 Production Improvement
Source: Genes (Basel). 2018 Jul 20;9(7):364. doi: 10.3390/genes9070364 (PMC6070911; doi:10.3390/genes9070364)
Supplement: Supplementary file 1 [file genes-09-00364-s001.zip › supplymentary file/File S1.xml]

<?xml version="1.0" encoding="UTF-8"?>
<sbml xmlns="http://www.sbml.org/sbml/level2" level="2" version="1">
  <model id="AP3_18_2_5">
    <listOfUnitDefinitions>
      <unitDefinition id="mmol_per_gDW_per_hr">
        <listOfUnits>
          <unit kind="mole" exponent="1" scale="-3" multiplier="1" offset="0"/>
          <unit kind="gram" exponent="-1" scale="0" multiplier="1" offset="0"/>
          <unit kind="second" exponent="-1" scale="0" multiplier="0.000277777777777778" offset="0"/>
        </listOfUnits>
      </unitDefinition>
    </listOfUnitDefinitions>
    <listOfCompartments>
      <compartment id="c0" name="Cytosol" spatialDimensions="3" constant="false"/>
      <compartment id="e0" name="extracellular" spatialDimensions="3" constant="false"/>
    </listOfCompartments>
    <listOfSpecies>
      <species id="M_cpd00443_c0" name="ABEE_c0" compartment="c0" hasOnlySubstanceUnits="false" boundaryCondition="false" constant="false">
        <notes>
          <body xmlns="http://www.w3.org/1999/xhtml">
            <p>CHARGE: 0</p>
          </body>
        </notes>
      </species>
      <species id="M_cpd02920_c0" name="2_Amino_4_hydroxy_6_hydroxymethyl_7_8_dihydropteridinediphosphate_c0" compartment="c0" hasOnlySubstanceUnits="false" boundaryCondition="false" constant="false">
        <notes>
          <body xmlns="http://www.w3.org/1999/xhtml">
            <p>CHARGE: 0</p>
          </body>
        </notes>
      </species>
      <species id="M_cpd00012_c0" name="PPi_c0" compartment="c0" hasOnlySubstanceUnits="false" boundaryCondition="false" constant="false">
        <notes>
          <body xmlns="http://www.w3.org/1999/xhtml">
            <p>CHARGE: 0</p>
          </body>
        </notes>
      </species>
      <species id="M_cpd00067_c0" name="H_c0" compartment="c0" hasOnlySubstanceUnits="false" boundaryCondition="false" constant="false">
        <notes>
          <body xmlns="http://www.w3.org/1999/xhtml">
            <p>CHARGE: 0</p>
          </body>
        </notes>
      </species>
      <species id="M_cpd00683_c0" name="Dihydropteroate_c0" compartment="c0" hasOnlySubstanceUnits="false" boundaryCondition="false" constant="false">
        <notes>
          <body xmlns="http://www.w3.org/1999/xhtml">
            <p>CHARGE: 0</p>
          </body>
        </notes>
      </species>
      <species id="M_cpd00213_c0" name="Lipoamide_c0" compartment="c0" hasOnlySubstanceUnits="false" boundaryCondition="false" constant="false">
        <notes>
          <body xmlns="http://www.w3.org/1999/xhtml">
            <p>CHARGE: 0</p>
          </body>
        </notes>
      </species>
      <species id="M_cpd14700_c0" name="2_Methyl_1_hydroxypropyl_TPP_c0" compartment="c0" hasOnlySubstanceUnits="false" boundaryCondition="false" constant="false">
        <notes>
          <body xmlns="http://www.w3.org/1999/xhtml">
            <p>CHARGE: 0</p>
          </body>
        </notes>
      </species>
      <species id="M_cpd00056_c0" name="TPP_c0" compartment="c0" hasOnlySubstanceUnits="false" boundaryCondition="false" constant="false">
        <notes>
          <body xmlns="http://www.w3.org/1999/xhtml">
            <p>CHARGE: 0</p>
          </body>
        </notes>
      </species>
      <species id="M_cpd02700_c0" name="S_2_Methylpropionyl_dihydrolipoamide_c0" compartment="c0" hasOnlySubstanceUnits="false" boundaryCondition="false" constant="false">
        <notes>
          <body xmlns="http://www.w3.org/1999/xhtml">
            <p>CHARGE: 0</p>
          </body>
        </notes>
      </species>
      <species id="M_cpd00114_c0" name="IMP_c0" compartment="c0" hasOnlySubstanceUnits="false" boundaryCondition="false" constant="false">
        <notes>
          <body xmlns="http://www.w3.org/1999/xhtml">
            <p>CHARGE: 0</p>
          </body>
        </notes>
      </species>
      <species id="M_cpd00103_c0" name="PRPP_c0" compartment="c0" hasOnlySubstanceUnits="false" boundaryCondition="false" constant="false">
        <notes>
          <body xmlns="http://www.w3.org/1999/xhtml">
            <p>CHARGE: 0</p>
          </body>
        </notes>
      </species>
      <species id="M_cpd00226_c0" name="HYXN_c0" compartment="c0" hasOnlySubstanceUnits="false" boundaryCondition="false" constant="false">
        <notes>
          <body xmlns="http://www.w3.org/1999/xhtml">
            <p>CHARGE: 0</p>
          </body>
        </notes>
      </species>
      <species id="M_cpd00001_c0" name="H2O_c0" compartment="c0" hasOnlySubstanceUnits="false" boundaryCondition="false" constant="false">
        <notes>
          <body xmlns="http://www.w3.org/1999/xhtml">
            <p>CHARGE: 0</p>
          </body>
        </notes>
      </species>
      <species id="M_cpd01759_c0" name="N_Acyl_L_aspartate_c0" compartment="c0" hasOnlySubstanceUnits="false" boundaryCondition="false" constant="false">
        <notes>
          <body xmlns="http://www.w3.org/1999/xhtml">
            <p>CHARGE: 0</p>
          </body>
        </notes>
      </species>
      <species id="M_cpd00041_c0" name="L_Aspartate_c0" compartment="c0" hasOnlySubstanceUnits="false" boundaryCondition="false" constant="false">
        <notes>
          <body xmlns="http://www.w3.org/1999/xhtml">
            <p>CHARGE: 0</p>
          </body>
        </notes>
      </species>
      <species id="M_cpd00049_c0" name="Carboxylic_acid_c0" compartment="c0" hasOnlySubstanceUnits="false" boundaryCondition="false" constant="false">
        <notes>
          <body xmlns="http://www.w3.org/1999/xhtml">
            <p>CHARGE: 0</p>
          </body>
        </notes>
      </species>
      <species id="M_cpd00017_c0" name="S_Adenosyl_L_methionine_c0" compartment="c0" hasOnlySubstanceUnits="false" boundaryCondition="false" constant="false">
        <notes>
          <body xmlns="http://www.w3.org/1999/xhtml">
            <p>CHARGE: 0</p>
          </body>
        </notes>
      </species>
      <species id="M_cpd00074_c0" name="S_c0" compartment="c0" hasOnlySubstanceUnits="false" boundaryCondition="false" constant="false">
        <notes>
          <body xmlns="http://www.w3.org/1999/xhtml">
            <p>CHARGE: 0</p>
          </body>
        </notes>
      </species>
      <species id="M_cpd01311_c0" name="Dethiobiotin_c0" compartment="c0" hasOnlySubstanceUnits="false" boundaryCondition="false" constant="false">
        <notes>
          <body xmlns="http://www.w3.org/1999/xhtml">
            <p>CHARGE: 0</p>
          </body>
        </notes>
      </species>
      <species id="M_cpd00060_c0" name="L_Methionine_c0" compartment="c0" hasOnlySubstanceUnits="false" boundaryCondition="false" constant="false">
        <notes>
          <body xmlns="http://www.w3.org/1999/xhtml">
            <p>CHARGE: 0</p>
          </body>
        </notes>
      </species>
      <species id="M_cpd00104_c0" name="BIOT_c0" compartment="c0" hasOnlySubstanceUnits="false" boundaryCondition="false" constant="false">
        <notes>
          <body xmlns="http://www.w3.org/1999/xhtml">
            <p>CHARGE: 0</p>
          </body>
        </notes>
      </species>
      <species id="M_cpd03091_c0" name="5_Deoxyadenosine_c0" compartment="c0" hasOnlySubstanceUnits="false" boundaryCondition="false" constant="false">
        <notes>
          <body xmlns="http://www.w3.org/1999/xhtml">
            <p>CHARGE: 0</p>
          </body>
        </notes>
      </species>
      <species id="M_cpd00947_c0" name="LacCer_c0" compartment="c0" hasOnlySubstanceUnits="false" boundaryCondition="false" constant="false">
        <notes>
          <body xmlns="http://www.w3.org/1999/xhtml">
            <p>CHARGE: 0</p>
          </body>
        </notes>
      </species>
      <species id="M_cpd00108_c0" name="Galactose_c0" compartment="c0" hasOnlySubstanceUnits="false" boundaryCondition="false" constant="false">
        <notes>
          <body xmlns="http://www.w3.org/1999/xhtml">
            <p>CHARGE: 0</p>
          </body>
        </notes>
      </species>
      <species id="M_cpd00878_c0" name="Glucocerebroside_c0" compartment="c0" hasOnlySubstanceUnits="false" boundaryCondition="false" constant="false">
        <notes>
          <body xmlns="http://www.w3.org/1999/xhtml">
            <p>CHARGE: 0</p>
          </body>
        </notes>
      </species>
      <species id="M_cpd00026_c0" name="UDP_glucose_c0" compartment="c0" hasOnlySubstanceUnits="false" boundaryCondition="false" constant="false">
        <notes>
          <body xmlns="http://www.w3.org/1999/xhtml">
            <p>CHARGE: 0</p>
          </body>
        </notes>
      </species>
      <species id="M_cpd15746_c0" name="Palmitoyllipoteichoic_acid_n24__linked__unsubstituted_c0" compartment="c0" hasOnlySubstanceUnits="false" boundaryCondition="false" constant="false">
        <notes>
          <body xmlns="http://www.w3.org/1999/xhtml">
            <p>CHARGE: 0</p>
          </body>
        </notes>
      </species>
      <species id="M_cpd00014_c0" name="UDP_c0" compartment="c0" hasOnlySubstanceUnits="false" boundaryCondition="false" constant="false">
        <notes>
          <body xmlns="http://www.w3.org/1999/xhtml">
            <p>CHARGE: 0</p>
          </body>
        </notes>
      </species>
      <species id="M_cpd15755_c0" name="Palmitoyllipoteichoic_acid_n24__linked__glucose_substituted_c0" compartment="c0" hasOnlySubstanceUnits="false" boundaryCondition="false" constant="false">
        <notes>
          <body xmlns="http://www.w3.org/1999/xhtml">
            <p>CHARGE: 0</p>
          </body>
        </notes>
      </species>
      <species id="M_cpd00002_c0" name="ATP_c0" compartment="c0" hasOnlySubstanceUnits="false" boundaryCondition="false" constant="false">
        <notes>
          <body xmlns="http://www.w3.org/1999/xhtml">
            <p>CHARGE: 0</p>
          </body>
        </notes>
      </species>
      <species id="M_cpd00046_c0" name="CMP_c0" compartment="c0" hasOnlySubstanceUnits="false" boundaryCondition="false" constant="false">
        <notes>
          <body xmlns="http://www.w3.org/1999/xhtml">
            <p>CHARGE: 0</p>
          </body>
        </notes>
      </species>
      <species id="M_cpd00008_c0" name="ADP_c0" compartment="c0" hasOnlySubstanceUnits="false" boundaryCondition="false" constant="false">
        <notes>
          <body xmlns="http://www.w3.org/1999/xhtml">
            <p>CHARGE: 0</p>
          </body>
        </notes>
      </species>
      <species id="M_cpd00096_c0" name="CDP_c0" compartment="c0" hasOnlySubstanceUnits="false" boundaryCondition="false" constant="false">
        <notes>
          <body xmlns="http://www.w3.org/1999/xhtml">
            <p>CHARGE: 0</p>
          </body>
        </notes>
      </species>
      <species id="M_cpd03816_c0" name="Methylenediurea_c0" compartment="c0" hasOnlySubstanceUnits="false" boundaryCondition="false" constant="false">
        <notes>
          <body xmlns="http://www.w3.org/1999/xhtml">
            <p>CHARGE: 0</p>
          </body>
        </notes>
      </species>
      <species id="M_cpd00011_c0" name="CO2_c0" compartment="c0" hasOnlySubstanceUnits="false" boundaryCondition="false" constant="false">
        <notes>
          <body xmlns="http://www.w3.org/1999/xhtml">
            <p>CHARGE: 0</p>
          </body>
        </notes>
      </species>
      <species id="M_cpd00013_c0" name="NH3_c0" compartment="c0" hasOnlySubstanceUnits="false" boundaryCondition="false" constant="false">
        <notes>
          <body xmlns="http://www.w3.org/1999/xhtml">
            <p>CHARGE: 0</p>
          </body>
        </notes>
      </species>
      <species id="M_cpd03819_c0" name="N_Hydroxymethylurea_c0" compartment="c0" hasOnlySubstanceUnits="false" boundaryCondition="false" constant="false">
        <notes>
          <body xmlns="http://www.w3.org/1999/xhtml">
            <p>CHARGE: 0</p>
          </body>
        </notes>
      </species>
      <species id="M_cpd00037_c0" name="UDP_N_acetylglucosamine_c0" compartment="c0" hasOnlySubstanceUnits="false" boundaryCondition="false" constant="false">
        <notes>
          <body xmlns="http://www.w3.org/1999/xhtml">
            <p>CHARGE: 0</p>
          </body>
        </notes>
      </species>
      <species id="M_cpd03494_c0" name="Undecaprenyl_diphospho_N_acetylmuramoyl_L_alanyl_D_glutamyl_meso_2_6_diaminopimeloyl_D_alanyl_D_alanine_c0" compartment="c0" hasOnlySubstanceUnits="false" boundaryCondition="false" constant="false">
        <notes>
          <body xmlns="http://www.w3.org/1999/xhtml">
            <p>CHARGE: 0</p>
          </body>
        </notes>
      </species>
      <species id="M_cpd03495_c0" name="Undecaprenyl_diphospho_N_acetylmuramoyl__N_acetylglucosamine_L_ala_D_glu_meso_2_6_diaminopimeloyl_D_ala_D_ala_c0" compartment="c0" hasOnlySubstanceUnits="false" boundaryCondition="false" constant="false">
        <notes>
          <body xmlns="http://www.w3.org/1999/xhtml">
            <p>CHARGE: 0</p>
          </body>
        </notes>
      </species>
      <species id="M_cpd00658_c0" name="Isochorismate_c0" compartment="c0" hasOnlySubstanceUnits="false" boundaryCondition="false" constant="false">
        <notes>
          <body xmlns="http://www.w3.org/1999/xhtml">
            <p>CHARGE: 0</p>
          </body>
        </notes>
      </species>
      <species id="M_cpd00020_c0" name="Pyruvate_c0" compartment="c0" hasOnlySubstanceUnits="false" boundaryCondition="false" constant="false">
        <notes>
          <body xmlns="http://www.w3.org/1999/xhtml">
            <p>CHARGE: 0</p>
          </body>
        </notes>
      </species>
      <species id="M_cpd02566_c0" name="2_3_Dihydroxy_2_3_dihydrobenzoate_c0" compartment="c0" hasOnlySubstanceUnits="false" boundaryCondition="false" constant="false">
        <notes>
          <body xmlns="http://www.w3.org/1999/xhtml">
            <p>CHARGE: 0</p>
          </body>
        </notes>
      </species>
      <species id="M_cpd00010_c0" name="CoA_c0" compartment="c0" hasOnlySubstanceUnits="false" boundaryCondition="false" constant="false">
        <notes>
          <body xmlns="http://www.w3.org/1999/xhtml">
            <p>CHARGE: 0</p>
          </body>
        </notes>
      </species>
      <species id="M_cpd11440_c0" name="fa6_c0" compartment="c0" hasOnlySubstanceUnits="false" boundaryCondition="false" constant="false">
        <notes>
          <body xmlns="http://www.w3.org/1999/xhtml">
            <p>CHARGE: 0</p>
          </body>
        </notes>
      </species>
      <species id="M_cpd00018_c0" name="AMP_c0" compartment="c0" hasOnlySubstanceUnits="false" boundaryCondition="false" constant="false">
        <notes>
          <body xmlns="http://www.w3.org/1999/xhtml">
            <p>CHARGE: 0</p>
          </body>
        </notes>
      </species>
      <species id="M_cpd11441_c0" name="fa6coa_c0" compartment="c0" hasOnlySubstanceUnits="false" boundaryCondition="false" constant="false">
        <notes>
          <body xmlns="http://www.w3.org/1999/xhtml">
            <p>CHARGE: 0</p>
          </body>
        </notes>
      </species>
      <species id="M_cpd00004_c0" name="NADH_c0" compartment="c0" hasOnlySubstanceUnits="false" boundaryCondition="false" constant="false">
        <notes>
          <body xmlns="http://www.w3.org/1999/xhtml">
            <p>CHARGE: 0</p>
          </body>
        </notes>
      </species>
      <species id="M_cpd11527_c0" name="7_methyl_trans_oct_2_enoyl_ACP_c0" compartment="c0" hasOnlySubstanceUnits="false" boundaryCondition="false" constant="false">
        <notes>
          <body xmlns="http://www.w3.org/1999/xhtml">
            <p>CHARGE: 0</p>
          </body>
        </notes>
      </species>
      <species id="M_cpd00003_c0" name="NAD_c0" compartment="c0" hasOnlySubstanceUnits="false" boundaryCondition="false" constant="false">
        <notes>
          <body xmlns="http://www.w3.org/1999/xhtml">
            <p>CHARGE: 0</p>
          </body>
        </notes>
      </species>
      <species id="M_cpd11528_c0" name="7_methyl_octanoyl_ACP_c0" compartment="c0" hasOnlySubstanceUnits="false" boundaryCondition="false" constant="false">
        <notes>
          <body xmlns="http://www.w3.org/1999/xhtml">
            <p>CHARGE: 0</p>
          </body>
        </notes>
      </species>
      <species id="M_cpd00533_c0" name="dCDP_c0" compartment="c0" hasOnlySubstanceUnits="false" boundaryCondition="false" constant="false">
        <notes>
          <body xmlns="http://www.w3.org/1999/xhtml">
            <p>CHARGE: 0</p>
          </body>
        </notes>
      </species>
      <species id="M_cpd00356_c0" name="dCTP_c0" compartment="c0" hasOnlySubstanceUnits="false" boundaryCondition="false" constant="false">
        <notes>
          <body xmlns="http://www.w3.org/1999/xhtml">
            <p>CHARGE: 0</p>
          </body>
        </notes>
      </species>
      <species id="M_cpd00067_e0" name="H_e0" compartment="e0" hasOnlySubstanceUnits="false" boundaryCondition="false" constant="false">
        <notes>
          <body xmlns="http://www.w3.org/1999/xhtml">
            <p>CHARGE: 0</p>
          </body>
        </notes>
      </species>
      <species id="M_cpd00075_e0" name="Nitrite_e0" compartment="e0" hasOnlySubstanceUnits="false" boundaryCondition="false" constant="false">
        <notes>
          <body xmlns="http://www.w3.org/1999/xhtml">
            <p>CHARGE: 0</p>
          </body>
        </notes>
      </species>
      <species id="M_cpd00075_c0" name="Nitrite_c0" compartment="c0" hasOnlySubstanceUnits="false" boundaryCondition="false" constant="false">
        <notes>
          <body xmlns="http://www.w3.org/1999/xhtml">
            <p>CHARGE: 0</p>
          </body>
        </notes>
      </species>
      <species id="M_cpd00851_c0" name="trans_4_Hydroxy_L_proline_c0" compartment="c0" hasOnlySubstanceUnits="false" boundaryCondition="false" constant="false">
        <notes>
          <body xmlns="http://www.w3.org/1999/xhtml">
            <p>CHARGE: 0</p>
          </body>
        </notes>
      </species>
      <species id="M_cpd02175_c0" name="cis_4_Hydroxy_D_proline_c0" compartment="c0" hasOnlySubstanceUnits="false" boundaryCondition="false" constant="false">
        <notes>
          <body xmlns="http://www.w3.org/1999/xhtml">
            <p>CHARGE: 0</p>
          </body>
        </notes>
      </species>
      <species id="M_cpd03049_c0" name="2_Hydroxyethyl_ThPP_c0" compartment="c0" hasOnlySubstanceUnits="false" boundaryCondition="false" constant="false">
        <notes>
          <body xmlns="http://www.w3.org/1999/xhtml">
            <p>CHARGE: 0</p>
          </body>
        </notes>
      </species>
      <species id="M_cpd00836_c0" name="S_Acetyldihydrolipoamide_c0" compartment="c0" hasOnlySubstanceUnits="false" boundaryCondition="false" constant="false">
        <notes>
          <body xmlns="http://www.w3.org/1999/xhtml">
            <p>CHARGE: 0</p>
          </body>
        </notes>
      </species>
      <species id="M_cpd15750_c0" name="Anteisoheptadecanoyllipoteichoic_acid_n24__linked__unsubstituted_c0" compartment="c0" hasOnlySubstanceUnits="false" boundaryCondition="false" constant="false">
        <notes>
          <body xmlns="http://www.w3.org/1999/xhtml">
            <p>CHARGE: 0</p>
          </body>
        </notes>
      </species>
      <species id="M_cpd15768_c0" name="Anteisoheptadecanoyllipoteichoic_acid_n24__linked__N_acetyl_D_glucosamine_c0" compartment="c0" hasOnlySubstanceUnits="false" boundaryCondition="false" constant="false">
        <notes>
          <body xmlns="http://www.w3.org/1999/xhtml">
            <p>CHARGE: 0</p>
          </body>
        </notes>
      </species>
      <species id="M_cpd00006_c0" name="NADP_c0" compartment="c0" hasOnlySubstanceUnits="false" boundaryCondition="false" constant="false">
        <notes>
          <body xmlns="http://www.w3.org/1999/xhtml">
            <p>CHARGE: 0</p>
          </body>
        </notes>
      </species>
      <species id="M_cpd00842_c0" name="S_3_Hydroxybutyryl_CoA_c0" compartment="c0" hasOnlySubstanceUnits="false" boundaryCondition="false" constant="false">
        <notes>
          <body xmlns="http://www.w3.org/1999/xhtml">
            <p>CHARGE: 0</p>
          </body>
        </notes>
      </species>
      <species id="M_cpd00005_c0" name="NADPH_c0" compartment="c0" hasOnlySubstanceUnits="false" boundaryCondition="false" constant="false">
        <notes>
          <body xmlns="http://www.w3.org/1999/xhtml">
            <p>CHARGE: 0</p>
          </body>
        </notes>
      </species>
      <species id="M_cpd00279_c0" name="Acetoacetyl_CoA_c0" compartment="c0" hasOnlySubstanceUnits="false" boundaryCondition="false" constant="false">
        <notes>
          <body xmlns="http://www.w3.org/1999/xhtml">
            <p>CHARGE: 0</p>
          </body>
        </notes>
      </species>
      <species id="M_cpd00179_c0" name="Maltose_c0" compartment="c0" hasOnlySubstanceUnits="false" boundaryCondition="false" constant="false">
        <notes>
          <body xmlns="http://www.w3.org/1999/xhtml">
            <p>CHARGE: 0</p>
          </body>
        </notes>
      </species>
      <species id="M_cpd00027_c0" name="D_Glucose_c0" compartment="c0" hasOnlySubstanceUnits="false" boundaryCondition="false" constant="false">
        <notes>
          <body xmlns="http://www.w3.org/1999/xhtml">
            <p>CHARGE: 0</p>
          </body>
        </notes>
      </species>
      <species id="M_cpd00137_c0" name="Citrate_c0" compartment="c0" hasOnlySubstanceUnits="false" boundaryCondition="false" constant="false">
        <notes>
          <body xmlns="http://www.w3.org/1999/xhtml">
            <p>CHARGE: 0</p>
          </body>
        </notes>
      </species>
      <species id="M_cpd00260_c0" name="Isocitrate_c0" compartment="c0" hasOnlySubstanceUnits="false" boundaryCondition="false" constant="false">
        <notes>
          <body xmlns="http://www.w3.org/1999/xhtml">
            <p>CHARGE: 0</p>
          </body>
        </notes>
      </species>
      <species id="M_cpd00521_c0" name="dTDP_4_oxo_6_deoxy_D_glucose_c0" compartment="c0" hasOnlySubstanceUnits="false" boundaryCondition="false" constant="false">
        <notes>
          <body xmlns="http://www.w3.org/1999/xhtml">
            <p>CHARGE: 0</p>
          </body>
        </notes>
      </species>
      <species id="M_cpd00522_c0" name="dTDP_4_oxo_L_rhamnose_c0" compartment="c0" hasOnlySubstanceUnits="false" boundaryCondition="false" constant="false">
        <notes>
          <body xmlns="http://www.w3.org/1999/xhtml">
            <p>CHARGE: 0</p>
          </body>
        </notes>
      </species>
      <species id="M_cpd03113_c0" name="S_3_Hydroxyhexadecanoyl_CoA_c0" compartment="c0" hasOnlySubstanceUnits="false" boundaryCondition="false" constant="false">
        <notes>
          <body xmlns="http://www.w3.org/1999/xhtml">
            <p>CHARGE: 0</p>
          </body>
        </notes>
      </species>
      <species id="M_cpd03114_c0" name="3_Oxopalmitoyl_CoA_c0" compartment="c0" hasOnlySubstanceUnits="false" boundaryCondition="false" constant="false">
        <notes>
          <body xmlns="http://www.w3.org/1999/xhtml">
            <p>CHARGE: 0</p>
          </body>
        </notes>
      </species>
      <species id="M_cpd03839_c0" name="Precorrin_5_c0" compartment="c0" hasOnlySubstanceUnits="false" boundaryCondition="false" constant="false">
        <notes>
          <body xmlns="http://www.w3.org/1999/xhtml">
            <p>CHARGE: 0</p>
          </body>
        </notes>
      </species>
      <species id="M_cpd00019_c0" name="S_Adenosyl_homocysteine_c0" compartment="c0" hasOnlySubstanceUnits="false" boundaryCondition="false" constant="false">
        <notes>
          <body xmlns="http://www.w3.org/1999/xhtml">
            <p>CHARGE: 0</p>
          </body>
        </notes>
      </species>
      <species id="M_cpd00029_c0" name="Acetate_c0" compartment="c0" hasOnlySubstanceUnits="false" boundaryCondition="false" constant="false">
        <notes>
          <body xmlns="http://www.w3.org/1999/xhtml">
            <p>CHARGE: 0</p>
          </body>
        </notes>
      </species>
      <species id="M_cpd03761_c0" name="Precorrin_6A_c0" compartment="c0" hasOnlySubstanceUnits="false" boundaryCondition="false" constant="false">
        <notes>
          <body xmlns="http://www.w3.org/1999/xhtml">
            <p>CHARGE: 0</p>
          </body>
        </notes>
      </species>
      <species id="M_cpd00007_c0" name="O2_c0" compartment="c0" hasOnlySubstanceUnits="false" boundaryCondition="false" constant="false">
        <notes>
          <body xmlns="http://www.w3.org/1999/xhtml">
            <p>CHARGE: 0</p>
          </body>
        </notes>
      </species>
      <species id="M_cpd00483_c0" name="3_Hydroxyanthranilate_c0" compartment="c0" hasOnlySubstanceUnits="false" boundaryCondition="false" constant="false">
        <notes>
          <body xmlns="http://www.w3.org/1999/xhtml">
            <p>CHARGE: 0</p>
          </body>
        </notes>
      </species>
      <species id="M_cpd00025_c0" name="H2O2_c0" compartment="c0" hasOnlySubstanceUnits="false" boundaryCondition="false" constant="false">
        <notes>
          <body xmlns="http://www.w3.org/1999/xhtml">
            <p>CHARGE: 0</p>
          </body>
        </notes>
      </species>
      <species id="M_cpd00532_c0" name="O2__c0" compartment="c0" hasOnlySubstanceUnits="false" boundaryCondition="false" constant="false">
        <notes>
          <body xmlns="http://www.w3.org/1999/xhtml">
            <p>CHARGE: 0</p>
          </body>
        </notes>
      </species>
      <species id="M_cpd03351_c0" name="Cinnavalininate_c0" compartment="c0" hasOnlySubstanceUnits="false" boundaryCondition="false" constant="false">
        <notes>
          <body xmlns="http://www.w3.org/1999/xhtml">
            <p>CHARGE: 0</p>
          </body>
        </notes>
      </species>
      <species id="M_cpd00039_c0" name="L_Lysine_c0" compartment="c0" hasOnlySubstanceUnits="false" boundaryCondition="false" constant="false">
        <notes>
          <body xmlns="http://www.w3.org/1999/xhtml">
            <p>CHARGE: 0</p>
          </body>
        </notes>
      </species>
      <species id="M_cpd01155_c0" name="Cadaverine_c0" compartment="c0" hasOnlySubstanceUnits="false" boundaryCondition="false" constant="false">
        <notes>
          <body xmlns="http://www.w3.org/1999/xhtml">
            <p>CHARGE: 0</p>
          </body>
        </notes>
      </species>
      <species id="M_cpd11466_c0" name="Myristoyl_ACP_c0" compartment="c0" hasOnlySubstanceUnits="false" boundaryCondition="false" constant="false">
        <notes>
          <body xmlns="http://www.w3.org/1999/xhtml">
            <p>CHARGE: 0</p>
          </body>
        </notes>
      </species>
      <species id="M_cpd01695_c0" name="Myristoyl_CoA_c0" compartment="c0" hasOnlySubstanceUnits="false" boundaryCondition="false" constant="false">
        <notes>
          <body xmlns="http://www.w3.org/1999/xhtml">
            <p>CHARGE: 0</p>
          </body>
        </notes>
      </species>
      <species id="M_cpd11493_c0" name="ACP_c0" compartment="c0" hasOnlySubstanceUnits="false" boundaryCondition="false" constant="false">
        <notes>
          <body xmlns="http://www.w3.org/1999/xhtml">
            <p>CHARGE: 0</p>
          </body>
        </notes>
      </species>
      <species id="M_cpd08739_c0" name="trans_2_Methyl_5_isopropylhexa_2_5_dienal_c0" compartment="c0" hasOnlySubstanceUnits="false" boundaryCondition="false" constant="false">
        <notes>
          <body xmlns="http://www.w3.org/1999/xhtml">
            <p>CHARGE: 0</p>
          </body>
        </notes>
      </species>
      <species id="M_cpd08740_c0" name="trans_2_Methyl_5_isopropylhexa_2_5_dienoic_acid_c0" compartment="c0" hasOnlySubstanceUnits="false" boundaryCondition="false" constant="false">
        <notes>
          <body xmlns="http://www.w3.org/1999/xhtml">
            <p>CHARGE: 0</p>
          </body>
        </notes>
      </species>
      <species id="M_cpd17042_c0" name="DNA_replication_c0" compartment="c0" hasOnlySubstanceUnits="false" boundaryCondition="false" constant="false">
        <notes>
          <body xmlns="http://www.w3.org/1999/xhtml">
            <p>CHARGE: 0</p>
          </body>
        </notes>
      </species>
      <species id="M_cpd11640_c0" name="H2_c0" compartment="c0" hasOnlySubstanceUnits="false" boundaryCondition="false" constant="false">
        <notes>
          <body xmlns="http://www.w3.org/1999/xhtml">
            <p>CHARGE: 0</p>
          </body>
        </notes>
      </species>
      <species id="M_cpd15560_c0" name="Ubiquinone_8_c0" compartment="c0" hasOnlySubstanceUnits="false" boundaryCondition="false" constant="false">
        <notes>
          <body xmlns="http://www.w3.org/1999/xhtml">
            <p>CHARGE: 0</p>
          </body>
        </notes>
      </species>
      <species id="M_cpd15561_c0" name="Ubiquinol_8_c0" compartment="c0" hasOnlySubstanceUnits="false" boundaryCondition="false" constant="false">
        <notes>
          <body xmlns="http://www.w3.org/1999/xhtml">
            <p>CHARGE: 0</p>
          </body>
        </notes>
      </species>
      <species id="M_cpd11492_c0" name="Malonyl_acyl_carrierprotein__c0" compartment="c0" hasOnlySubstanceUnits="false" boundaryCondition="false" constant="false">
        <notes>
          <body xmlns="http://www.w3.org/1999/xhtml">
            <p>CHARGE: 0</p>
          </body>
        </notes>
      </species>
      <species id="M_cpd11529_c0" name="9_methyl_3_oxo_decanoyl_ACP_c0" compartment="c0" hasOnlySubstanceUnits="false" boundaryCondition="false" constant="false">
        <notes>
          <body xmlns="http://www.w3.org/1999/xhtml">
            <p>CHARGE: 0</p>
          </body>
        </notes>
      </species>
      <species id="M_cpd15495_c0" name="Maltopentaose_c0" compartment="c0" hasOnlySubstanceUnits="false" boundaryCondition="false" constant="false">
        <notes>
          <body xmlns="http://www.w3.org/1999/xhtml">
            <p>CHARGE: 0</p>
          </body>
        </notes>
      </species>
      <species id="M_cpd01399_c0" name="Maltotetraose_c0" compartment="c0" hasOnlySubstanceUnits="false" boundaryCondition="false" constant="false">
        <notes>
          <body xmlns="http://www.w3.org/1999/xhtml">
            <p>CHARGE: 0</p>
          </body>
        </notes>
      </species>
      <species id="M_cpd02557_c0" name="Farnesylfarnesylgeraniol_c0" compartment="c0" hasOnlySubstanceUnits="false" boundaryCondition="false" constant="false">
        <notes>
          <body xmlns="http://www.w3.org/1999/xhtml">
            <p>CHARGE: 0</p>
          </body>
        </notes>
      </species>
      <species id="M_cpd00113_c0" name="Isopentenyldiphosphate_c0" compartment="c0" hasOnlySubstanceUnits="false" boundaryCondition="false" constant="false">
        <notes>
          <body xmlns="http://www.w3.org/1999/xhtml">
            <p>CHARGE: 0</p>
          </body>
        </notes>
      </species>
      <species id="M_cpd02590_c0" name="all_trans_Heptaprenyl_diphosphate_c0" compartment="c0" hasOnlySubstanceUnits="false" boundaryCondition="false" constant="false">
        <notes>
          <body xmlns="http://www.w3.org/1999/xhtml">
            <p>CHARGE: 0</p>
          </body>
        </notes>
      </species>
      <species id="M_cpd03187_c0" name="Oxalosuccinate_c0" compartment="c0" hasOnlySubstanceUnits="false" boundaryCondition="false" constant="false">
        <notes>
          <body xmlns="http://www.w3.org/1999/xhtml">
            <p>CHARGE: 0</p>
          </body>
        </notes>
      </species>
      <species id="M_cpd00024_c0" name="2_Oxoglutarate_c0" compartment="c0" hasOnlySubstanceUnits="false" boundaryCondition="false" constant="false">
        <notes>
          <body xmlns="http://www.w3.org/1999/xhtml">
            <p>CHARGE: 0</p>
          </body>
        </notes>
      </species>
      <species id="M_cpd00009_c0" name="Phosphate_c0" compartment="c0" hasOnlySubstanceUnits="false" boundaryCondition="false" constant="false">
        <notes>
          <body xmlns="http://www.w3.org/1999/xhtml">
            <p>CHARGE: 0</p>
          </body>
        </notes>
      </species>
      <species id="M_cpd00246_c0" name="Inosine_c0" compartment="c0" hasOnlySubstanceUnits="false" boundaryCondition="false" constant="false">
        <notes>
          <body xmlns="http://www.w3.org/1999/xhtml">
            <p>CHARGE: 0</p>
          </body>
        </notes>
      </species>
      <species id="M_cpd00475_c0" name="Ribose_1_phosphate_c0" compartment="c0" hasOnlySubstanceUnits="false" boundaryCondition="false" constant="false">
        <notes>
          <body xmlns="http://www.w3.org/1999/xhtml">
            <p>CHARGE: 0</p>
          </body>
        </notes>
      </species>
      <species id="M_cpd03572_c0" name="S_3_Hydroxyisobutyryl_CoA_c0" compartment="c0" hasOnlySubstanceUnits="false" boundaryCondition="false" constant="false">
        <notes>
          <body xmlns="http://www.w3.org/1999/xhtml">
            <p>CHARGE: 0</p>
          </body>
        </notes>
      </species>
      <species id="M_cpd00876_c0" name="3_Hydroxyisobutyrate_c0" compartment="c0" hasOnlySubstanceUnits="false" boundaryCondition="false" constant="false">
        <notes>
          <body xmlns="http://www.w3.org/1999/xhtml">
            <p>CHARGE: 0</p>
          </body>
        </notes>
      </species>
      <species id="M_cpd00054_c0" name="L_Serine_c0" compartment="c0" hasOnlySubstanceUnits="false" boundaryCondition="false" constant="false">
        <notes>
          <body xmlns="http://www.w3.org/1999/xhtml">
            <p>CHARGE: 0</p>
          </body>
        </notes>
      </species>
      <species id="M_cpd15688_c0" name="CDP_1_2_diisohexadecanoylglycerol_c0" compartment="c0" hasOnlySubstanceUnits="false" boundaryCondition="false" constant="false">
        <notes>
          <body xmlns="http://www.w3.org/1999/xhtml">
            <p>CHARGE: 0</p>
          </body>
        </notes>
      </species>
      <species id="M_cpd15694_c0" name="Diisohexadecanoylphosphatidylserine_c0" compartment="c0" hasOnlySubstanceUnits="false" boundaryCondition="false" constant="false">
        <notes>
          <body xmlns="http://www.w3.org/1999/xhtml">
            <p>CHARGE: 0</p>
          </body>
        </notes>
      </species>
      <species id="M_cpd02160_c0" name="N2_Succinyl_L_ornithine_c0" compartment="c0" hasOnlySubstanceUnits="false" boundaryCondition="false" constant="false">
        <notes>
          <body xmlns="http://www.w3.org/1999/xhtml">
            <p>CHARGE: 0</p>
          </body>
        </notes>
      </species>
      <species id="M_cpd00023_c0" name="L_Glutamate_c0" compartment="c0" hasOnlySubstanceUnits="false" boundaryCondition="false" constant="false">
        <notes>
          <body xmlns="http://www.w3.org/1999/xhtml">
            <p>CHARGE: 0</p>
          </body>
        </notes>
      </species>
      <species id="M_cpd03526_c0" name="N_Succinyl_L_glutamate_5_semialdehyde_c0" compartment="c0" hasOnlySubstanceUnits="false" boundaryCondition="false" constant="false">
        <notes>
          <body xmlns="http://www.w3.org/1999/xhtml">
            <p>CHARGE: 0</p>
          </body>
        </notes>
      </species>
      <species id="M_cpd11589_c0" name="gly_asp_L_c0" compartment="c0" hasOnlySubstanceUnits="false" boundaryCondition="false" constant="false">
        <notes>
          <body xmlns="http://www.w3.org/1999/xhtml">
            <p>CHARGE: 0</p>
          </body>
        </notes>
      </species>
      <species id="M_cpd00033_c0" name="Glycine_c0" compartment="c0" hasOnlySubstanceUnits="false" boundaryCondition="false" constant="false">
        <notes>
          <body xmlns="http://www.w3.org/1999/xhtml">
            <p>CHARGE: 0</p>
          </body>
        </notes>
      </species>
      <species id="M_cpd02519_c0" name="Guanidinoethyl_methyl_phosphate_c0" compartment="c0" hasOnlySubstanceUnits="false" boundaryCondition="false" constant="false">
        <notes>
          <body xmlns="http://www.w3.org/1999/xhtml">
            <p>CHARGE: 0</p>
          </body>
        </notes>
      </species>
      <species id="M_cpd02744_c0" name="N_Phosphoguanidinoethyl_methyl_phosphate_c0" compartment="c0" hasOnlySubstanceUnits="false" boundaryCondition="false" constant="false">
        <notes>
          <body xmlns="http://www.w3.org/1999/xhtml">
            <p>CHARGE: 0</p>
          </body>
        </notes>
      </species>
      <species id="M_cpd18004_c0" name="Pheophorbide_a_c0" compartment="c0" hasOnlySubstanceUnits="false" boundaryCondition="false" constant="false">
        <notes>
          <body xmlns="http://www.w3.org/1999/xhtml">
            <p>CHARGE: 0</p>
          </body>
        </notes>
      </species>
      <species id="M_cpd00116_c0" name="Methanol_c0" compartment="c0" hasOnlySubstanceUnits="false" boundaryCondition="false" constant="false">
        <notes>
          <body xmlns="http://www.w3.org/1999/xhtml">
            <p>CHARGE: 0</p>
          </body>
        </notes>
      </species>
      <species id="M_cpd18047_c0" name="Pyropheophorbide_a_c0" compartment="c0" hasOnlySubstanceUnits="false" boundaryCondition="false" constant="false">
        <notes>
          <body xmlns="http://www.w3.org/1999/xhtml">
            <p>CHARGE: 0</p>
          </body>
        </notes>
      </species>
      <species id="M_cpd00038_c0" name="GTP_c0" compartment="c0" hasOnlySubstanceUnits="false" boundaryCondition="false" constant="false">
        <notes>
          <body xmlns="http://www.w3.org/1999/xhtml">
            <p>CHARGE: 0</p>
          </body>
        </notes>
      </species>
      <species id="M_cpd00048_c0" name="Sulfate_c0" compartment="c0" hasOnlySubstanceUnits="false" boundaryCondition="false" constant="false">
        <notes>
          <body xmlns="http://www.w3.org/1999/xhtml">
            <p>CHARGE: 0</p>
          </body>
        </notes>
      </species>
      <species id="M_cpd00031_c0" name="GDP_c0" compartment="c0" hasOnlySubstanceUnits="false" boundaryCondition="false" constant="false">
        <notes>
          <body xmlns="http://www.w3.org/1999/xhtml">
            <p>CHARGE: 0</p>
          </body>
        </notes>
      </species>
      <species id="M_cpd00193_c0" name="APS_c0" compartment="c0" hasOnlySubstanceUnits="false" boundaryCondition="false" constant="false">
        <notes>
          <body xmlns="http://www.w3.org/1999/xhtml">
            <p>CHARGE: 0</p>
          </body>
        </notes>
      </species>
      <species id="M_cpd00206_c0" name="dCMP_c0" compartment="c0" hasOnlySubstanceUnits="false" boundaryCondition="false" constant="false">
        <notes>
          <body xmlns="http://www.w3.org/1999/xhtml">
            <p>CHARGE: 0</p>
          </body>
        </notes>
      </species>
      <species id="M_cpd00032_c0" name="Oxaloacetate_c0" compartment="c0" hasOnlySubstanceUnits="false" boundaryCondition="false" constant="false">
        <notes>
          <body xmlns="http://www.w3.org/1999/xhtml">
            <p>CHARGE: 0</p>
          </body>
        </notes>
      </species>
      <species id="M_cpd00068_c0" name="ITP_c0" compartment="c0" hasOnlySubstanceUnits="false" boundaryCondition="false" constant="false">
        <notes>
          <body xmlns="http://www.w3.org/1999/xhtml">
            <p>CHARGE: 0</p>
          </body>
        </notes>
      </species>
      <species id="M_cpd00061_c0" name="Phosphoenolpyruvate_c0" compartment="c0" hasOnlySubstanceUnits="false" boundaryCondition="false" constant="false">
        <notes>
          <body xmlns="http://www.w3.org/1999/xhtml">
            <p>CHARGE: 0</p>
          </body>
        </notes>
      </species>
      <species id="M_cpd00090_c0" name="IDP_c0" compartment="c0" hasOnlySubstanceUnits="false" boundaryCondition="false" constant="false">
        <notes>
          <body xmlns="http://www.w3.org/1999/xhtml">
            <p>CHARGE: 0</p>
          </body>
        </notes>
      </species>
      <species id="M_cpd00070_c0" name="Malonyl_CoA_c0" compartment="c0" hasOnlySubstanceUnits="false" boundaryCondition="false" constant="false">
        <notes>
          <body xmlns="http://www.w3.org/1999/xhtml">
            <p>CHARGE: 0</p>
          </body>
        </notes>
      </species>
      <species id="M_cpd00022_c0" name="Acetyl_CoA_c0" compartment="c0" hasOnlySubstanceUnits="false" boundaryCondition="false" constant="false">
        <notes>
          <body xmlns="http://www.w3.org/1999/xhtml">
            <p>CHARGE: 0</p>
          </body>
        </notes>
      </species>
      <species id="M_cpd02375_c0" name="Adenylosuccinate_c0" compartment="c0" hasOnlySubstanceUnits="false" boundaryCondition="false" constant="false">
        <notes>
          <body xmlns="http://www.w3.org/1999/xhtml">
            <p>CHARGE: 0</p>
          </body>
        </notes>
      </species>
      <species id="M_cpd00106_c0" name="Fumarate_c0" compartment="c0" hasOnlySubstanceUnits="false" boundaryCondition="false" constant="false">
        <notes>
          <body xmlns="http://www.w3.org/1999/xhtml">
            <p>CHARGE: 0</p>
          </body>
        </notes>
      </species>
      <species id="M_cpd00052_c0" name="CTP_c0" compartment="c0" hasOnlySubstanceUnits="false" boundaryCondition="false" constant="false">
        <notes>
          <body xmlns="http://www.w3.org/1999/xhtml">
            <p>CHARGE: 0</p>
          </body>
        </notes>
      </species>
      <species id="M_cpd00084_c0" name="L_Cysteine_c0" compartment="c0" hasOnlySubstanceUnits="false" boundaryCondition="false" constant="false">
        <notes>
          <body xmlns="http://www.w3.org/1999/xhtml">
            <p>CHARGE: 0</p>
          </body>
        </notes>
      </species>
      <species id="M_cpd02201_c0" name="4_phosphopantothenate_c0" compartment="c0" hasOnlySubstanceUnits="false" boundaryCondition="false" constant="false">
        <notes>
          <body xmlns="http://www.w3.org/1999/xhtml">
            <p>CHARGE: 0</p>
          </body>
        </notes>
      </species>
      <species id="M_cpd02666_c0" name="R_4_Phosphopantothenoyl_L_cysteine_c0" compartment="c0" hasOnlySubstanceUnits="false" boundaryCondition="false" constant="false">
        <notes>
          <body xmlns="http://www.w3.org/1999/xhtml">
            <p>CHARGE: 0</p>
          </body>
        </notes>
      </species>
      <species id="M_cpd00144_c0" name="UDPglucuronate_c0" compartment="c0" hasOnlySubstanceUnits="false" boundaryCondition="false" constant="false">
        <notes>
          <body xmlns="http://www.w3.org/1999/xhtml">
            <p>CHARGE: 0</p>
          </body>
        </notes>
      </species>
      <species id="M_cpd02097_c0" name="L_Glutamyl_5_phosphate_c0" compartment="c0" hasOnlySubstanceUnits="false" boundaryCondition="false" constant="false">
        <notes>
          <body xmlns="http://www.w3.org/1999/xhtml">
            <p>CHARGE: 0</p>
          </body>
        </notes>
      </species>
      <species id="M_cpd02168_c0" name="Prephytoene_diphosphate_c0" compartment="c0" hasOnlySubstanceUnits="false" boundaryCondition="false" constant="false">
        <notes>
          <body xmlns="http://www.w3.org/1999/xhtml">
            <p>CHARGE: 0</p>
          </body>
        </notes>
      </species>
      <species id="M_cpd03211_c0" name="15_cis_Phytoene_c0" compartment="c0" hasOnlySubstanceUnits="false" boundaryCondition="false" constant="false">
        <notes>
          <body xmlns="http://www.w3.org/1999/xhtml">
            <p>CHARGE: 0</p>
          </body>
        </notes>
      </species>
      <species id="M_cpd00201_c0" name="10_Formyltetrahydrofolate_c0" compartment="c0" hasOnlySubstanceUnits="false" boundaryCondition="false" constant="false">
        <notes>
          <body xmlns="http://www.w3.org/1999/xhtml">
            <p>CHARGE: 0</p>
          </body>
        </notes>
      </species>
      <species id="M_cpd03524_c0" name="10_Formyl_THF_L_glutamate_c0" compartment="c0" hasOnlySubstanceUnits="false" boundaryCondition="false" constant="false">
        <notes>
          <body xmlns="http://www.w3.org/1999/xhtml">
            <p>CHARGE: 0</p>
          </body>
        </notes>
      </species>
      <species id="M_cpd00093_c0" name="Anthranilate_c0" compartment="c0" hasOnlySubstanceUnits="false" boundaryCondition="false" constant="false">
        <notes>
          <body xmlns="http://www.w3.org/1999/xhtml">
            <p>CHARGE: 0</p>
          </body>
        </notes>
      </species>
      <species id="M_cpd02014_c0" name="N_Malonylanthranilate_c0" compartment="c0" hasOnlySubstanceUnits="false" boundaryCondition="false" constant="false">
        <notes>
          <body xmlns="http://www.w3.org/1999/xhtml">
            <p>CHARGE: 0</p>
          </body>
        </notes>
      </species>
      <species id="M_cpd00477_c0" name="N_Acetyl_L_glutamate_c0" compartment="c0" hasOnlySubstanceUnits="false" boundaryCondition="false" constant="false">
        <notes>
          <body xmlns="http://www.w3.org/1999/xhtml">
            <p>CHARGE: 0</p>
          </body>
        </notes>
      </species>
      <species id="M_cpd00654_c0" name="Deoxycytidine_c0" compartment="c0" hasOnlySubstanceUnits="false" boundaryCondition="false" constant="false">
        <notes>
          <body xmlns="http://www.w3.org/1999/xhtml">
            <p>CHARGE: 0</p>
          </body>
        </notes>
      </species>
      <species id="M_cpd11503_c0" name="6_methyl_octanoyl_ACP_c0" compartment="c0" hasOnlySubstanceUnits="false" boundaryCondition="false" constant="false">
        <notes>
          <body xmlns="http://www.w3.org/1999/xhtml">
            <p>CHARGE: 0</p>
          </body>
        </notes>
      </species>
      <species id="M_cpd11504_c0" name="8_methyl_3_oxo_decanoyl_ACP_c0" compartment="c0" hasOnlySubstanceUnits="false" boundaryCondition="false" constant="false">
        <notes>
          <body xmlns="http://www.w3.org/1999/xhtml">
            <p>CHARGE: 0</p>
          </body>
        </notes>
      </species>
      <species id="M_cpd03640_c0" name="6_Oxohexanoate_c0" compartment="c0" hasOnlySubstanceUnits="false" boundaryCondition="false" constant="false">
        <notes>
          <body xmlns="http://www.w3.org/1999/xhtml">
            <p>CHARGE: 0</p>
          </body>
        </notes>
      </species>
      <species id="M_cpd03643_c0" name="Cyclohexan_1_2_dione_c0" compartment="c0" hasOnlySubstanceUnits="false" boundaryCondition="false" constant="false">
        <notes>
          <body xmlns="http://www.w3.org/1999/xhtml">
            <p>CHARGE: 0</p>
          </body>
        </notes>
      </species>
      <species id="M_cpd02021_c0" name="Succinylbenzoyl_CoA_c0" compartment="c0" hasOnlySubstanceUnits="false" boundaryCondition="false" constant="false">
        <notes>
          <body xmlns="http://www.w3.org/1999/xhtml">
            <p>CHARGE: 0</p>
          </body>
        </notes>
      </species>
      <species id="M_cpd02295_c0" name="1_4_Dihydroxy_2_naphthoate_c0" compartment="c0" hasOnlySubstanceUnits="false" boundaryCondition="false" constant="false">
        <notes>
          <body xmlns="http://www.w3.org/1999/xhtml">
            <p>CHARGE: 0</p>
          </body>
        </notes>
      </species>
      <species id="M_cpd00259_c0" name="D_Lyxulose_c0" compartment="c0" hasOnlySubstanceUnits="false" boundaryCondition="false" constant="false">
        <notes>
          <body xmlns="http://www.w3.org/1999/xhtml">
            <p>CHARGE: 0</p>
          </body>
        </notes>
      </species>
      <species id="M_cpd00198_c0" name="D_Xylulose5_phosphate_c0" compartment="c0" hasOnlySubstanceUnits="false" boundaryCondition="false" constant="false">
        <notes>
          <body xmlns="http://www.w3.org/1999/xhtml">
            <p>CHARGE: 0</p>
          </body>
        </notes>
      </species>
      <species id="M_cpd00072_c0" name="D_fructose_6_phosphate_c0" compartment="c0" hasOnlySubstanceUnits="false" boundaryCondition="false" constant="false">
        <notes>
          <body xmlns="http://www.w3.org/1999/xhtml">
            <p>CHARGE: 0</p>
          </body>
        </notes>
      </species>
      <species id="M_cpd00290_c0" name="D_fructose_1_6_bisphosphate_c0" compartment="c0" hasOnlySubstanceUnits="false" boundaryCondition="false" constant="false">
        <notes>
          <body xmlns="http://www.w3.org/1999/xhtml">
            <p>CHARGE: 0</p>
          </body>
        </notes>
      </species>
      <species id="M_cpd00101_c0" name="ribose_5_phosphate_c0" compartment="c0" hasOnlySubstanceUnits="false" boundaryCondition="false" constant="false">
        <notes>
          <body xmlns="http://www.w3.org/1999/xhtml">
            <p>CHARGE: 0</p>
          </body>
        </notes>
      </species>
      <species id="M_cpd00847_c0" name="Ribose_1_5_bisphosphate_c0" compartment="c0" hasOnlySubstanceUnits="false" boundaryCondition="false" constant="false">
        <notes>
          <body xmlns="http://www.w3.org/1999/xhtml">
            <p>CHARGE: 0</p>
          </body>
        </notes>
      </species>
      <species id="M_cpd15317_c0" name="1_Acyl_sn_glycero_3_phosphoethanolamine_hexadec_9_enoyl_c0" compartment="c0" hasOnlySubstanceUnits="false" boundaryCondition="false" constant="false">
        <notes>
          <body xmlns="http://www.w3.org/1999/xhtml">
            <p>CHARGE: 0</p>
          </body>
        </notes>
      </species>
      <species id="M_cpd00908_c0" name="Glycerophosphoethanolamine_c0" compartment="c0" hasOnlySubstanceUnits="false" boundaryCondition="false" constant="false">
        <notes>
          <body xmlns="http://www.w3.org/1999/xhtml">
            <p>CHARGE: 0</p>
          </body>
        </notes>
      </species>
      <species id="M_cpd15237_c0" name="hexadecenoate_c0" compartment="c0" hasOnlySubstanceUnits="false" boundaryCondition="false" constant="false">
        <notes>
          <body xmlns="http://www.w3.org/1999/xhtml">
            <p>CHARGE: 0</p>
          </body>
        </notes>
      </species>
      <species id="M_cpd11576_e0" name="L_methionine_R_oxide_e0" compartment="e0" hasOnlySubstanceUnits="false" boundaryCondition="false" constant="false">
        <notes>
          <body xmlns="http://www.w3.org/1999/xhtml">
            <p>CHARGE: 0</p>
          </body>
        </notes>
      </species>
      <species id="M_cpd11576_c0" name="L_methionine_R_oxide_c0" compartment="c0" hasOnlySubstanceUnits="false" boundaryCondition="false" constant="false">
        <notes>
          <body xmlns="http://www.w3.org/1999/xhtml">
            <p>CHARGE: 0</p>
          </body>
        </notes>
      </species>
      <species id="M_cpd15752_c0" name="Isopentadecanoyllipoteichoic_acid_n24__linked__unsubstituted_c0" compartment="c0" hasOnlySubstanceUnits="false" boundaryCondition="false" constant="false">
        <notes>
          <body xmlns="http://www.w3.org/1999/xhtml">
            <p>CHARGE: 0</p>
          </body>
        </notes>
      </species>
      <species id="M_cpd15761_c0" name="Isopentadecanoyllipoteichoic_acid_n24__linked__glucose_substituted_c0" compartment="c0" hasOnlySubstanceUnits="false" boundaryCondition="false" constant="false">
        <notes>
          <body xmlns="http://www.w3.org/1999/xhtml">
            <p>CHARGE: 0</p>
          </body>
        </notes>
      </species>
      <species id="M_cpd00191_c0" name="3_Oxopropanoate_c0" compartment="c0" hasOnlySubstanceUnits="false" boundaryCondition="false" constant="false">
        <notes>
          <body xmlns="http://www.w3.org/1999/xhtml">
            <p>CHARGE: 0</p>
          </body>
        </notes>
      </species>
      <species id="M_cpd04097_c0" name="Pb_c0" compartment="c0" hasOnlySubstanceUnits="false" boundaryCondition="false" constant="false">
        <notes>
          <body xmlns="http://www.w3.org/1999/xhtml">
            <p>CHARGE: 0</p>
          </body>
        </notes>
      </species>
      <species id="M_cpd04097_e0" name="Pb_e0" compartment="e0" hasOnlySubstanceUnits="false" boundaryCondition="false" constant="false">
        <notes>
          <body xmlns="http://www.w3.org/1999/xhtml">
            <p>CHARGE: 0</p>
          </body>
        </notes>
      </species>
      <species id="M_cpd00807_c0" name="L_histidinol_phosphate_c0" compartment="c0" hasOnlySubstanceUnits="false" boundaryCondition="false" constant="false">
        <notes>
          <body xmlns="http://www.w3.org/1999/xhtml">
            <p>CHARGE: 0</p>
          </body>
        </notes>
      </species>
      <species id="M_cpd00930_c0" name="imidazole_acetol_phosphate_c0" compartment="c0" hasOnlySubstanceUnits="false" boundaryCondition="false" constant="false">
        <notes>
          <body xmlns="http://www.w3.org/1999/xhtml">
            <p>CHARGE: 0</p>
          </body>
        </notes>
      </species>
      <species id="M_cpd11727_c0" name="N_Acyl_D_mannosamine_6_phosphate_c0" compartment="c0" hasOnlySubstanceUnits="false" boundaryCondition="false" constant="false">
        <notes>
          <body xmlns="http://www.w3.org/1999/xhtml">
            <p>CHARGE: 0</p>
          </body>
        </notes>
      </species>
      <species id="M_cpd12473_c0" name="N_Acyl_D_glucosamine_6_phosphate_c0" compartment="c0" hasOnlySubstanceUnits="false" boundaryCondition="false" constant="false">
        <notes>
          <body xmlns="http://www.w3.org/1999/xhtml">
            <p>CHARGE: 0</p>
          </body>
        </notes>
      </species>
      <species id="M_cpd03414_c0" name="UroporphyrinogenI_c0" compartment="c0" hasOnlySubstanceUnits="false" boundaryCondition="false" constant="false">
        <notes>
          <body xmlns="http://www.w3.org/1999/xhtml">
            <p>CHARGE: 0</p>
          </body>
        </notes>
      </species>
      <species id="M_cpd03416_c0" name="CoproporphyrinogenI_c0" compartment="c0" hasOnlySubstanceUnits="false" boundaryCondition="false" constant="false">
        <notes>
          <body xmlns="http://www.w3.org/1999/xhtml">
            <p>CHARGE: 0</p>
          </body>
        </notes>
      </species>
      <species id="M_cpd00154_e0" name="Xylose_e0" compartment="e0" hasOnlySubstanceUnits="false" boundaryCondition="false" constant="false">
        <notes>
          <body xmlns="http://www.w3.org/1999/xhtml">
            <p>CHARGE: 0</p>
          </body>
        </notes>
      </species>
      <species id="M_cpd00154_c0" name="Xylose_c0" compartment="c0" hasOnlySubstanceUnits="false" boundaryCondition="false" constant="false">
        <notes>
          <body xmlns="http://www.w3.org/1999/xhtml">
            <p>CHARGE: 0</p>
          </body>
        </notes>
      </species>
      <species id="M_cpd11999_c0" name="Deoxylimonate_c0" compartment="c0" hasOnlySubstanceUnits="false" boundaryCondition="false" constant="false">
        <notes>
          <body xmlns="http://www.w3.org/1999/xhtml">
            <p>CHARGE: 0</p>
          </body>
        </notes>
      </species>
      <species id="M_cpd12503_c0" name="Deoxylimononic_acid_D_ring_lactone_c0" compartment="c0" hasOnlySubstanceUnits="false" boundaryCondition="false" constant="false">
        <notes>
          <body xmlns="http://www.w3.org/1999/xhtml">
            <p>CHARGE: 0</p>
          </body>
        </notes>
      </species>
      <species id="M_cpd02961_c0" name="Dihydroneopterin_c0" compartment="c0" hasOnlySubstanceUnits="false" boundaryCondition="false" constant="false">
        <notes>
          <body xmlns="http://www.w3.org/1999/xhtml">
            <p>CHARGE: 0</p>
          </body>
        </notes>
      </species>
      <species id="M_cpd00229_c0" name="Glycolaldehyde_c0" compartment="c0" hasOnlySubstanceUnits="false" boundaryCondition="false" constant="false">
        <notes>
          <body xmlns="http://www.w3.org/1999/xhtml">
            <p>CHARGE: 0</p>
          </body>
        </notes>
      </species>
      <species id="M_cpd00954_c0" name="6_hydroxymethyl_dihydropterin_c0" compartment="c0" hasOnlySubstanceUnits="false" boundaryCondition="false" constant="false">
        <notes>
          <body xmlns="http://www.w3.org/1999/xhtml">
            <p>CHARGE: 0</p>
          </body>
        </notes>
      </species>
      <species id="M_cpd00808_c0" name="L_ribulose_5_phosphate_c0" compartment="c0" hasOnlySubstanceUnits="false" boundaryCondition="false" constant="false">
        <notes>
          <body xmlns="http://www.w3.org/1999/xhtml">
            <p>CHARGE: 0</p>
          </body>
        </notes>
      </species>
      <species id="M_cpd03817_c0" name="N_Carboxyaminomethylurea_c0" compartment="c0" hasOnlySubstanceUnits="false" boundaryCondition="false" constant="false">
        <notes>
          <body xmlns="http://www.w3.org/1999/xhtml">
            <p>CHARGE: 0</p>
          </body>
        </notes>
      </species>
      <species id="M_cpd00202_c0" name="DMAPP_c0" compartment="c0" hasOnlySubstanceUnits="false" boundaryCondition="false" constant="false">
        <notes>
          <body xmlns="http://www.w3.org/1999/xhtml">
            <p>CHARGE: 0</p>
          </body>
        </notes>
      </species>
      <species id="M_cpd08615_c0" name="1_Hydroxy_2_methyl_2_butenyl_4_diphosphate_c0" compartment="c0" hasOnlySubstanceUnits="false" boundaryCondition="false" constant="false">
        <notes>
          <body xmlns="http://www.w3.org/1999/xhtml">
            <p>CHARGE: 0</p>
          </body>
        </notes>
      </species>
      <species id="M_cpd11540_c0" name="13_methyl_tetra_decanoyl_ACP_c0" compartment="c0" hasOnlySubstanceUnits="false" boundaryCondition="false" constant="false">
        <notes>
          <body xmlns="http://www.w3.org/1999/xhtml">
            <p>CHARGE: 0</p>
          </body>
        </notes>
      </species>
      <species id="M_cpd11541_c0" name="15_methyl_3_oxo_hexa_decanoyl_ACP_c0" compartment="c0" hasOnlySubstanceUnits="false" boundaryCondition="false" constant="false">
        <notes>
          <body xmlns="http://www.w3.org/1999/xhtml">
            <p>CHARGE: 0</p>
          </body>
        </notes>
      </species>
      <species id="M_cpd03246_c0" name="Taurochenodeoxycholate_c0" compartment="c0" hasOnlySubstanceUnits="false" boundaryCondition="false" constant="false">
        <notes>
          <body xmlns="http://www.w3.org/1999/xhtml">
            <p>CHARGE: 0</p>
          </body>
        </notes>
      </species>
      <species id="M_cpd00210_c0" name="Taurine_c0" compartment="c0" hasOnlySubstanceUnits="false" boundaryCondition="false" constant="false">
        <notes>
          <body xmlns="http://www.w3.org/1999/xhtml">
            <p>CHARGE: 0</p>
          </body>
        </notes>
      </species>
      <species id="M_cpd01663_c0" name="Chenodiol_c0" compartment="c0" hasOnlySubstanceUnits="false" boundaryCondition="false" constant="false">
        <notes>
          <body xmlns="http://www.w3.org/1999/xhtml">
            <p>CHARGE: 0</p>
          </body>
        </notes>
      </species>
      <species id="M_cpd00080_c0" name="Glycerol_3_phosphate_c0" compartment="c0" hasOnlySubstanceUnits="false" boundaryCondition="false" constant="false">
        <notes>
          <body xmlns="http://www.w3.org/1999/xhtml">
            <p>CHARGE: 0</p>
          </body>
        </notes>
      </species>
      <species id="M_cpd15686_c0" name="CDP_1_2_diisopentadecanoylglycerol_c0" compartment="c0" hasOnlySubstanceUnits="false" boundaryCondition="false" constant="false">
        <notes>
          <body xmlns="http://www.w3.org/1999/xhtml">
            <p>CHARGE: 0</p>
          </body>
        </notes>
      </species>
      <species id="M_cpd15719_c0" name="Diisopentadecanoylphosphatidylglycerophosphate_c0" compartment="c0" hasOnlySubstanceUnits="false" boundaryCondition="false" constant="false">
        <notes>
          <body xmlns="http://www.w3.org/1999/xhtml">
            <p>CHARGE: 0</p>
          </body>
        </notes>
      </species>
      <species id="M_cpd00982_c0" name="FADH2_c0" compartment="c0" hasOnlySubstanceUnits="false" boundaryCondition="false" constant="false">
        <notes>
          <body xmlns="http://www.w3.org/1999/xhtml">
            <p>CHARGE: 0</p>
          </body>
        </notes>
      </species>
      <species id="M_cpd00015_c0" name="FAD_c0" compartment="c0" hasOnlySubstanceUnits="false" boundaryCondition="false" constant="false">
        <notes>
          <body xmlns="http://www.w3.org/1999/xhtml">
            <p>CHARGE: 0</p>
          </body>
        </notes>
      </species>
      <species id="M_cpd08370_c0" name="Cobalt_precorrin_4_c0" compartment="c0" hasOnlySubstanceUnits="false" boundaryCondition="false" constant="false">
        <notes>
          <body xmlns="http://www.w3.org/1999/xhtml">
            <p>CHARGE: 0</p>
          </body>
        </notes>
      </species>
      <species id="M_cpd08371_c0" name="Cobalt_precorrin_5_c0" compartment="c0" hasOnlySubstanceUnits="false" boundaryCondition="false" constant="false">
        <notes>
          <body xmlns="http://www.w3.org/1999/xhtml">
            <p>CHARGE: 0</p>
          </body>
        </notes>
      </species>
      <species id="M_cpd15331_c0" name="1_tetradecanoyl_sn_glycerol_3_phosphate_c0" compartment="c0" hasOnlySubstanceUnits="false" boundaryCondition="false" constant="false">
        <notes>
          <body xmlns="http://www.w3.org/1999/xhtml">
            <p>CHARGE: 0</p>
          </body>
        </notes>
      </species>
      <species id="M_cpd15522_c0" name="1_2_ditetradecanoyl_sn_glycerol_3_phosphate_c0" compartment="c0" hasOnlySubstanceUnits="false" boundaryCondition="false" constant="false">
        <notes>
          <body xmlns="http://www.w3.org/1999/xhtml">
            <p>CHARGE: 0</p>
          </body>
        </notes>
      </species>
      <species id="M_cpd15682_c0" name="1_2_diisohexadecanoyl_sn_glycerol_3_phosphate_c0" compartment="c0" hasOnlySubstanceUnits="false" boundaryCondition="false" constant="false">
        <notes>
          <body xmlns="http://www.w3.org/1999/xhtml">
            <p>CHARGE: 0</p>
          </body>
        </notes>
      </species>
      <species id="M_cpd00112_c0" name="CMP_N_acetylneuraminate_c0" compartment="c0" hasOnlySubstanceUnits="false" boundaryCondition="false" constant="false">
        <notes>
          <body xmlns="http://www.w3.org/1999/xhtml">
            <p>CHARGE: 0</p>
          </body>
        </notes>
      </species>
      <species id="M_cpd03658_c0" name="GT1a_c0" compartment="c0" hasOnlySubstanceUnits="false" boundaryCondition="false" constant="false">
        <notes>
          <body xmlns="http://www.w3.org/1999/xhtml">
            <p>CHARGE: 0</p>
          </body>
        </notes>
      </species>
      <species id="M_cpd03659_c0" name="GQ1_c0" compartment="c0" hasOnlySubstanceUnits="false" boundaryCondition="false" constant="false">
        <notes>
          <body xmlns="http://www.w3.org/1999/xhtml">
            <p>CHARGE: 0</p>
          </body>
        </notes>
      </species>
      <species id="M_cpd00350_c0" name="Farnesyldiphosphate_c0" compartment="c0" hasOnlySubstanceUnits="false" boundaryCondition="false" constant="false">
        <notes>
          <body xmlns="http://www.w3.org/1999/xhtml">
            <p>CHARGE: 0</p>
          </body>
        </notes>
      </species>
      <species id="M_cpd00289_c0" name="Geranylgeranyl_diphosphate_c0" compartment="c0" hasOnlySubstanceUnits="false" boundaryCondition="false" constant="false">
        <notes>
          <body xmlns="http://www.w3.org/1999/xhtml">
            <p>CHARGE: 0</p>
          </body>
        </notes>
      </species>
      <species id="M_cpd02498_c0" name="2_3_Dihydroxy_isovalerate_c0" compartment="c0" hasOnlySubstanceUnits="false" boundaryCondition="false" constant="false">
        <notes>
          <body xmlns="http://www.w3.org/1999/xhtml">
            <p>CHARGE: 0</p>
          </body>
        </notes>
      </species>
      <species id="M_cpd00123_c0" name="3_Methyl_2_oxobutanoate_c0" compartment="c0" hasOnlySubstanceUnits="false" boundaryCondition="false" constant="false">
        <notes>
          <body xmlns="http://www.w3.org/1999/xhtml">
            <p>CHARGE: 0</p>
          </body>
        </notes>
      </species>
      <species id="M_cpd11543_c0" name="15_methyl_trans_hexa_dec_2_enoyl_ACP_c0" compartment="c0" hasOnlySubstanceUnits="false" boundaryCondition="false" constant="false">
        <notes>
          <body xmlns="http://www.w3.org/1999/xhtml">
            <p>CHARGE: 0</p>
          </body>
        </notes>
      </species>
      <species id="M_cpd11544_c0" name="15_methyl_hexa_decanoyl_ACP_c0" compartment="c0" hasOnlySubstanceUnits="false" boundaryCondition="false" constant="false">
        <notes>
          <body xmlns="http://www.w3.org/1999/xhtml">
            <p>CHARGE: 0</p>
          </body>
        </notes>
      </species>
      <species id="M_cpd00171_c0" name="D_Ribulose5_phosphate_c0" compartment="c0" hasOnlySubstanceUnits="false" boundaryCondition="false" constant="false">
        <notes>
          <body xmlns="http://www.w3.org/1999/xhtml">
            <p>CHARGE: 0</p>
          </body>
        </notes>
      </species>
      <species id="M_cpd00047_c0" name="Formate_c0" compartment="c0" hasOnlySubstanceUnits="false" boundaryCondition="false" constant="false">
        <notes>
          <body xmlns="http://www.w3.org/1999/xhtml">
            <p>CHARGE: 0</p>
          </body>
        </notes>
      </species>
      <species id="M_cpd11225_c0" name="3_4_dihydroxy_2_butanone4_phosphate_c0" compartment="c0" hasOnlySubstanceUnits="false" boundaryCondition="false" constant="false">
        <notes>
          <body xmlns="http://www.w3.org/1999/xhtml">
            <p>CHARGE: 0</p>
          </body>
        </notes>
      </species>
      <species id="M_cpd11536_c0" name="11_methyl_dodecanoyl_ACP_c0" compartment="c0" hasOnlySubstanceUnits="false" boundaryCondition="false" constant="false">
        <notes>
          <body xmlns="http://www.w3.org/1999/xhtml">
            <p>CHARGE: 0</p>
          </body>
        </notes>
      </species>
      <species id="M_cpd11537_c0" name="13_methyl_3_oxo_tetra_decanoyl_ACP_c0" compartment="c0" hasOnlySubstanceUnits="false" boundaryCondition="false" constant="false">
        <notes>
          <body xmlns="http://www.w3.org/1999/xhtml">
            <p>CHARGE: 0</p>
          </body>
        </notes>
      </species>
      <species id="M_cpd02465_c0" name="tetrahydrodipicolinate_c0" compartment="c0" hasOnlySubstanceUnits="false" boundaryCondition="false" constant="false">
        <notes>
          <body xmlns="http://www.w3.org/1999/xhtml">
            <p>CHARGE: 0</p>
          </body>
        </notes>
      </species>
      <species id="M_cpd03289_c0" name="L_2_Acetamido_6_oxopimelate_c0" compartment="c0" hasOnlySubstanceUnits="false" boundaryCondition="false" constant="false">
        <notes>
          <body xmlns="http://www.w3.org/1999/xhtml">
            <p>CHARGE: 0</p>
          </body>
        </notes>
      </species>
      <species id="M_cpd00342_c0" name="N_Acetylornithine_c0" compartment="c0" hasOnlySubstanceUnits="false" boundaryCondition="false" constant="false">
        <notes>
          <body xmlns="http://www.w3.org/1999/xhtml">
            <p>CHARGE: 0</p>
          </body>
        </notes>
      </species>
      <species id="M_cpd00064_c0" name="Ornithine_c0" compartment="c0" hasOnlySubstanceUnits="false" boundaryCondition="false" constant="false">
        <notes>
          <body xmlns="http://www.w3.org/1999/xhtml">
            <p>CHARGE: 0</p>
          </body>
        </notes>
      </species>
      <species id="M_cpd00585_c0" name="Creatinine_c0" compartment="c0" hasOnlySubstanceUnits="false" boundaryCondition="false" constant="false">
        <notes>
          <body xmlns="http://www.w3.org/1999/xhtml">
            <p>CHARGE: 0</p>
          </body>
        </notes>
      </species>
      <species id="M_cpd01679_c0" name="N_Methylhydantoin_c0" compartment="c0" hasOnlySubstanceUnits="false" boundaryCondition="false" constant="false">
        <notes>
          <body xmlns="http://www.w3.org/1999/xhtml">
            <p>CHARGE: 0</p>
          </body>
        </notes>
      </species>
      <species id="M_cpd00208_c0" name="LACT_c0" compartment="c0" hasOnlySubstanceUnits="false" boundaryCondition="false" constant="false">
        <notes>
          <body xmlns="http://www.w3.org/1999/xhtml">
            <p>CHARGE: 0</p>
          </body>
        </notes>
      </species>
      <species id="M_cpd00390_c0" name="CDP_glucose_c0" compartment="c0" hasOnlySubstanceUnits="false" boundaryCondition="false" constant="false">
        <notes>
          <body xmlns="http://www.w3.org/1999/xhtml">
            <p>CHARGE: 0</p>
          </body>
        </notes>
      </species>
      <species id="M_cpd00897_c0" name="CDP_4_dehydro_6_deoxy_D_glucose_c0" compartment="c0" hasOnlySubstanceUnits="false" boundaryCondition="false" constant="false">
        <notes>
          <body xmlns="http://www.w3.org/1999/xhtml">
            <p>CHARGE: 0</p>
          </body>
        </notes>
      </species>
      <species id="M_cpd02333_c0" name="Quinolinate_c0" compartment="c0" hasOnlySubstanceUnits="false" boundaryCondition="false" constant="false">
        <notes>
          <body xmlns="http://www.w3.org/1999/xhtml">
            <p>CHARGE: 0</p>
          </body>
        </notes>
      </species>
      <species id="M_cpd00095_c0" name="Glycerone_phosphate_c0" compartment="c0" hasOnlySubstanceUnits="false" boundaryCondition="false" constant="false">
        <notes>
          <body xmlns="http://www.w3.org/1999/xhtml">
            <p>CHARGE: 0</p>
          </body>
        </notes>
      </species>
      <species id="M_cpd03470_c0" name="Iminoaspartate_c0" compartment="c0" hasOnlySubstanceUnits="false" boundaryCondition="false" constant="false">
        <notes>
          <body xmlns="http://www.w3.org/1999/xhtml">
            <p>CHARGE: 0</p>
          </body>
        </notes>
      </species>
      <species id="M_cpd15685_c0" name="CDP_1_2_diisotetradecanoylglycerol_c0" compartment="c0" hasOnlySubstanceUnits="false" boundaryCondition="false" constant="false">
        <notes>
          <body xmlns="http://www.w3.org/1999/xhtml">
            <p>CHARGE: 0</p>
          </body>
        </notes>
      </species>
      <species id="M_cpd15691_c0" name="Diisotetradecanoylphosphatidylserine_c0" compartment="c0" hasOnlySubstanceUnits="false" boundaryCondition="false" constant="false">
        <notes>
          <body xmlns="http://www.w3.org/1999/xhtml">
            <p>CHARGE: 0</p>
          </body>
        </notes>
      </species>
      <species id="M_cpd12232_c0" name="Nucleoside_phosphate_c0" compartment="c0" hasOnlySubstanceUnits="false" boundaryCondition="false" constant="false">
        <notes>
          <body xmlns="http://www.w3.org/1999/xhtml">
            <p>CHARGE: 0</p>
          </body>
        </notes>
      </species>
      <species id="M_cpd00354_c0" name="NDP_c0" compartment="c0" hasOnlySubstanceUnits="false" boundaryCondition="false" constant="false">
        <notes>
          <body xmlns="http://www.w3.org/1999/xhtml">
            <p>CHARGE: 0</p>
          </body>
        </notes>
      </species>
      <species id="M_cpd11585_e0" name="L_alanylglycine_e0" compartment="e0" hasOnlySubstanceUnits="false" boundaryCondition="false" constant="false">
        <notes>
          <body xmlns="http://www.w3.org/1999/xhtml">
            <p>CHARGE: 0</p>
          </body>
        </notes>
      </species>
      <species id="M_cpd11585_c0" name="L_alanylglycine_c0" compartment="c0" hasOnlySubstanceUnits="false" boundaryCondition="false" constant="false">
        <notes>
          <body xmlns="http://www.w3.org/1999/xhtml">
            <p>CHARGE: 0</p>
          </body>
        </notes>
      </species>
      <species id="M_cpd00162_c0" name="Aminoethanol_c0" compartment="c0" hasOnlySubstanceUnits="false" boundaryCondition="false" constant="false">
        <notes>
          <body xmlns="http://www.w3.org/1999/xhtml">
            <p>CHARGE: 0</p>
          </body>
        </notes>
      </species>
      <species id="M_cpd00071_c0" name="Acetaldehyde_c0" compartment="c0" hasOnlySubstanceUnits="false" boundaryCondition="false" constant="false">
        <notes>
          <body xmlns="http://www.w3.org/1999/xhtml">
            <p>CHARGE: 0</p>
          </body>
        </notes>
      </species>
      <species id="M_cpd00519_c0" name="D_methylmalonyl_CoA_c0" compartment="c0" hasOnlySubstanceUnits="false" boundaryCondition="false" constant="false">
        <notes>
          <body xmlns="http://www.w3.org/1999/xhtml">
            <p>CHARGE: 0</p>
          </body>
        </notes>
      </species>
      <species id="M_cpd00086_c0" name="Propionyl_CoA_c0" compartment="c0" hasOnlySubstanceUnits="false" boundaryCondition="false" constant="false">
        <notes>
          <body xmlns="http://www.w3.org/1999/xhtml">
            <p>CHARGE: 0</p>
          </body>
        </notes>
      </species>
      <species id="M_cpd00222_c0" name="GLCN_c0" compartment="c0" hasOnlySubstanceUnits="false" boundaryCondition="false" constant="false">
        <notes>
          <body xmlns="http://www.w3.org/1999/xhtml">
            <p>CHARGE: 0</p>
          </body>
        </notes>
      </species>
      <species id="M_cpd00176_c0" name="2_keto_3_deoxygluconate_c0" compartment="c0" hasOnlySubstanceUnits="false" boundaryCondition="false" constant="false">
        <notes>
          <body xmlns="http://www.w3.org/1999/xhtml">
            <p>CHARGE: 0</p>
          </body>
        </notes>
      </species>
      <species id="M_cpd00236_c0" name="D_Erythrose4_phosphate_c0" compartment="c0" hasOnlySubstanceUnits="false" boundaryCondition="false" constant="false">
        <notes>
          <body xmlns="http://www.w3.org/1999/xhtml">
            <p>CHARGE: 0</p>
          </body>
        </notes>
      </species>
      <species id="M_cpd02147_c0" name="4_Phosphoerythronate_c0" compartment="c0" hasOnlySubstanceUnits="false" boundaryCondition="false" constant="false">
        <notes>
          <body xmlns="http://www.w3.org/1999/xhtml">
            <p>CHARGE: 0</p>
          </body>
        </notes>
      </species>
      <species id="M_cpd11582_e0" name="ala_L_Thr_L_e0" compartment="e0" hasOnlySubstanceUnits="false" boundaryCondition="false" constant="false">
        <notes>
          <body xmlns="http://www.w3.org/1999/xhtml">
            <p>CHARGE: 0</p>
          </body>
        </notes>
      </species>
      <species id="M_cpd11582_c0" name="ala_L_Thr_L_c0" compartment="c0" hasOnlySubstanceUnits="false" boundaryCondition="false" constant="false">
        <notes>
          <body xmlns="http://www.w3.org/1999/xhtml">
            <p>CHARGE: 0</p>
          </body>
        </notes>
      </species>
      <species id="M_cpd11767_c0" name="tRNA_uridine_c0" compartment="c0" hasOnlySubstanceUnits="false" boundaryCondition="false" constant="false">
        <notes>
          <body xmlns="http://www.w3.org/1999/xhtml">
            <p>CHARGE: 0</p>
          </body>
        </notes>
      </species>
      <species id="M_cpd00147_c0" name="5_Methylthioadenosine_c0" compartment="c0" hasOnlySubstanceUnits="false" boundaryCondition="false" constant="false">
        <notes>
          <body xmlns="http://www.w3.org/1999/xhtml">
            <p>CHARGE: 0</p>
          </body>
        </notes>
      </species>
      <species id="M_cpd12564_c0" name="tRNA_3_3_amino_3_carboxypropyl_uridine_c0" compartment="c0" hasOnlySubstanceUnits="false" boundaryCondition="false" constant="false">
        <notes>
          <body xmlns="http://www.w3.org/1999/xhtml">
            <p>CHARGE: 0</p>
          </body>
        </notes>
      </species>
      <species id="M_cpd00287_c0" name="3_Oxo_2_methylpropanoate_c0" compartment="c0" hasOnlySubstanceUnits="false" boundaryCondition="false" constant="false">
        <notes>
          <body xmlns="http://www.w3.org/1999/xhtml">
            <p>CHARGE: 0</p>
          </body>
        </notes>
      </species>
      <species id="M_cpd00012_e0" name="PPi_e0" compartment="e0" hasOnlySubstanceUnits="false" boundaryCondition="false" constant="false">
        <notes>
          <body xmlns="http://www.w3.org/1999/xhtml">
            <p>CHARGE: 0</p>
          </body>
        </notes>
      </species>
      <species id="M_cpd00810_c0" name="Orotidylic_acid_c0" compartment="c0" hasOnlySubstanceUnits="false" boundaryCondition="false" constant="false">
        <notes>
          <body xmlns="http://www.w3.org/1999/xhtml">
            <p>CHARGE: 0</p>
          </body>
        </notes>
      </species>
      <species id="M_cpd00091_c0" name="UMP_c0" compartment="c0" hasOnlySubstanceUnits="false" boundaryCondition="false" constant="false">
        <notes>
          <body xmlns="http://www.w3.org/1999/xhtml">
            <p>CHARGE: 0</p>
          </body>
        </notes>
      </species>
      <species id="M_cpd00258_c0" name="D_Ribulose_c0" compartment="c0" hasOnlySubstanceUnits="false" boundaryCondition="false" constant="false">
        <notes>
          <body xmlns="http://www.w3.org/1999/xhtml">
            <p>CHARGE: 0</p>
          </body>
        </notes>
      </species>
      <species id="M_cpd02654_c0" name="4_Methyl_5__2_phosphoethyl_thiazole_c0" compartment="c0" hasOnlySubstanceUnits="false" boundaryCondition="false" constant="false">
        <notes>
          <body xmlns="http://www.w3.org/1999/xhtml">
            <p>CHARGE: 0</p>
          </body>
        </notes>
      </species>
      <species id="M_cpd02894_c0" name="4_Amino_2_methyl_5_diphosphomethylpyrimidine_c0" compartment="c0" hasOnlySubstanceUnits="false" boundaryCondition="false" constant="false">
        <notes>
          <body xmlns="http://www.w3.org/1999/xhtml">
            <p>CHARGE: 0</p>
          </body>
        </notes>
      </species>
      <species id="M_cpd00793_c0" name="Thiamine_phosphate_c0" compartment="c0" hasOnlySubstanceUnits="false" boundaryCondition="false" constant="false">
        <notes>
          <body xmlns="http://www.w3.org/1999/xhtml">
            <p>CHARGE: 0</p>
          </body>
        </notes>
      </species>
      <species id="M_cpd00118_c0" name="Putrescine_c0" compartment="c0" hasOnlySubstanceUnits="false" boundaryCondition="false" constant="false">
        <notes>
          <body xmlns="http://www.w3.org/1999/xhtml">
            <p>CHARGE: 0</p>
          </body>
        </notes>
      </species>
      <species id="M_cpd01960_c0" name="2_Oxohept_3_enedioate_c0" compartment="c0" hasOnlySubstanceUnits="false" boundaryCondition="false" constant="false">
        <notes>
          <body xmlns="http://www.w3.org/1999/xhtml">
            <p>CHARGE: 0</p>
          </body>
        </notes>
      </species>
      <species id="M_cpd03326_c0" name="2_Hydroxyhepta_2_4_dienedioate_c0" compartment="c0" hasOnlySubstanceUnits="false" boundaryCondition="false" constant="false">
        <notes>
          <body xmlns="http://www.w3.org/1999/xhtml">
            <p>CHARGE: 0</p>
          </body>
        </notes>
      </species>
      <species id="M_cpd15350_c0" name="2_dodecanoyl_sn_glycerol_3_phosphate_c0" compartment="c0" hasOnlySubstanceUnits="false" boundaryCondition="false" constant="false">
        <notes>
          <body xmlns="http://www.w3.org/1999/xhtml">
            <p>CHARGE: 0</p>
          </body>
        </notes>
      </species>
      <species id="M_cpd01741_c0" name="ddca_c0" compartment="c0" hasOnlySubstanceUnits="false" boundaryCondition="false" constant="false">
        <notes>
          <body xmlns="http://www.w3.org/1999/xhtml">
            <p>CHARGE: 0</p>
          </body>
        </notes>
      </species>
      <species id="M_cpd00345_c0" name="5_Methyltetrahydrofolate_c0" compartment="c0" hasOnlySubstanceUnits="false" boundaryCondition="false" constant="false">
        <notes>
          <body xmlns="http://www.w3.org/1999/xhtml">
            <p>CHARGE: 0</p>
          </body>
        </notes>
      </species>
      <species id="M_cpd00125_c0" name="5_10_Methylenetetrahydrofolate_c0" compartment="c0" hasOnlySubstanceUnits="false" boundaryCondition="false" constant="false">
        <notes>
          <body xmlns="http://www.w3.org/1999/xhtml">
            <p>CHARGE: 0</p>
          </body>
        </notes>
      </species>
      <species id="M_cpd00135_c0" name="Homocysteine_c0" compartment="c0" hasOnlySubstanceUnits="false" boundaryCondition="false" constant="false">
        <notes>
          <body xmlns="http://www.w3.org/1999/xhtml">
            <p>CHARGE: 0</p>
          </body>
        </notes>
      </species>
      <species id="M_cpd00424_c0" name="Cystathionine_c0" compartment="c0" hasOnlySubstanceUnits="false" boundaryCondition="false" constant="false">
        <notes>
          <body xmlns="http://www.w3.org/1999/xhtml">
            <p>CHARGE: 0</p>
          </body>
        </notes>
      </species>
      <species id="M_cpd02738_c0" name="5_Methyltetrahydropteroyltri_L_glutamate_c0" compartment="c0" hasOnlySubstanceUnits="false" boundaryCondition="false" constant="false">
        <notes>
          <body xmlns="http://www.w3.org/1999/xhtml">
            <p>CHARGE: 0</p>
          </body>
        </notes>
      </species>
      <species id="M_cpd02555_c0" name="Tetrahydropteroyltri_L_glutamate_c0" compartment="c0" hasOnlySubstanceUnits="false" boundaryCondition="false" constant="false">
        <notes>
          <body xmlns="http://www.w3.org/1999/xhtml">
            <p>CHARGE: 0</p>
          </body>
        </notes>
      </species>
      <species id="M_cpd02350_c0" name="2_6_Dioxo_6_phenylhexanoate_c0" compartment="c0" hasOnlySubstanceUnits="false" boundaryCondition="false" constant="false">
        <notes>
          <body xmlns="http://www.w3.org/1999/xhtml">
            <p>CHARGE: 0</p>
          </body>
        </notes>
      </species>
      <species id="M_cpd00935_c0" name="2_6_Dioxo_6_phenylhexa_3_enoate_c0" compartment="c0" hasOnlySubstanceUnits="false" boundaryCondition="false" constant="false">
        <notes>
          <body xmlns="http://www.w3.org/1999/xhtml">
            <p>CHARGE: 0</p>
          </body>
        </notes>
      </species>
      <species id="M_cpd11586_e0" name="ala_L_glu_L_e0" compartment="e0" hasOnlySubstanceUnits="false" boundaryCondition="false" constant="false">
        <notes>
          <body xmlns="http://www.w3.org/1999/xhtml">
            <p>CHARGE: 0</p>
          </body>
        </notes>
      </species>
      <species id="M_cpd11586_c0" name="ala_L_glu_L_c0" compartment="c0" hasOnlySubstanceUnits="false" boundaryCondition="false" constant="false">
        <notes>
          <body xmlns="http://www.w3.org/1999/xhtml">
            <p>CHARGE: 0</p>
          </body>
        </notes>
      </species>
      <species id="M_cpd00307_c0" name="Cytosine_c0" compartment="c0" hasOnlySubstanceUnits="false" boundaryCondition="false" constant="false">
        <notes>
          <body xmlns="http://www.w3.org/1999/xhtml">
            <p>CHARGE: 0</p>
          </body>
        </notes>
      </species>
      <species id="M_cpd00092_c0" name="Uracil_c0" compartment="c0" hasOnlySubstanceUnits="false" boundaryCondition="false" constant="false">
        <notes>
          <body xmlns="http://www.w3.org/1999/xhtml">
            <p>CHARGE: 0</p>
          </body>
        </notes>
      </species>
      <species id="M_cpd01030_e0" name="Salicin_e0" compartment="e0" hasOnlySubstanceUnits="false" boundaryCondition="false" constant="false">
        <notes>
          <body xmlns="http://www.w3.org/1999/xhtml">
            <p>CHARGE: 0</p>
          </body>
        </notes>
      </species>
      <species id="M_cpd03698_c0" name="Salicin_6P_c0" compartment="c0" hasOnlySubstanceUnits="false" boundaryCondition="false" constant="false">
        <notes>
          <body xmlns="http://www.w3.org/1999/xhtml">
            <p>CHARGE: 0</p>
          </body>
        </notes>
      </species>
      <species id="M_cpd00309_c0" name="XAN_c0" compartment="c0" hasOnlySubstanceUnits="false" boundaryCondition="false" constant="false">
        <notes>
          <body xmlns="http://www.w3.org/1999/xhtml">
            <p>CHARGE: 0</p>
          </body>
        </notes>
      </species>
      <species id="M_cpd11573_c0" name="Octodecanoyl_ACP_c0" compartment="c0" hasOnlySubstanceUnits="false" boundaryCondition="false" constant="false">
        <notes>
          <body xmlns="http://www.w3.org/1999/xhtml">
            <p>CHARGE: 0</p>
          </body>
        </notes>
      </species>
      <species id="M_cpd00327_c0" name="strcoa_c0" compartment="c0" hasOnlySubstanceUnits="false" boundaryCondition="false" constant="false">
        <notes>
          <body xmlns="http://www.w3.org/1999/xhtml">
            <p>CHARGE: 0</p>
          </body>
        </notes>
      </species>
      <species id="M_cpd11437_c0" name="fa3coa_c0" compartment="c0" hasOnlySubstanceUnits="false" boundaryCondition="false" constant="false">
        <notes>
          <body xmlns="http://www.w3.org/1999/xhtml">
            <p>CHARGE: 0</p>
          </body>
        </notes>
      </species>
      <species id="M_cpd02210_c0" name="Indoleglycerol_phosphate_c0" compartment="c0" hasOnlySubstanceUnits="false" boundaryCondition="false" constant="false">
        <notes>
          <body xmlns="http://www.w3.org/1999/xhtml">
            <p>CHARGE: 0</p>
          </body>
        </notes>
      </species>
      <species id="M_cpd00102_c0" name="Glyceraldehyde3_phosphate_c0" compartment="c0" hasOnlySubstanceUnits="false" boundaryCondition="false" constant="false">
        <notes>
          <body xmlns="http://www.w3.org/1999/xhtml">
            <p>CHARGE: 0</p>
          </body>
        </notes>
      </species>
      <species id="M_cpd00359_c0" name="indol_c0" compartment="c0" hasOnlySubstanceUnits="false" boundaryCondition="false" constant="false">
        <notes>
          <body xmlns="http://www.w3.org/1999/xhtml">
            <p>CHARGE: 0</p>
          </body>
        </notes>
      </species>
      <species id="M_cpd15325_c0" name="1_dodecanoyl_sn_glycerol_3_phosphate_c0" compartment="c0" hasOnlySubstanceUnits="false" boundaryCondition="false" constant="false">
        <notes>
          <body xmlns="http://www.w3.org/1999/xhtml">
            <p>CHARGE: 0</p>
          </body>
        </notes>
      </species>
      <species id="M_cpd12225_c0" name="Dihydrolipolprotein_c0" compartment="c0" hasOnlySubstanceUnits="false" boundaryCondition="false" constant="false">
        <notes>
          <body xmlns="http://www.w3.org/1999/xhtml">
            <p>CHARGE: 0</p>
          </body>
        </notes>
      </species>
      <species id="M_cpd12005_c0" name="Lipoylprotein_c0" compartment="c0" hasOnlySubstanceUnits="false" boundaryCondition="false" constant="false">
        <notes>
          <body xmlns="http://www.w3.org/1999/xhtml">
            <p>CHARGE: 0</p>
          </body>
        </notes>
      </species>
      <species id="M_cpd11432_c0" name="fa11coa_c0" compartment="c0" hasOnlySubstanceUnits="false" boundaryCondition="false" constant="false">
        <notes>
          <body xmlns="http://www.w3.org/1999/xhtml">
            <p>CHARGE: 0</p>
          </body>
        </notes>
      </species>
      <species id="M_cpd15671_c0" name="1_isoheptadecanoyl_sn_glycerol_3_phosphate_c0" compartment="c0" hasOnlySubstanceUnits="false" boundaryCondition="false" constant="false">
        <notes>
          <body xmlns="http://www.w3.org/1999/xhtml">
            <p>CHARGE: 0</p>
          </body>
        </notes>
      </species>
      <species id="M_cpd15677_c0" name="1_2_diisoheptadecanoyl_sn_glycerol_3_phosphate_c0" compartment="c0" hasOnlySubstanceUnits="false" boundaryCondition="false" constant="false">
        <notes>
          <body xmlns="http://www.w3.org/1999/xhtml">
            <p>CHARGE: 0</p>
          </body>
        </notes>
      </species>
      <species id="M_cpd12147_c0" name="S_2_Hydroxyacid_c0" compartment="c0" hasOnlySubstanceUnits="false" boundaryCondition="false" constant="false">
        <notes>
          <body xmlns="http://www.w3.org/1999/xhtml">
            <p>CHARGE: 0</p>
          </body>
        </notes>
      </species>
      <species id="M_cpd11625_c0" name="2_Oxo_acid_c0" compartment="c0" hasOnlySubstanceUnits="false" boundaryCondition="false" constant="false">
        <notes>
          <body xmlns="http://www.w3.org/1999/xhtml">
            <p>CHARGE: 0</p>
          </body>
        </notes>
      </species>
      <species id="M_cpd15605_c0" name="Gly_Phe_c0" compartment="c0" hasOnlySubstanceUnits="false" boundaryCondition="false" constant="false">
        <notes>
          <body xmlns="http://www.w3.org/1999/xhtml">
            <p>CHARGE: 0</p>
          </body>
        </notes>
      </species>
      <species id="M_cpd00066_c0" name="L_Phenylalanine_c0" compartment="c0" hasOnlySubstanceUnits="false" boundaryCondition="false" constant="false">
        <notes>
          <body xmlns="http://www.w3.org/1999/xhtml">
            <p>CHARGE: 0</p>
          </body>
        </notes>
      </species>
      <species id="M_cpd01977_c0" name="4_Phospho_L_aspartate_c0" compartment="c0" hasOnlySubstanceUnits="false" boundaryCondition="false" constant="false">
        <notes>
          <body xmlns="http://www.w3.org/1999/xhtml">
            <p>CHARGE: 0</p>
          </body>
        </notes>
      </species>
      <species id="M_cpd00395_c0" name="L_Cysteate_c0" compartment="c0" hasOnlySubstanceUnits="false" boundaryCondition="false" constant="false">
        <notes>
          <body xmlns="http://www.w3.org/1999/xhtml">
            <p>CHARGE: 0</p>
          </body>
        </notes>
      </species>
      <species id="M_cpd15523_c0" name="1_2_ditetradec_7_enoyl_sn_glycerol_3_phosphate_c0" compartment="c0" hasOnlySubstanceUnits="false" boundaryCondition="false" constant="false">
        <notes>
          <body xmlns="http://www.w3.org/1999/xhtml">
            <p>CHARGE: 0</p>
          </body>
        </notes>
      </species>
      <species id="M_cpd15422_c0" name="CDP_1_2_ditetradec_7_enoylglycerol_c0" compartment="c0" hasOnlySubstanceUnits="false" boundaryCondition="false" constant="false">
        <notes>
          <body xmlns="http://www.w3.org/1999/xhtml">
            <p>CHARGE: 0</p>
          </body>
        </notes>
      </species>
      <species id="M_cpd02065_c0" name="3_Hydroxy_L_kynurenine_c0" compartment="c0" hasOnlySubstanceUnits="false" boundaryCondition="false" constant="false">
        <notes>
          <body xmlns="http://www.w3.org/1999/xhtml">
            <p>CHARGE: 0</p>
          </body>
        </notes>
      </species>
      <species id="M_cpd00035_c0" name="L_Alanine_c0" compartment="c0" hasOnlySubstanceUnits="false" boundaryCondition="false" constant="false">
        <notes>
          <body xmlns="http://www.w3.org/1999/xhtml">
            <p>CHARGE: 0</p>
          </body>
        </notes>
      </species>
      <species id="M_cpd00493_c0" name="Pyridoxamine_phosphate_c0" compartment="c0" hasOnlySubstanceUnits="false" boundaryCondition="false" constant="false">
        <notes>
          <body xmlns="http://www.w3.org/1999/xhtml">
            <p>CHARGE: 0</p>
          </body>
        </notes>
      </species>
      <species id="M_cpd00016_c0" name="Pyridoxal_phosphate_c0" compartment="c0" hasOnlySubstanceUnits="false" boundaryCondition="false" constant="false">
        <notes>
          <body xmlns="http://www.w3.org/1999/xhtml">
            <p>CHARGE: 0</p>
          </body>
        </notes>
      </species>
      <species id="M_cpd15357_c0" name="2_octadec_11_enoyl_sn_glycerol_3_phosphate_c0" compartment="c0" hasOnlySubstanceUnits="false" boundaryCondition="false" constant="false">
        <notes>
          <body xmlns="http://www.w3.org/1999/xhtml">
            <p>CHARGE: 0</p>
          </body>
        </notes>
      </species>
      <species id="M_cpd15269_c0" name="octadecenoate_c0" compartment="c0" hasOnlySubstanceUnits="false" boundaryCondition="false" constant="false">
        <notes>
          <body xmlns="http://www.w3.org/1999/xhtml">
            <p>CHARGE: 0</p>
          </body>
        </notes>
      </species>
      <species id="M_cpd03205_c0" name="Phytoene_c0" compartment="c0" hasOnlySubstanceUnits="false" boundaryCondition="false" constant="false">
        <notes>
          <body xmlns="http://www.w3.org/1999/xhtml">
            <p>CHARGE: 0</p>
          </body>
        </notes>
      </species>
      <species id="M_cpd11502_c0" name="6_methyl_trans_oct_2_enoyl_ACP_c0" compartment="c0" hasOnlySubstanceUnits="false" boundaryCondition="false" constant="false">
        <notes>
          <body xmlns="http://www.w3.org/1999/xhtml">
            <p>CHARGE: 0</p>
          </body>
        </notes>
      </species>
      <species id="M_cpd00446_c0" name="cAMP_c0" compartment="c0" hasOnlySubstanceUnits="false" boundaryCondition="false" constant="false">
        <notes>
          <body xmlns="http://www.w3.org/1999/xhtml">
            <p>CHARGE: 0</p>
          </body>
        </notes>
      </species>
      <species id="M_cpd11464_c0" name="Butyryl_ACP_c0" compartment="c0" hasOnlySubstanceUnits="false" boundaryCondition="false" constant="false">
        <notes>
          <body xmlns="http://www.w3.org/1999/xhtml">
            <p>CHARGE: 0</p>
          </body>
        </notes>
      </species>
      <species id="M_cpd11486_c0" name="3_Oxohexanoyl_acp_c0" compartment="c0" hasOnlySubstanceUnits="false" boundaryCondition="false" constant="false">
        <notes>
          <body xmlns="http://www.w3.org/1999/xhtml">
            <p>CHARGE: 0</p>
          </body>
        </notes>
      </species>
      <species id="M_cpd00119_c0" name="L_Histidine_c0" compartment="c0" hasOnlySubstanceUnits="false" boundaryCondition="false" constant="false">
        <notes>
          <body xmlns="http://www.w3.org/1999/xhtml">
            <p>CHARGE: 0</p>
          </body>
        </notes>
      </species>
      <species id="M_cpd00581_c0" name="Urocanate_c0" compartment="c0" hasOnlySubstanceUnits="false" boundaryCondition="false" constant="false">
        <notes>
          <body xmlns="http://www.w3.org/1999/xhtml">
            <p>CHARGE: 0</p>
          </body>
        </notes>
      </species>
      <species id="M_cpd15045_c0" name="3_Hydroxy_OPC8_CoA_c0" compartment="c0" hasOnlySubstanceUnits="false" boundaryCondition="false" constant="false">
        <notes>
          <body xmlns="http://www.w3.org/1999/xhtml">
            <p>CHARGE: 0</p>
          </body>
        </notes>
      </species>
      <species id="M_cpd15046_c0" name="3_Oxo_OPC8_CoA_c0" compartment="c0" hasOnlySubstanceUnits="false" boundaryCondition="false" constant="false">
        <notes>
          <body xmlns="http://www.w3.org/1999/xhtml">
            <p>CHARGE: 0</p>
          </body>
        </notes>
      </species>
      <species id="M_cpd03124_c0" name="Hexanoyl_CoA_c0" compartment="c0" hasOnlySubstanceUnits="false" boundaryCondition="false" constant="false">
        <notes>
          <body xmlns="http://www.w3.org/1999/xhtml">
            <p>CHARGE: 0</p>
          </body>
        </notes>
      </species>
      <species id="M_cpd03121_c0" name="3_Oxooctanoyl_CoA_c0" compartment="c0" hasOnlySubstanceUnits="false" boundaryCondition="false" constant="false">
        <notes>
          <body xmlns="http://www.w3.org/1999/xhtml">
            <p>CHARGE: 0</p>
          </body>
        </notes>
      </species>
      <species id="M_cpd01012_c0" name="Cd2_c0" compartment="c0" hasOnlySubstanceUnits="false" boundaryCondition="false" constant="false">
        <notes>
          <body xmlns="http://www.w3.org/1999/xhtml">
            <p>CHARGE: 0</p>
          </body>
        </notes>
      </species>
      <species id="M_cpd01012_e0" name="Cd2_e0" compartment="e0" hasOnlySubstanceUnits="false" boundaryCondition="false" constant="false">
        <notes>
          <body xmlns="http://www.w3.org/1999/xhtml">
            <p>CHARGE: 0</p>
          </body>
        </notes>
      </species>
      <species id="M_cpd03333_c0" name="Sinapaldehyde_c0" compartment="c0" hasOnlySubstanceUnits="false" boundaryCondition="false" constant="false">
        <notes>
          <body xmlns="http://www.w3.org/1999/xhtml">
            <p>CHARGE: 0</p>
          </body>
        </notes>
      </species>
      <species id="M_cpd00373_c0" name="Sinapate_c0" compartment="c0" hasOnlySubstanceUnits="false" boundaryCondition="false" constant="false">
        <notes>
          <body xmlns="http://www.w3.org/1999/xhtml">
            <p>CHARGE: 0</p>
          </body>
        </notes>
      </species>
      <species id="M_cpd00268_c0" name="H2S2O3_c0" compartment="c0" hasOnlySubstanceUnits="false" boundaryCondition="false" constant="false">
        <notes>
          <body xmlns="http://www.w3.org/1999/xhtml">
            <p>CHARGE: 0</p>
          </body>
        </notes>
      </species>
      <species id="M_cpd00722_c0" name="O_Acetyl_L_serine_c0" compartment="c0" hasOnlySubstanceUnits="false" boundaryCondition="false" constant="false">
        <notes>
          <body xmlns="http://www.w3.org/1999/xhtml">
            <p>CHARGE: 0</p>
          </body>
        </notes>
      </species>
      <species id="M_cpd11421_c0" name="trdrd_c0" compartment="c0" hasOnlySubstanceUnits="false" boundaryCondition="false" constant="false">
        <notes>
          <body xmlns="http://www.w3.org/1999/xhtml">
            <p>CHARGE: 0</p>
          </body>
        </notes>
      </species>
      <species id="M_cpd00081_c0" name="Sulfite_c0" compartment="c0" hasOnlySubstanceUnits="false" boundaryCondition="false" constant="false">
        <notes>
          <body xmlns="http://www.w3.org/1999/xhtml">
            <p>CHARGE: 0</p>
          </body>
        </notes>
      </species>
      <species id="M_cpd11420_c0" name="trdox_c0" compartment="c0" hasOnlySubstanceUnits="false" boundaryCondition="false" constant="false">
        <notes>
          <body xmlns="http://www.w3.org/1999/xhtml">
            <p>CHARGE: 0</p>
          </body>
        </notes>
      </species>
      <species id="M_cpd00053_c0" name="L_Glutamine_c0" compartment="c0" hasOnlySubstanceUnits="false" boundaryCondition="false" constant="false">
        <notes>
          <body xmlns="http://www.w3.org/1999/xhtml">
            <p>CHARGE: 0</p>
          </body>
        </notes>
      </species>
      <species id="M_cpd00132_c0" name="L_Asparagine_c0" compartment="c0" hasOnlySubstanceUnits="false" boundaryCondition="false" constant="false">
        <notes>
          <body xmlns="http://www.w3.org/1999/xhtml">
            <p>CHARGE: 0</p>
          </body>
        </notes>
      </species>
      <species id="M_cpd15423_c0" name="CDP_1_2_ditetradecanoylglycerol_c0" compartment="c0" hasOnlySubstanceUnits="false" boundaryCondition="false" constant="false">
        <notes>
          <body xmlns="http://www.w3.org/1999/xhtml">
            <p>CHARGE: 0</p>
          </body>
        </notes>
      </species>
      <species id="M_cpd15553_c0" name="phosphatidylserine_ditetradecanoyl_c0" compartment="c0" hasOnlySubstanceUnits="false" boundaryCondition="false" constant="false">
        <notes>
          <body xmlns="http://www.w3.org/1999/xhtml">
            <p>CHARGE: 0</p>
          </body>
        </notes>
      </species>
      <species id="M_cpd00794_c0" name="TRHL_c0" compartment="c0" hasOnlySubstanceUnits="false" boundaryCondition="false" constant="false">
        <notes>
          <body xmlns="http://www.w3.org/1999/xhtml">
            <p>CHARGE: 0</p>
          </body>
        </notes>
      </species>
      <species id="M_cpd03189_c0" name="3_Carboxy_1_hydroxypropyl_ThPP_c0" compartment="c0" hasOnlySubstanceUnits="false" boundaryCondition="false" constant="false">
        <notes>
          <body xmlns="http://www.w3.org/1999/xhtml">
            <p>CHARGE: 0</p>
          </body>
        </notes>
      </species>
      <species id="M_cpd00860_c0" name="S_Succinyldihydrolipoamide_c0" compartment="c0" hasOnlySubstanceUnits="false" boundaryCondition="false" constant="false">
        <notes>
          <body xmlns="http://www.w3.org/1999/xhtml">
            <p>CHARGE: 0</p>
          </body>
        </notes>
      </species>
      <species id="M_cpd03077_c0" name="alpha_Amino_acid_c0" compartment="c0" hasOnlySubstanceUnits="false" boundaryCondition="false" constant="false">
        <notes>
          <body xmlns="http://www.w3.org/1999/xhtml">
            <p>CHARGE: 0</p>
          </body>
        </notes>
      </species>
      <species id="M_cpd00208_e0" name="LACT_e0" compartment="e0" hasOnlySubstanceUnits="false" boundaryCondition="false" constant="false">
        <notes>
          <body xmlns="http://www.w3.org/1999/xhtml">
            <p>CHARGE: 0</p>
          </body>
        </notes>
      </species>
      <species id="M_cpd00765_c0" name="L_Gulonolactone_c0" compartment="c0" hasOnlySubstanceUnits="false" boundaryCondition="false" constant="false">
        <notes>
          <body xmlns="http://www.w3.org/1999/xhtml">
            <p>CHARGE: 0</p>
          </body>
        </notes>
      </species>
      <species id="M_cpd02098_c0" name="L_xylo_Hexulonolactone_c0" compartment="c0" hasOnlySubstanceUnits="false" boundaryCondition="false" constant="false">
        <notes>
          <body xmlns="http://www.w3.org/1999/xhtml">
            <p>CHARGE: 0</p>
          </body>
        </notes>
      </species>
      <species id="M_cpd15418_c0" name="CDP_1_2_dihexadec_9_enoylglycerol_c0" compartment="c0" hasOnlySubstanceUnits="false" boundaryCondition="false" constant="false">
        <notes>
          <body xmlns="http://www.w3.org/1999/xhtml">
            <p>CHARGE: 0</p>
          </body>
        </notes>
      </species>
      <species id="M_cpd15556_c0" name="phosphatidylserine_dihexadec_9_enoyl_c0" compartment="c0" hasOnlySubstanceUnits="false" boundaryCondition="false" constant="false">
        <notes>
          <body xmlns="http://www.w3.org/1999/xhtml">
            <p>CHARGE: 0</p>
          </body>
        </notes>
      </species>
      <species id="M_cpd00616_c0" name="Pretyrosine_c0" compartment="c0" hasOnlySubstanceUnits="false" boundaryCondition="false" constant="false">
        <notes>
          <body xmlns="http://www.w3.org/1999/xhtml">
            <p>CHARGE: 0</p>
          </body>
        </notes>
      </species>
      <species id="M_cpd00069_c0" name="L_Tyrosine_c0" compartment="c0" hasOnlySubstanceUnits="false" boundaryCondition="false" constant="false">
        <notes>
          <body xmlns="http://www.w3.org/1999/xhtml">
            <p>CHARGE: 0</p>
          </body>
        </notes>
      </species>
      <species id="M_cpd02090_c0" name="Glycerophosphoglycerol_c0" compartment="c0" hasOnlySubstanceUnits="false" boundaryCondition="false" constant="false">
        <notes>
          <body xmlns="http://www.w3.org/1999/xhtml">
            <p>CHARGE: 0</p>
          </body>
        </notes>
      </species>
      <species id="M_cpd00100_c0" name="Glycerol_c0" compartment="c0" hasOnlySubstanceUnits="false" boundaryCondition="false" constant="false">
        <notes>
          <body xmlns="http://www.w3.org/1999/xhtml">
            <p>CHARGE: 0</p>
          </body>
        </notes>
      </species>
      <species id="M_cpd01646_c0" name="2_Isopropylmalate_c0" compartment="c0" hasOnlySubstanceUnits="false" boundaryCondition="false" constant="false">
        <notes>
          <body xmlns="http://www.w3.org/1999/xhtml">
            <p>CHARGE: 0</p>
          </body>
        </notes>
      </species>
      <species id="M_cpd00788_c0" name="N_Acetyl_beta_alanine_c0" compartment="c0" hasOnlySubstanceUnits="false" boundaryCondition="false" constant="false">
        <notes>
          <body xmlns="http://www.w3.org/1999/xhtml">
            <p>CHARGE: 0</p>
          </body>
        </notes>
      </species>
      <species id="M_cpd00085_c0" name="beta_Alanine_c0" compartment="c0" hasOnlySubstanceUnits="false" boundaryCondition="false" constant="false">
        <notes>
          <body xmlns="http://www.w3.org/1999/xhtml">
            <p>CHARGE: 0</p>
          </body>
        </notes>
      </species>
      <species id="M_cpd00059_c0" name="L_Ascorbate_c0" compartment="c0" hasOnlySubstanceUnits="false" boundaryCondition="false" constant="false">
        <notes>
          <body xmlns="http://www.w3.org/1999/xhtml">
            <p>CHARGE: 0</p>
          </body>
        </notes>
      </species>
      <species id="M_cpd00242_c0" name="H2CO3_c0" compartment="c0" hasOnlySubstanceUnits="false" boundaryCondition="false" constant="false">
        <notes>
          <body xmlns="http://www.w3.org/1999/xhtml">
            <p>CHARGE: 0</p>
          </body>
        </notes>
      </species>
      <species id="M_cpd12848_c0" name="Holo_carboxylase_c0" compartment="c0" hasOnlySubstanceUnits="false" boundaryCondition="false" constant="false">
        <notes>
          <body xmlns="http://www.w3.org/1999/xhtml">
            <p>CHARGE: 0</p>
          </body>
        </notes>
      </species>
      <species id="M_cpd12543_c0" name="Carboxybiotin_carboxyl_carrier_protein_c0" compartment="c0" hasOnlySubstanceUnits="false" boundaryCondition="false" constant="false">
        <notes>
          <body xmlns="http://www.w3.org/1999/xhtml">
            <p>CHARGE: 0</p>
          </body>
        </notes>
      </species>
      <species id="M_cpd02233_c0" name="Ciliatine_c0" compartment="c0" hasOnlySubstanceUnits="false" boundaryCondition="false" constant="false">
        <notes>
          <body xmlns="http://www.w3.org/1999/xhtml">
            <p>CHARGE: 0</p>
          </body>
        </notes>
      </species>
      <species id="M_cpd03379_c0" name="CMPciliatine_c0" compartment="c0" hasOnlySubstanceUnits="false" boundaryCondition="false" constant="false">
        <notes>
          <body xmlns="http://www.w3.org/1999/xhtml">
            <p>CHARGE: 0</p>
          </body>
        </notes>
      </species>
      <species id="M_cpd00239_c0" name="H2S_c0" compartment="c0" hasOnlySubstanceUnits="false" boundaryCondition="false" constant="false">
        <notes>
          <body xmlns="http://www.w3.org/1999/xhtml">
            <p>CHARGE: 0</p>
          </body>
        </notes>
      </species>
      <species id="M_cpd00383_c0" name="Shikimate_c0" compartment="c0" hasOnlySubstanceUnits="false" boundaryCondition="false" constant="false">
        <notes>
          <body xmlns="http://www.w3.org/1999/xhtml">
            <p>CHARGE: 0</p>
          </body>
        </notes>
      </species>
      <species id="M_cpd02030_c0" name="3_phosphoshikimate_c0" compartment="c0" hasOnlySubstanceUnits="false" boundaryCondition="false" constant="false">
        <notes>
          <body xmlns="http://www.w3.org/1999/xhtml">
            <p>CHARGE: 0</p>
          </body>
        </notes>
      </species>
      <species id="M_cpd00873_c0" name="Nicotinate_ribonucleotide_c0" compartment="c0" hasOnlySubstanceUnits="false" boundaryCondition="false" constant="false">
        <notes>
          <body xmlns="http://www.w3.org/1999/xhtml">
            <p>CHARGE: 0</p>
          </body>
        </notes>
      </species>
      <species id="M_cpd03471_c0" name="Nicotinate_D_ribonucleoside_c0" compartment="c0" hasOnlySubstanceUnits="false" boundaryCondition="false" constant="false">
        <notes>
          <body xmlns="http://www.w3.org/1999/xhtml">
            <p>CHARGE: 0</p>
          </body>
        </notes>
      </species>
      <species id="M_cpd00508_c0" name="3MOP_c0" compartment="c0" hasOnlySubstanceUnits="false" boundaryCondition="false" constant="false">
        <notes>
          <body xmlns="http://www.w3.org/1999/xhtml">
            <p>CHARGE: 0</p>
          </body>
        </notes>
      </species>
      <species id="M_cpd14702_c0" name="2_Methyl_1_hydroxybutyl_TPP_c0" compartment="c0" hasOnlySubstanceUnits="false" boundaryCondition="false" constant="false">
        <notes>
          <body xmlns="http://www.w3.org/1999/xhtml">
            <p>CHARGE: 0</p>
          </body>
        </notes>
      </species>
      <species id="M_cpd00504_c0" name="LL_2_6_Diaminopimelate_c0" compartment="c0" hasOnlySubstanceUnits="false" boundaryCondition="false" constant="false">
        <notes>
          <body xmlns="http://www.w3.org/1999/xhtml">
            <p>CHARGE: 0</p>
          </body>
        </notes>
      </species>
      <species id="M_cpd00516_c0" name="meso_2_6_Diaminopimelate_c0" compartment="c0" hasOnlySubstanceUnits="false" boundaryCondition="false" constant="false">
        <notes>
          <body xmlns="http://www.w3.org/1999/xhtml">
            <p>CHARGE: 0</p>
          </body>
        </notes>
      </species>
      <species id="M_cpd00224_c0" name="L_Arabinose_c0" compartment="c0" hasOnlySubstanceUnits="false" boundaryCondition="false" constant="false">
        <notes>
          <body xmlns="http://www.w3.org/1999/xhtml">
            <p>CHARGE: 0</p>
          </body>
        </notes>
      </species>
      <species id="M_cpd02428_c0" name="beta_L_Arabinose_1_phosphate_c0" compartment="c0" hasOnlySubstanceUnits="false" boundaryCondition="false" constant="false">
        <notes>
          <body xmlns="http://www.w3.org/1999/xhtml">
            <p>CHARGE: 0</p>
          </body>
        </notes>
      </species>
      <species id="M_cpd00344_c0" name="N_Formimino_L_glutamate_c0" compartment="c0" hasOnlySubstanceUnits="false" boundaryCondition="false" constant="false">
        <notes>
          <body xmlns="http://www.w3.org/1999/xhtml">
            <p>CHARGE: 0</p>
          </body>
        </notes>
      </species>
      <species id="M_cpd00770_c0" name="N_Formyl_L_glutamate_c0" compartment="c0" hasOnlySubstanceUnits="false" boundaryCondition="false" constant="false">
        <notes>
          <body xmlns="http://www.w3.org/1999/xhtml">
            <p>CHARGE: 0</p>
          </body>
        </notes>
      </species>
      <species id="M_cpd00905_c0" name="Guanosine_3_5_bisdiphosphate_c0" compartment="c0" hasOnlySubstanceUnits="false" boundaryCondition="false" constant="false">
        <notes>
          <body xmlns="http://www.w3.org/1999/xhtml">
            <p>CHARGE: 0</p>
          </body>
        </notes>
      </species>
      <species id="M_cpd10515_c0" name="Fe2_c0" compartment="c0" hasOnlySubstanceUnits="false" boundaryCondition="false" constant="false">
        <notes>
          <body xmlns="http://www.w3.org/1999/xhtml">
            <p>CHARGE: 0</p>
          </body>
        </notes>
      </species>
      <species id="M_cpd10516_c0" name="fe3_c0" compartment="c0" hasOnlySubstanceUnits="false" boundaryCondition="false" constant="false">
        <notes>
          <body xmlns="http://www.w3.org/1999/xhtml">
            <p>CHARGE: 0</p>
          </body>
        </notes>
      </species>
      <species id="M_cpd15500_c0" name="Menaquinone_8_c0" compartment="c0" hasOnlySubstanceUnits="false" boundaryCondition="false" constant="false">
        <notes>
          <body xmlns="http://www.w3.org/1999/xhtml">
            <p>CHARGE: 0</p>
          </body>
        </notes>
      </species>
      <species id="M_cpd15499_c0" name="Menaquinol_8_c0" compartment="c0" hasOnlySubstanceUnits="false" boundaryCondition="false" constant="false">
        <notes>
          <body xmlns="http://www.w3.org/1999/xhtml">
            <p>CHARGE: 0</p>
          </body>
        </notes>
      </species>
      <species id="M_cpd02791_c0" name="methylthioribulose_1_phosphate_c0" compartment="c0" hasOnlySubstanceUnits="false" boundaryCondition="false" constant="false">
        <notes>
          <body xmlns="http://www.w3.org/1999/xhtml">
            <p>CHARGE: 0</p>
          </body>
        </notes>
      </species>
      <species id="M_cpd11295_c0" name="2_3_diketo5_methylthio_1_phosphopentane_c0" compartment="c0" hasOnlySubstanceUnits="false" boundaryCondition="false" constant="false">
        <notes>
          <body xmlns="http://www.w3.org/1999/xhtml">
            <p>CHARGE: 0</p>
          </body>
        </notes>
      </species>
      <species id="M_cpd02626_c0" name="1_Pyrroline_4_hydroxy_2_carboxylate_c0" compartment="c0" hasOnlySubstanceUnits="false" boundaryCondition="false" constant="false">
        <notes>
          <body xmlns="http://www.w3.org/1999/xhtml">
            <p>CHARGE: 0</p>
          </body>
        </notes>
      </species>
      <species id="M_cpd00340_c0" name="2_5_Dioxopentanoate_c0" compartment="c0" hasOnlySubstanceUnits="false" boundaryCondition="false" constant="false">
        <notes>
          <body xmlns="http://www.w3.org/1999/xhtml">
            <p>CHARGE: 0</p>
          </body>
        </notes>
      </species>
      <species id="M_cpd02427_c0" name="Thiomorpholine_3_carboxylate_c0" compartment="c0" hasOnlySubstanceUnits="false" boundaryCondition="false" constant="false">
        <notes>
          <body xmlns="http://www.w3.org/1999/xhtml">
            <p>CHARGE: 0</p>
          </body>
        </notes>
      </species>
      <species id="M_cpd02714_c0" name="3_4_Dehydrothiomorpholine_3_carboxylate_c0" compartment="c0" hasOnlySubstanceUnits="false" boundaryCondition="false" constant="false">
        <notes>
          <body xmlns="http://www.w3.org/1999/xhtml">
            <p>CHARGE: 0</p>
          </body>
        </notes>
      </species>
      <species id="M_cpd01270_c0" name="FMNH2_c0" compartment="c0" hasOnlySubstanceUnits="false" boundaryCondition="false" constant="false">
        <notes>
          <body xmlns="http://www.w3.org/1999/xhtml">
            <p>CHARGE: 0</p>
          </body>
        </notes>
      </species>
      <species id="M_cpd09878_c0" name="Sulfoacetate_c0" compartment="c0" hasOnlySubstanceUnits="false" boundaryCondition="false" constant="false">
        <notes>
          <body xmlns="http://www.w3.org/1999/xhtml">
            <p>CHARGE: 0</p>
          </body>
        </notes>
      </species>
      <species id="M_cpd00040_c0" name="Glyoxalate_c0" compartment="c0" hasOnlySubstanceUnits="false" boundaryCondition="false" constant="false">
        <notes>
          <body xmlns="http://www.w3.org/1999/xhtml">
            <p>CHARGE: 0</p>
          </body>
        </notes>
      </species>
      <species id="M_cpd00050_c0" name="FMN_c0" compartment="c0" hasOnlySubstanceUnits="false" boundaryCondition="false" constant="false">
        <notes>
          <body xmlns="http://www.w3.org/1999/xhtml">
            <p>CHARGE: 0</p>
          </body>
        </notes>
      </species>
      <species id="M_cpd02574_c0" name="methylthioribose_1_phosphate_c0" compartment="c0" hasOnlySubstanceUnits="false" boundaryCondition="false" constant="false">
        <notes>
          <body xmlns="http://www.w3.org/1999/xhtml">
            <p>CHARGE: 0</p>
          </body>
        </notes>
      </species>
      <species id="M_cpd02547_c0" name="R_1_Aminopropan_2_yl_phosphate_c0" compartment="c0" hasOnlySubstanceUnits="false" boundaryCondition="false" constant="false">
        <notes>
          <body xmlns="http://www.w3.org/1999/xhtml">
            <p>CHARGE: 0</p>
          </body>
        </notes>
      </species>
      <species id="M_cpd03917_c0" name="Adenosylcobyric_acid_c0" compartment="c0" hasOnlySubstanceUnits="false" boundaryCondition="false" constant="false">
        <notes>
          <body xmlns="http://www.w3.org/1999/xhtml">
            <p>CHARGE: 0</p>
          </body>
        </notes>
      </species>
      <species id="M_cpd03919_c0" name="Adenosyl_cobinamide_phosphate_c0" compartment="c0" hasOnlySubstanceUnits="false" boundaryCondition="false" constant="false">
        <notes>
          <body xmlns="http://www.w3.org/1999/xhtml">
            <p>CHARGE: 0</p>
          </body>
        </notes>
      </species>
      <species id="M_cpd00652_c0" name="D_Mucic_acid_c0" compartment="c0" hasOnlySubstanceUnits="false" boundaryCondition="false" constant="false">
        <notes>
          <body xmlns="http://www.w3.org/1999/xhtml">
            <p>CHARGE: 0</p>
          </body>
        </notes>
      </species>
      <species id="M_cpd00515_c0" name="5_Dehydro_4_deoxy_D_glucarate_c0" compartment="c0" hasOnlySubstanceUnits="false" boundaryCondition="false" constant="false">
        <notes>
          <body xmlns="http://www.w3.org/1999/xhtml">
            <p>CHARGE: 0</p>
          </body>
        </notes>
      </species>
      <species id="M_cpd01620_c0" name="Precorrin_2_c0" compartment="c0" hasOnlySubstanceUnits="false" boundaryCondition="false" constant="false">
        <notes>
          <body xmlns="http://www.w3.org/1999/xhtml">
            <p>CHARGE: 0</p>
          </body>
        </notes>
      </species>
      <species id="M_cpd03420_c0" name="Precorrin_3A_c0" compartment="c0" hasOnlySubstanceUnits="false" boundaryCondition="false" constant="false">
        <notes>
          <body xmlns="http://www.w3.org/1999/xhtml">
            <p>CHARGE: 0</p>
          </body>
        </notes>
      </species>
      <species id="M_cpd00689_c0" name="Porphobilinogen_c0" compartment="c0" hasOnlySubstanceUnits="false" boundaryCondition="false" constant="false">
        <notes>
          <body xmlns="http://www.w3.org/1999/xhtml">
            <p>CHARGE: 0</p>
          </body>
        </notes>
      </species>
      <species id="M_cpd00755_c0" name="Hydroxymethylbilane_c0" compartment="c0" hasOnlySubstanceUnits="false" boundaryCondition="false" constant="false">
        <notes>
          <body xmlns="http://www.w3.org/1999/xhtml">
            <p>CHARGE: 0</p>
          </body>
        </notes>
      </species>
      <species id="M_cpd00196_c0" name="Acetylphosphate_c0" compartment="c0" hasOnlySubstanceUnits="false" boundaryCondition="false" constant="false">
        <notes>
          <body xmlns="http://www.w3.org/1999/xhtml">
            <p>CHARGE: 0</p>
          </body>
        </notes>
      </species>
      <species id="M_cpd11472_c0" name="Hexanoyl_ACP_c0" compartment="c0" hasOnlySubstanceUnits="false" boundaryCondition="false" constant="false">
        <notes>
          <body xmlns="http://www.w3.org/1999/xhtml">
            <p>CHARGE: 0</p>
          </body>
        </notes>
      </species>
      <species id="M_cpd11490_c0" name="3_oxooctanoyl_acp_c0" compartment="c0" hasOnlySubstanceUnits="false" boundaryCondition="false" constant="false">
        <notes>
          <body xmlns="http://www.w3.org/1999/xhtml">
            <p>CHARGE: 0</p>
          </body>
        </notes>
      </species>
      <species id="M_cpd01665_c0" name="D_O_Phosphoserine_c0" compartment="c0" hasOnlySubstanceUnits="false" boundaryCondition="false" constant="false">
        <notes>
          <body xmlns="http://www.w3.org/1999/xhtml">
            <p>CHARGE: 0</p>
          </body>
        </notes>
      </species>
      <species id="M_cpd00550_c0" name="D_Serine_c0" compartment="c0" hasOnlySubstanceUnits="false" boundaryCondition="false" constant="false">
        <notes>
          <body xmlns="http://www.w3.org/1999/xhtml">
            <p>CHARGE: 0</p>
          </body>
        </notes>
      </species>
      <species id="M_cpd15529_c0" name="phosphatidylethanolamine_ditetradecanoyl_c0" compartment="c0" hasOnlySubstanceUnits="false" boundaryCondition="false" constant="false">
        <notes>
          <body xmlns="http://www.w3.org/1999/xhtml">
            <p>CHARGE: 0</p>
          </body>
        </notes>
      </species>
      <species id="M_cpd15336_c0" name="2_Acyl_sn_glycero_3_phosphoethanolamine_dodecanoyl_c0" compartment="c0" hasOnlySubstanceUnits="false" boundaryCondition="false" constant="false">
        <notes>
          <body xmlns="http://www.w3.org/1999/xhtml">
            <p>CHARGE: 0</p>
          </body>
        </notes>
      </species>
      <species id="M_cpd06654_c0" name="Liquiritigenin_c0" compartment="c0" hasOnlySubstanceUnits="false" boundaryCondition="false" constant="false">
        <notes>
          <body xmlns="http://www.w3.org/1999/xhtml">
            <p>CHARGE: 0</p>
          </body>
        </notes>
      </species>
      <species id="M_cpd01119_c0" name="Licodione_c0" compartment="c0" hasOnlySubstanceUnits="false" boundaryCondition="false" constant="false">
        <notes>
          <body xmlns="http://www.w3.org/1999/xhtml">
            <p>CHARGE: 0</p>
          </body>
        </notes>
      </species>
      <species id="M_cpd00448_c0" name="D_Glyceraldehyde_c0" compartment="c0" hasOnlySubstanceUnits="false" boundaryCondition="false" constant="false">
        <notes>
          <body xmlns="http://www.w3.org/1999/xhtml">
            <p>CHARGE: 0</p>
          </body>
        </notes>
      </species>
      <species id="M_cpd00223_c0" name="Glycerate_c0" compartment="c0" hasOnlySubstanceUnits="false" boundaryCondition="false" constant="false">
        <notes>
          <body xmlns="http://www.w3.org/1999/xhtml">
            <p>CHARGE: 0</p>
          </body>
        </notes>
      </species>
      <species id="M_cpd00169_c0" name="3_Phosphoglycerate_c0" compartment="c0" hasOnlySubstanceUnits="false" boundaryCondition="false" constant="false">
        <notes>
          <body xmlns="http://www.w3.org/1999/xhtml">
            <p>CHARGE: 0</p>
          </body>
        </notes>
      </species>
      <species id="M_cpd02045_c0" name="1_Hydroxy_2_naphthoate_c0" compartment="c0" hasOnlySubstanceUnits="false" boundaryCondition="false" constant="false">
        <notes>
          <body xmlns="http://www.w3.org/1999/xhtml">
            <p>CHARGE: 0</p>
          </body>
        </notes>
      </species>
      <species id="M_cpd01932_c0" name="1_2_Naphthalenediol_c0" compartment="c0" hasOnlySubstanceUnits="false" boundaryCondition="false" constant="false">
        <notes>
          <body xmlns="http://www.w3.org/1999/xhtml">
            <p>CHARGE: 0</p>
          </body>
        </notes>
      </species>
      <species id="M_cpd00276_e0" name="GLUM_e0" compartment="e0" hasOnlySubstanceUnits="false" boundaryCondition="false" constant="false">
        <notes>
          <body xmlns="http://www.w3.org/1999/xhtml">
            <p>CHARGE: 0</p>
          </body>
        </notes>
      </species>
      <species id="M_cpd00288_c0" name="D_Glucosamine_phosphate_c0" compartment="c0" hasOnlySubstanceUnits="false" boundaryCondition="false" constant="false">
        <notes>
          <body xmlns="http://www.w3.org/1999/xhtml">
            <p>CHARGE: 0</p>
          </body>
        </notes>
      </species>
      <species id="M_cpd00760_c0" name="2_Methylbutyryl_CoA_c0" compartment="c0" hasOnlySubstanceUnits="false" boundaryCondition="false" constant="false">
        <notes>
          <body xmlns="http://www.w3.org/1999/xhtml">
            <p>CHARGE: 0</p>
          </body>
        </notes>
      </species>
      <species id="M_cpd11495_c0" name="2_methylbutyryl_ACP_c0" compartment="c0" hasOnlySubstanceUnits="false" boundaryCondition="false" constant="false">
        <notes>
          <body xmlns="http://www.w3.org/1999/xhtml">
            <p>CHARGE: 0</p>
          </body>
        </notes>
      </species>
      <species id="M_cpd00655_c0" name="Dephospho_CoA_c0" compartment="c0" hasOnlySubstanceUnits="false" boundaryCondition="false" constant="false">
        <notes>
          <body xmlns="http://www.w3.org/1999/xhtml">
            <p>CHARGE: 0</p>
          </body>
        </notes>
      </species>
      <species id="M_cpd00863_c0" name="beta_D_Glucose_6_phosphate_c0" compartment="c0" hasOnlySubstanceUnits="false" boundaryCondition="false" constant="false">
        <notes>
          <body xmlns="http://www.w3.org/1999/xhtml">
            <p>CHARGE: 0</p>
          </body>
        </notes>
      </species>
      <species id="M_cpd01553_c0" name="Saligenin_c0" compartment="c0" hasOnlySubstanceUnits="false" boundaryCondition="false" constant="false">
        <notes>
          <body xmlns="http://www.w3.org/1999/xhtml">
            <p>CHARGE: 0</p>
          </body>
        </notes>
      </species>
      <species id="M_cpd01775_c0" name="Phosphoribosyl_ATP_c0" compartment="c0" hasOnlySubstanceUnits="false" boundaryCondition="false" constant="false">
        <notes>
          <body xmlns="http://www.w3.org/1999/xhtml">
            <p>CHARGE: 0</p>
          </body>
        </notes>
      </species>
      <species id="M_cpd00858_c0" name="L_Glutamate5_semialdehyde_c0" compartment="c0" hasOnlySubstanceUnits="false" boundaryCondition="false" constant="false">
        <notes>
          <body xmlns="http://www.w3.org/1999/xhtml">
            <p>CHARGE: 0</p>
          </body>
        </notes>
      </species>
      <species id="M_cpd02431_c0" name="1_Pyrroline_5_carboxylate_c0" compartment="c0" hasOnlySubstanceUnits="false" boundaryCondition="false" constant="false">
        <notes>
          <body xmlns="http://www.w3.org/1999/xhtml">
            <p>CHARGE: 0</p>
          </body>
        </notes>
      </species>
      <species id="M_cpd00498_c0" name="2_Aceto_2_hydroxybutanoate_c0" compartment="c0" hasOnlySubstanceUnits="false" boundaryCondition="false" constant="false">
        <notes>
          <body xmlns="http://www.w3.org/1999/xhtml">
            <p>CHARGE: 0</p>
          </body>
        </notes>
      </species>
      <species id="M_cpd10162_c0" name="R_3_Hydroxy_3_methyl_2_oxopentanoate_c0" compartment="c0" hasOnlySubstanceUnits="false" boundaryCondition="false" constant="false">
        <notes>
          <body xmlns="http://www.w3.org/1999/xhtml">
            <p>CHARGE: 0</p>
          </body>
        </notes>
      </species>
      <species id="M_cpd00082_e0" name="D_Fructose_e0" compartment="e0" hasOnlySubstanceUnits="false" boundaryCondition="false" constant="false">
        <notes>
          <body xmlns="http://www.w3.org/1999/xhtml">
            <p>CHARGE: 0</p>
          </body>
        </notes>
      </species>
      <species id="M_cpd00802_c0" name="D_fructose_1_phosphate_c0" compartment="c0" hasOnlySubstanceUnits="false" boundaryCondition="false" constant="false">
        <notes>
          <body xmlns="http://www.w3.org/1999/xhtml">
            <p>CHARGE: 0</p>
          </body>
        </notes>
      </species>
      <species id="M_cpd11514_c0" name="12_methyl_trans_tetra_dec_2_enoyl_ACP_c0" compartment="c0" hasOnlySubstanceUnits="false" boundaryCondition="false" constant="false">
        <notes>
          <body xmlns="http://www.w3.org/1999/xhtml">
            <p>CHARGE: 0</p>
          </body>
        </notes>
      </species>
      <species id="M_cpd11515_c0" name="12_methyl_tetra_decanoyl_ACP_c0" compartment="c0" hasOnlySubstanceUnits="false" boundaryCondition="false" constant="false">
        <notes>
          <body xmlns="http://www.w3.org/1999/xhtml">
            <p>CHARGE: 0</p>
          </body>
        </notes>
      </species>
      <species id="M_cpd00080_e0" name="Glycerol_3_phosphate_e0" compartment="e0" hasOnlySubstanceUnits="false" boundaryCondition="false" constant="false">
        <notes>
          <body xmlns="http://www.w3.org/1999/xhtml">
            <p>CHARGE: 0</p>
          </body>
        </notes>
      </species>
      <species id="M_cpd15352_c0" name="2_Demethylmenaquinone_8_c0" compartment="c0" hasOnlySubstanceUnits="false" boundaryCondition="false" constant="false">
        <notes>
          <body xmlns="http://www.w3.org/1999/xhtml">
            <p>CHARGE: 0</p>
          </body>
        </notes>
      </species>
      <species id="M_cpd15353_c0" name="2_Demethylmenaquinol_8_c0" compartment="c0" hasOnlySubstanceUnits="false" boundaryCondition="false" constant="false">
        <notes>
          <body xmlns="http://www.w3.org/1999/xhtml">
            <p>CHARGE: 0</p>
          </body>
        </notes>
      </species>
      <species id="M_cpd00203_c0" name="1_3_Bisphospho_D_glycerate_c0" compartment="c0" hasOnlySubstanceUnits="false" boundaryCondition="false" constant="false">
        <notes>
          <body xmlns="http://www.w3.org/1999/xhtml">
            <p>CHARGE: 0</p>
          </body>
        </notes>
      </species>
      <species id="M_cpd00001_e0" name="H2O_e0" compartment="e0" hasOnlySubstanceUnits="false" boundaryCondition="false" constant="false">
        <notes>
          <body xmlns="http://www.w3.org/1999/xhtml">
            <p>CHARGE: 0</p>
          </body>
        </notes>
      </species>
      <species id="M_cpd00867_c0" name="Inositol_1_phosphate_c0" compartment="c0" hasOnlySubstanceUnits="false" boundaryCondition="false" constant="false">
        <notes>
          <body xmlns="http://www.w3.org/1999/xhtml">
            <p>CHARGE: 0</p>
          </body>
        </notes>
      </species>
      <species id="M_cpd00121_c0" name="L_Inositol_c0" compartment="c0" hasOnlySubstanceUnits="false" boundaryCondition="false" constant="false">
        <notes>
          <body xmlns="http://www.w3.org/1999/xhtml">
            <p>CHARGE: 0</p>
          </body>
        </notes>
      </species>
      <species id="M_cpd00481_c0" name="Isobutyryl_CoA_c0" compartment="c0" hasOnlySubstanceUnits="false" boundaryCondition="false" constant="false">
        <notes>
          <body xmlns="http://www.w3.org/1999/xhtml">
            <p>CHARGE: 0</p>
          </body>
        </notes>
      </species>
      <species id="M_cpd11545_c0" name="isobutyryl_ACP_c0" compartment="c0" hasOnlySubstanceUnits="false" boundaryCondition="false" constant="false">
        <notes>
          <body xmlns="http://www.w3.org/1999/xhtml">
            <p>CHARGE: 0</p>
          </body>
        </notes>
      </species>
      <species id="M_cpd00492_c0" name="N_Acetyl_D_mannosamine_c0" compartment="c0" hasOnlySubstanceUnits="false" boundaryCondition="false" constant="false">
        <notes>
          <body xmlns="http://www.w3.org/1999/xhtml">
            <p>CHARGE: 0</p>
          </body>
        </notes>
      </species>
      <species id="M_cpd00282_c0" name="S_Dihydroorotate_c0" compartment="c0" hasOnlySubstanceUnits="false" boundaryCondition="false" constant="false">
        <notes>
          <body xmlns="http://www.w3.org/1999/xhtml">
            <p>CHARGE: 0</p>
          </body>
        </notes>
      </species>
      <species id="M_cpd00247_c0" name="Orotate_c0" compartment="c0" hasOnlySubstanceUnits="false" boundaryCondition="false" constant="false">
        <notes>
          <body xmlns="http://www.w3.org/1999/xhtml">
            <p>CHARGE: 0</p>
          </body>
        </notes>
      </species>
      <species id="M_cpd08301_c0" name="2_C_methyl_D_erythritol2_4_cyclodiphosphate_c0" compartment="c0" hasOnlySubstanceUnits="false" boundaryCondition="false" constant="false">
        <notes>
          <body xmlns="http://www.w3.org/1999/xhtml">
            <p>CHARGE: 0</p>
          </body>
        </notes>
      </species>
      <species id="M_cpd11538_c0" name="13_methyl_3_hydroxy_tetra_decanoyl_ACP_c0" compartment="c0" hasOnlySubstanceUnits="false" boundaryCondition="false" constant="false">
        <notes>
          <body xmlns="http://www.w3.org/1999/xhtml">
            <p>CHARGE: 0</p>
          </body>
        </notes>
      </species>
      <species id="M_cpd00774_c0" name="UroporphyrinogenIII_c0" compartment="c0" hasOnlySubstanceUnits="false" boundaryCondition="false" constant="false">
        <notes>
          <body xmlns="http://www.w3.org/1999/xhtml">
            <p>CHARGE: 0</p>
          </body>
        </notes>
      </species>
      <species id="M_cpd02999_c0" name="GD1a_c0" compartment="c0" hasOnlySubstanceUnits="false" boundaryCondition="false" constant="false">
        <notes>
          <body xmlns="http://www.w3.org/1999/xhtml">
            <p>CHARGE: 0</p>
          </body>
        </notes>
      </species>
      <species id="M_cpd03660_c0" name="GT1b_c0" compartment="c0" hasOnlySubstanceUnits="false" boundaryCondition="false" constant="false">
        <notes>
          <body xmlns="http://www.w3.org/1999/xhtml">
            <p>CHARGE: 0</p>
          </body>
        </notes>
      </species>
      <species id="M_cpd15557_c0" name="phosphatidylserine_dioctadecanoyl_c0" compartment="c0" hasOnlySubstanceUnits="false" boundaryCondition="false" constant="false">
        <notes>
          <body xmlns="http://www.w3.org/1999/xhtml">
            <p>CHARGE: 0</p>
          </body>
        </notes>
      </species>
      <species id="M_cpd15533_c0" name="phosphatidylethanolamine_dioctadecanoyl_c0" compartment="c0" hasOnlySubstanceUnits="false" boundaryCondition="false" constant="false">
        <notes>
          <body xmlns="http://www.w3.org/1999/xhtml">
            <p>CHARGE: 0</p>
          </body>
        </notes>
      </species>
      <species id="M_cpd05640_c0" name="2_Chloro_4_hydroxy_6_amino_1_3_5_triazine_c0" compartment="c0" hasOnlySubstanceUnits="false" boundaryCondition="false" constant="false">
        <notes>
          <body xmlns="http://www.w3.org/1999/xhtml">
            <p>CHARGE: 0</p>
          </body>
        </notes>
      </species>
      <species id="M_cpd00099_c0" name="Cl__c0" compartment="c0" hasOnlySubstanceUnits="false" boundaryCondition="false" constant="false">
        <notes>
          <body xmlns="http://www.w3.org/1999/xhtml">
            <p>CHARGE: 0</p>
          </body>
        </notes>
      </species>
      <species id="M_cpd05639_c0" name="Ammelide_c0" compartment="c0" hasOnlySubstanceUnits="false" boundaryCondition="false" constant="false">
        <notes>
          <body xmlns="http://www.w3.org/1999/xhtml">
            <p>CHARGE: 0</p>
          </body>
        </notes>
      </species>
      <species id="M_cpd01357_c0" name="R_Mandelate_c0" compartment="c0" hasOnlySubstanceUnits="false" boundaryCondition="false" constant="false">
        <notes>
          <body xmlns="http://www.w3.org/1999/xhtml">
            <p>CHARGE: 0</p>
          </body>
        </notes>
      </species>
      <species id="M_cpd01447_c0" name="Benzoylformate_c0" compartment="c0" hasOnlySubstanceUnits="false" boundaryCondition="false" constant="false">
        <notes>
          <body xmlns="http://www.w3.org/1999/xhtml">
            <p>CHARGE: 0</p>
          </body>
        </notes>
      </species>
      <species id="M_cpd00286_c0" name="Undecaprenylphosphate_c0" compartment="c0" hasOnlySubstanceUnits="false" boundaryCondition="false" constant="false">
        <notes>
          <body xmlns="http://www.w3.org/1999/xhtml">
            <p>CHARGE: 0</p>
          </body>
        </notes>
      </species>
      <species id="M_cpd02862_c0" name="UDPMurAcoyl_L_Ala_D_gamma_Glu_L_Lys_D_Ala_D_Ala_c0" compartment="c0" hasOnlySubstanceUnits="false" boundaryCondition="false" constant="false">
        <notes>
          <body xmlns="http://www.w3.org/1999/xhtml">
            <p>CHARGE: 0</p>
          </body>
        </notes>
      </species>
      <species id="M_cpd02948_c0" name="MurAcoyl_L_Ala_D_gamma_Glu_L_Lys_D_Ala_D_Ala_diphospho__undecaprenol_c0" compartment="c0" hasOnlySubstanceUnits="false" boundaryCondition="false" constant="false">
        <notes>
          <body xmlns="http://www.w3.org/1999/xhtml">
            <p>CHARGE: 0</p>
          </body>
        </notes>
      </species>
      <species id="M_cpd00063_c0" name="Ca2_c0" compartment="c0" hasOnlySubstanceUnits="false" boundaryCondition="false" constant="false">
        <notes>
          <body xmlns="http://www.w3.org/1999/xhtml">
            <p>CHARGE: 0</p>
          </body>
        </notes>
      </species>
      <species id="M_cpd00063_e0" name="Ca2_e0" compartment="e0" hasOnlySubstanceUnits="false" boundaryCondition="false" constant="false">
        <notes>
          <body xmlns="http://www.w3.org/1999/xhtml">
            <p>CHARGE: 0</p>
          </body>
        </notes>
      </species>
      <species id="M_cpd02857_c0" name="DAHP_c0" compartment="c0" hasOnlySubstanceUnits="false" boundaryCondition="false" constant="false">
        <notes>
          <body xmlns="http://www.w3.org/1999/xhtml">
            <p>CHARGE: 0</p>
          </body>
        </notes>
      </species>
      <species id="M_cpd00699_c0" name="5_Dehydroquinate_c0" compartment="c0" hasOnlySubstanceUnits="false" boundaryCondition="false" constant="false">
        <notes>
          <body xmlns="http://www.w3.org/1999/xhtml">
            <p>CHARGE: 0</p>
          </body>
        </notes>
      </species>
      <species id="M_cpd00089_c0" name="Glucose_1_phosphate_c0" compartment="c0" hasOnlySubstanceUnits="false" boundaryCondition="false" constant="false">
        <notes>
          <body xmlns="http://www.w3.org/1999/xhtml">
            <p>CHARGE: 0</p>
          </body>
        </notes>
      </species>
      <species id="M_cpd00387_c0" name="ADPglucose_c0" compartment="c0" hasOnlySubstanceUnits="false" boundaryCondition="false" constant="false">
        <notes>
          <body xmlns="http://www.w3.org/1999/xhtml">
            <p>CHARGE: 0</p>
          </body>
        </notes>
      </species>
      <species id="M_cpd00192_c0" name="4_Coumaroyl_CoA_c0" compartment="c0" hasOnlySubstanceUnits="false" boundaryCondition="false" constant="false">
        <notes>
          <body xmlns="http://www.w3.org/1999/xhtml">
            <p>CHARGE: 0</p>
          </body>
        </notes>
      </species>
      <species id="M_cpd05630_c0" name="Pelargonin_c0" compartment="c0" hasOnlySubstanceUnits="false" boundaryCondition="false" constant="false">
        <notes>
          <body xmlns="http://www.w3.org/1999/xhtml">
            <p>CHARGE: 0</p>
          </body>
        </notes>
      </species>
      <species id="M_cpd15065_c0" name="Pelargonidin_3_O_beta_D_glucoside_5_O_6_coumaroyl_beta_D_glucoside_c0" compartment="c0" hasOnlySubstanceUnits="false" boundaryCondition="false" constant="false">
        <notes>
          <body xmlns="http://www.w3.org/1999/xhtml">
            <p>CHARGE: 0</p>
          </body>
        </notes>
      </species>
      <species id="M_cpd11468_c0" name="Dodecanoyl_ACP_c0" compartment="c0" hasOnlySubstanceUnits="false" boundaryCondition="false" constant="false">
        <notes>
          <body xmlns="http://www.w3.org/1999/xhtml">
            <p>CHARGE: 0</p>
          </body>
        </notes>
      </species>
      <species id="M_cpd11469_c0" name="2E_Dodecenoyl_acp_c0" compartment="c0" hasOnlySubstanceUnits="false" boundaryCondition="false" constant="false">
        <notes>
          <body xmlns="http://www.w3.org/1999/xhtml">
            <p>CHARGE: 0</p>
          </body>
        </notes>
      </species>
      <species id="M_cpd00058_e0" name="Cu2_e0" compartment="e0" hasOnlySubstanceUnits="false" boundaryCondition="false" constant="false">
        <notes>
          <body xmlns="http://www.w3.org/1999/xhtml">
            <p>CHARGE: 0</p>
          </body>
        </notes>
      </species>
      <species id="M_cpd00058_c0" name="Cu2_c0" compartment="c0" hasOnlySubstanceUnits="false" boundaryCondition="false" constant="false">
        <notes>
          <body xmlns="http://www.w3.org/1999/xhtml">
            <p>CHARGE: 0</p>
          </body>
        </notes>
      </species>
      <species id="M_cpd03915_c0" name="CobIyrinate_diamide_c0" compartment="c0" hasOnlySubstanceUnits="false" boundaryCondition="false" constant="false">
        <notes>
          <body xmlns="http://www.w3.org/1999/xhtml">
            <p>CHARGE: 0</p>
          </body>
        </notes>
      </species>
      <species id="M_cpd00421_c0" name="Triphosphate_c0" compartment="c0" hasOnlySubstanceUnits="false" boundaryCondition="false" constant="false">
        <notes>
          <body xmlns="http://www.w3.org/1999/xhtml">
            <p>CHARGE: 0</p>
          </body>
        </notes>
      </species>
      <species id="M_cpd03916_c0" name="Adenosyl_cobyrinate_diamide_c0" compartment="c0" hasOnlySubstanceUnits="false" boundaryCondition="false" constant="false">
        <notes>
          <body xmlns="http://www.w3.org/1999/xhtml">
            <p>CHARGE: 0</p>
          </body>
        </notes>
      </species>
      <species id="M_cpd01489_c0" name="beta_Alanopine_c0" compartment="c0" hasOnlySubstanceUnits="false" boundaryCondition="false" constant="false">
        <notes>
          <body xmlns="http://www.w3.org/1999/xhtml">
            <p>CHARGE: 0</p>
          </body>
        </notes>
      </species>
      <species id="M_cpd00087_c0" name="Tetrahydrofolate_c0" compartment="c0" hasOnlySubstanceUnits="false" boundaryCondition="false" constant="false">
        <notes>
          <body xmlns="http://www.w3.org/1999/xhtml">
            <p>CHARGE: 0</p>
          </body>
        </notes>
      </species>
      <species id="M_cpd02152_c0" name="L_Argininosuccinate_c0" compartment="c0" hasOnlySubstanceUnits="false" boundaryCondition="false" constant="false">
        <notes>
          <body xmlns="http://www.w3.org/1999/xhtml">
            <p>CHARGE: 0</p>
          </body>
        </notes>
      </species>
      <species id="M_cpd00051_c0" name="L_Arginine_c0" compartment="c0" hasOnlySubstanceUnits="false" boundaryCondition="false" constant="false">
        <notes>
          <body xmlns="http://www.w3.org/1999/xhtml">
            <p>CHARGE: 0</p>
          </body>
        </notes>
      </species>
      <species id="M_cpd00641_c0" name="L_Histidinol_c0" compartment="c0" hasOnlySubstanceUnits="false" boundaryCondition="false" constant="false">
        <notes>
          <body xmlns="http://www.w3.org/1999/xhtml">
            <p>CHARGE: 0</p>
          </body>
        </notes>
      </species>
      <species id="M_cpd15328_c0" name="1_octadec_11_enoyl_sn_glycerol_3_phosphate_c0" compartment="c0" hasOnlySubstanceUnits="false" boundaryCondition="false" constant="false">
        <notes>
          <body xmlns="http://www.w3.org/1999/xhtml">
            <p>CHARGE: 0</p>
          </body>
        </notes>
      </species>
      <species id="M_cpd00426_c0" name="Homogentisate_c0" compartment="c0" hasOnlySubstanceUnits="false" boundaryCondition="false" constant="false">
        <notes>
          <body xmlns="http://www.w3.org/1999/xhtml">
            <p>CHARGE: 0</p>
          </body>
        </notes>
      </species>
      <species id="M_cpd00763_c0" name="4_Maleylacetoacetate_c0" compartment="c0" hasOnlySubstanceUnits="false" boundaryCondition="false" constant="false">
        <notes>
          <body xmlns="http://www.w3.org/1999/xhtml">
            <p>CHARGE: 0</p>
          </body>
        </notes>
      </species>
      <species id="M_cpd15687_c0" name="CDP_1_2_dianteisopentadecanoylglycerol_c0" compartment="c0" hasOnlySubstanceUnits="false" boundaryCondition="false" constant="false">
        <notes>
          <body xmlns="http://www.w3.org/1999/xhtml">
            <p>CHARGE: 0</p>
          </body>
        </notes>
      </species>
      <species id="M_cpd15693_c0" name="Dianteisopentadecanoylphosphatidylserine_c0" compartment="c0" hasOnlySubstanceUnits="false" boundaryCondition="false" constant="false">
        <notes>
          <body xmlns="http://www.w3.org/1999/xhtml">
            <p>CHARGE: 0</p>
          </body>
        </notes>
      </species>
      <species id="M_cpd11549_c0" name="4_methyl_pentanoyl_ACP_c0" compartment="c0" hasOnlySubstanceUnits="false" boundaryCondition="false" constant="false">
        <notes>
          <body xmlns="http://www.w3.org/1999/xhtml">
            <p>CHARGE: 0</p>
          </body>
        </notes>
      </species>
      <species id="M_cpd11550_c0" name="6_methyl_3_oxo_heptanoyl_ACP_c0" compartment="c0" hasOnlySubstanceUnits="false" boundaryCondition="false" constant="false">
        <notes>
          <body xmlns="http://www.w3.org/1999/xhtml">
            <p>CHARGE: 0</p>
          </body>
        </notes>
      </species>
      <species id="M_cpd00126_c0" name="GMP_c0" compartment="c0" hasOnlySubstanceUnits="false" boundaryCondition="false" constant="false">
        <notes>
          <body xmlns="http://www.w3.org/1999/xhtml">
            <p>CHARGE: 0</p>
          </body>
        </notes>
      </species>
      <species id="M_cpd00311_c0" name="Guanosine_c0" compartment="c0" hasOnlySubstanceUnits="false" boundaryCondition="false" constant="false">
        <notes>
          <body xmlns="http://www.w3.org/1999/xhtml">
            <p>CHARGE: 0</p>
          </body>
        </notes>
      </species>
      <species id="M_cpd00626_c0" name="dTDPglucose_c0" compartment="c0" hasOnlySubstanceUnits="false" boundaryCondition="false" constant="false">
        <notes>
          <body xmlns="http://www.w3.org/1999/xhtml">
            <p>CHARGE: 0</p>
          </body>
        </notes>
      </species>
      <species id="M_cpd00220_c0" name="Riboflavin_c0" compartment="c0" hasOnlySubstanceUnits="false" boundaryCondition="false" constant="false">
        <notes>
          <body xmlns="http://www.w3.org/1999/xhtml">
            <p>CHARGE: 0</p>
          </body>
        </notes>
      </species>
      <species id="M_cpd00739_c0" name="Reduced_riboflavin_c0" compartment="c0" hasOnlySubstanceUnits="false" boundaryCondition="false" constant="false">
        <notes>
          <body xmlns="http://www.w3.org/1999/xhtml">
            <p>CHARGE: 0</p>
          </body>
        </notes>
      </species>
      <species id="M_cpd12547_c0" name="L_2_Lysophosphatidylethanolamine_c0" compartment="c0" hasOnlySubstanceUnits="false" boundaryCondition="false" constant="false">
        <notes>
          <body xmlns="http://www.w3.org/1999/xhtml">
            <p>CHARGE: 0</p>
          </body>
        </notes>
      </species>
      <species id="M_cpd08286_c0" name="2_C_methyl_D_erythritol4_phosphate_c0" compartment="c0" hasOnlySubstanceUnits="false" boundaryCondition="false" constant="false">
        <notes>
          <body xmlns="http://www.w3.org/1999/xhtml">
            <p>CHARGE: 0</p>
          </body>
        </notes>
      </species>
      <species id="M_cpd08289_c0" name="1_deoxy_D_xylulose5_phosphate_c0" compartment="c0" hasOnlySubstanceUnits="false" boundaryCondition="false" constant="false">
        <notes>
          <body xmlns="http://www.w3.org/1999/xhtml">
            <p>CHARGE: 0</p>
          </body>
        </notes>
      </species>
      <species id="M_cpd00442_c0" name="3S_Citryl_CoA_c0" compartment="c0" hasOnlySubstanceUnits="false" boundaryCondition="false" constant="false">
        <notes>
          <body xmlns="http://www.w3.org/1999/xhtml">
            <p>CHARGE: 0</p>
          </body>
        </notes>
      </species>
      <species id="M_cpd00767_c0" name="N_Acetyl_L_aspartate_c0" compartment="c0" hasOnlySubstanceUnits="false" boundaryCondition="false" constant="false">
        <notes>
          <body xmlns="http://www.w3.org/1999/xhtml">
            <p>CHARGE: 0</p>
          </body>
        </notes>
      </species>
      <species id="M_cpd02978_c0" name="7_8_Dihydroneopterin_3_triphosphate_c0" compartment="c0" hasOnlySubstanceUnits="false" boundaryCondition="false" constant="false">
        <notes>
          <body xmlns="http://www.w3.org/1999/xhtml">
            <p>CHARGE: 0</p>
          </body>
        </notes>
      </species>
      <species id="M_cpd03666_c0" name="2_5_Diamino_6_5_triphosphoryl_3_4_trihydroxy_2_oxopentyl__amino_4_oxopyrimidine_c0" compartment="c0" hasOnlySubstanceUnits="false" boundaryCondition="false" constant="false">
        <notes>
          <body xmlns="http://www.w3.org/1999/xhtml">
            <p>CHARGE: 0</p>
          </body>
        </notes>
      </species>
      <species id="M_cpd00160_c0" name="Cholesterol_c0" compartment="c0" hasOnlySubstanceUnits="false" boundaryCondition="false" constant="false">
        <notes>
          <body xmlns="http://www.w3.org/1999/xhtml">
            <p>CHARGE: 0</p>
          </body>
        </notes>
      </species>
      <species id="M_cpd00463_c0" name="Cholestenone_c0" compartment="c0" hasOnlySubstanceUnits="false" boundaryCondition="false" constant="false">
        <notes>
          <body xmlns="http://www.w3.org/1999/xhtml">
            <p>CHARGE: 0</p>
          </body>
        </notes>
      </species>
      <species id="M_cpd00107_e0" name="L_Leucine_e0" compartment="e0" hasOnlySubstanceUnits="false" boundaryCondition="false" constant="false">
        <notes>
          <body xmlns="http://www.w3.org/1999/xhtml">
            <p>CHARGE: 0</p>
          </body>
        </notes>
      </species>
      <species id="M_cpd00107_c0" name="L_Leucine_c0" compartment="c0" hasOnlySubstanceUnits="false" boundaryCondition="false" constant="false">
        <notes>
          <body xmlns="http://www.w3.org/1999/xhtml">
            <p>CHARGE: 0</p>
          </body>
        </notes>
      </species>
      <species id="M_cpd01706_c0" name="2_4_Dichlorophenol_c0" compartment="c0" hasOnlySubstanceUnits="false" boundaryCondition="false" constant="false">
        <notes>
          <body xmlns="http://www.w3.org/1999/xhtml">
            <p>CHARGE: 0</p>
          </body>
        </notes>
      </species>
      <species id="M_cpd01878_c0" name="3_5_Dichlorocatechol_c0" compartment="c0" hasOnlySubstanceUnits="false" boundaryCondition="false" constant="false">
        <notes>
          <body xmlns="http://www.w3.org/1999/xhtml">
            <p>CHARGE: 0</p>
          </body>
        </notes>
      </species>
      <species id="M_cpd02893_c0" name="5_Phosphoribosyl_4_carboxy_5_aminoimidazole_c0" compartment="c0" hasOnlySubstanceUnits="false" boundaryCondition="false" constant="false">
        <notes>
          <body xmlns="http://www.w3.org/1999/xhtml">
            <p>CHARGE: 0</p>
          </body>
        </notes>
      </species>
      <species id="M_cpd02140_c0" name="AIR_c0" compartment="c0" hasOnlySubstanceUnits="false" boundaryCondition="false" constant="false">
        <notes>
          <body xmlns="http://www.w3.org/1999/xhtml">
            <p>CHARGE: 0</p>
          </body>
        </notes>
      </species>
      <species id="M_cpd01061_c0" name="Geranial_c0" compartment="c0" hasOnlySubstanceUnits="false" boundaryCondition="false" constant="false">
        <notes>
          <body xmlns="http://www.w3.org/1999/xhtml">
            <p>CHARGE: 0</p>
          </body>
        </notes>
      </species>
      <species id="M_cpd15165_c0" name="Geranic_acid_c0" compartment="c0" hasOnlySubstanceUnits="false" boundaryCondition="false" constant="false">
        <notes>
          <body xmlns="http://www.w3.org/1999/xhtml">
            <p>CHARGE: 0</p>
          </body>
        </notes>
      </species>
      <species id="M_cpd11554_c0" name="8_methyl_3_oxo_nonanoyl_ACP_c0" compartment="c0" hasOnlySubstanceUnits="false" boundaryCondition="false" constant="false">
        <notes>
          <body xmlns="http://www.w3.org/1999/xhtml">
            <p>CHARGE: 0</p>
          </body>
        </notes>
      </species>
      <species id="M_cpd11555_c0" name="8_methyl_3_hydroxy_nonanoyl_ACP_c0" compartment="c0" hasOnlySubstanceUnits="false" boundaryCondition="false" constant="false">
        <notes>
          <body xmlns="http://www.w3.org/1999/xhtml">
            <p>CHARGE: 0</p>
          </body>
        </notes>
      </species>
      <species id="M_cpd00357_c0" name="TTP_c0" compartment="c0" hasOnlySubstanceUnits="false" boundaryCondition="false" constant="false">
        <notes>
          <body xmlns="http://www.w3.org/1999/xhtml">
            <p>CHARGE: 0</p>
          </body>
        </notes>
      </species>
      <species id="M_cpd00297_c0" name="dTDP_c0" compartment="c0" hasOnlySubstanceUnits="false" boundaryCondition="false" constant="false">
        <notes>
          <body xmlns="http://www.w3.org/1999/xhtml">
            <p>CHARGE: 0</p>
          </body>
        </notes>
      </species>
      <species id="M_cpd02691_c0" name="2_methyl_3_hydroxy_butyryl_CoA_c0" compartment="c0" hasOnlySubstanceUnits="false" boundaryCondition="false" constant="false">
        <notes>
          <body xmlns="http://www.w3.org/1999/xhtml">
            <p>CHARGE: 0</p>
          </body>
        </notes>
      </species>
      <species id="M_cpd02124_c0" name="2_Methylacetoacetyl_CoA_c0" compartment="c0" hasOnlySubstanceUnits="false" boundaryCondition="false" constant="false">
        <notes>
          <body xmlns="http://www.w3.org/1999/xhtml">
            <p>CHARGE: 0</p>
          </body>
        </notes>
      </species>
      <species id="M_cpd00745_c0" name="Hydracrylic_acid_c0" compartment="c0" hasOnlySubstanceUnits="false" boundaryCondition="false" constant="false">
        <notes>
          <body xmlns="http://www.w3.org/1999/xhtml">
            <p>CHARGE: 0</p>
          </body>
        </notes>
      </species>
      <species id="M_cpd03375_c0" name="3_Hydroxypropanoyl_CoA_c0" compartment="c0" hasOnlySubstanceUnits="false" boundaryCondition="false" constant="false">
        <notes>
          <body xmlns="http://www.w3.org/1999/xhtml">
            <p>CHARGE: 0</p>
          </body>
        </notes>
      </species>
      <species id="M_cpd00216_c0" name="Chorismate_c0" compartment="c0" hasOnlySubstanceUnits="false" boundaryCondition="false" constant="false">
        <notes>
          <body xmlns="http://www.w3.org/1999/xhtml">
            <p>CHARGE: 0</p>
          </body>
        </notes>
      </species>
      <species id="M_cpd15764_c0" name="Palmitoyllipoteichoic_acid_n24__linked__N_acetyl_D_glucosamine_c0" compartment="c0" hasOnlySubstanceUnits="false" boundaryCondition="false" constant="false">
        <notes>
          <body xmlns="http://www.w3.org/1999/xhtml">
            <p>CHARGE: 0</p>
          </body>
        </notes>
      </species>
      <species id="M_cpd00314_e0" name="D_Mannitol_e0" compartment="e0" hasOnlySubstanceUnits="false" boundaryCondition="false" constant="false">
        <notes>
          <body xmlns="http://www.w3.org/1999/xhtml">
            <p>CHARGE: 0</p>
          </body>
        </notes>
      </species>
      <species id="M_cpd00491_c0" name="D_mannitol_1_phosphate_c0" compartment="c0" hasOnlySubstanceUnits="false" boundaryCondition="false" constant="false">
        <notes>
          <body xmlns="http://www.w3.org/1999/xhtml">
            <p>CHARGE: 0</p>
          </body>
        </notes>
      </species>
      <species id="M_cpd00861_c0" name="UDP_N_acetyl_D_mannosamine_c0" compartment="c0" hasOnlySubstanceUnits="false" boundaryCondition="false" constant="false">
        <notes>
          <body xmlns="http://www.w3.org/1999/xhtml">
            <p>CHARGE: 0</p>
          </body>
        </notes>
      </species>
      <species id="M_cpd00946_c0" name="Undecaprenyl_diphospho_N_acetyl_glucosamine_c0" compartment="c0" hasOnlySubstanceUnits="false" boundaryCondition="false" constant="false">
        <notes>
          <body xmlns="http://www.w3.org/1999/xhtml">
            <p>CHARGE: 0</p>
          </body>
        </notes>
      </species>
      <species id="M_cpd02967_c0" name="N_Acetyl_beta_D_mannosaminyl_1_4_N_acetyl_D__glucosaminyldiphosphoundecaprenol_c0" compartment="c0" hasOnlySubstanceUnits="false" boundaryCondition="false" constant="false">
        <notes>
          <body xmlns="http://www.w3.org/1999/xhtml">
            <p>CHARGE: 0</p>
          </body>
        </notes>
      </species>
      <species id="M_cpd11588_c0" name="gly_pro_L_c0" compartment="c0" hasOnlySubstanceUnits="false" boundaryCondition="false" constant="false">
        <notes>
          <body xmlns="http://www.w3.org/1999/xhtml">
            <p>CHARGE: 0</p>
          </body>
        </notes>
      </species>
      <species id="M_cpd00129_c0" name="L_Proline_c0" compartment="c0" hasOnlySubstanceUnits="false" boundaryCondition="false" constant="false">
        <notes>
          <body xmlns="http://www.w3.org/1999/xhtml">
            <p>CHARGE: 0</p>
          </body>
        </notes>
      </species>
      <species id="M_cpd02125_c0" name="Tiglyl_CoA_c0" compartment="c0" hasOnlySubstanceUnits="false" boundaryCondition="false" constant="false">
        <notes>
          <body xmlns="http://www.w3.org/1999/xhtml">
            <p>CHARGE: 0</p>
          </body>
        </notes>
      </species>
      <species id="M_cpd11341_c0" name="gamma_glutamyl_gamma_butyraldehyde_c0" compartment="c0" hasOnlySubstanceUnits="false" boundaryCondition="false" constant="false">
        <notes>
          <body xmlns="http://www.w3.org/1999/xhtml">
            <p>CHARGE: 0</p>
          </body>
        </notes>
      </species>
      <species id="M_cpd11408_c0" name="gamma_Glutamyl_GABA_c0" compartment="c0" hasOnlySubstanceUnits="false" boundaryCondition="false" constant="false">
        <notes>
          <body xmlns="http://www.w3.org/1999/xhtml">
            <p>CHARGE: 0</p>
          </body>
        </notes>
      </species>
      <species id="M_cpd00296_c0" name="dGMP_c0" compartment="c0" hasOnlySubstanceUnits="false" boundaryCondition="false" constant="false">
        <notes>
          <body xmlns="http://www.w3.org/1999/xhtml">
            <p>CHARGE: 0</p>
          </body>
        </notes>
      </species>
      <species id="M_cpd00277_c0" name="Deoxyguanosine_c0" compartment="c0" hasOnlySubstanceUnits="false" boundaryCondition="false" constant="false">
        <notes>
          <body xmlns="http://www.w3.org/1999/xhtml">
            <p>CHARGE: 0</p>
          </body>
        </notes>
      </species>
      <species id="M_cpd11438_c0" name="fa4_c0" compartment="c0" hasOnlySubstanceUnits="false" boundaryCondition="false" constant="false">
        <notes>
          <body xmlns="http://www.w3.org/1999/xhtml">
            <p>CHARGE: 0</p>
          </body>
        </notes>
      </species>
      <species id="M_cpd11439_c0" name="fa4coa_c0" compartment="c0" hasOnlySubstanceUnits="false" boundaryCondition="false" constant="false">
        <notes>
          <body xmlns="http://www.w3.org/1999/xhtml">
            <p>CHARGE: 0</p>
          </body>
        </notes>
      </species>
      <species id="M_cpd01240_c0" name="D_Glucoside_c0" compartment="c0" hasOnlySubstanceUnits="false" boundaryCondition="false" constant="false">
        <notes>
          <body xmlns="http://www.w3.org/1999/xhtml">
            <p>CHARGE: 0</p>
          </body>
        </notes>
      </species>
      <species id="M_cpd11848_c0" name="ROH_c0" compartment="c0" hasOnlySubstanceUnits="false" boundaryCondition="false" constant="false">
        <notes>
          <body xmlns="http://www.w3.org/1999/xhtml">
            <p>CHARGE: 0</p>
          </body>
        </notes>
      </species>
      <species id="M_cpd01017_e0" name="Cys_Gly_e0" compartment="e0" hasOnlySubstanceUnits="false" boundaryCondition="false" constant="false">
        <notes>
          <body xmlns="http://www.w3.org/1999/xhtml">
            <p>CHARGE: 0</p>
          </body>
        </notes>
      </species>
      <species id="M_cpd01017_c0" name="Cys_Gly_c0" compartment="c0" hasOnlySubstanceUnits="false" boundaryCondition="false" constant="false">
        <notes>
          <body xmlns="http://www.w3.org/1999/xhtml">
            <p>CHARGE: 0</p>
          </body>
        </notes>
      </species>
      <species id="M_cpd15339_c0" name="2_Acyl_sn_glycero_3_phosphoethanolamine_n_C16_0_c0" compartment="c0" hasOnlySubstanceUnits="false" boundaryCondition="false" constant="false">
        <notes>
          <body xmlns="http://www.w3.org/1999/xhtml">
            <p>CHARGE: 0</p>
          </body>
        </notes>
      </species>
      <species id="M_cpd00214_c0" name="Palmitate_c0" compartment="c0" hasOnlySubstanceUnits="false" boundaryCondition="false" constant="false">
        <notes>
          <body xmlns="http://www.w3.org/1999/xhtml">
            <p>CHARGE: 0</p>
          </body>
        </notes>
      </species>
      <species id="M_cpd11570_c0" name="3_Oxooctodecanoyl_ACP_c0" compartment="c0" hasOnlySubstanceUnits="false" boundaryCondition="false" constant="false">
        <notes>
          <body xmlns="http://www.w3.org/1999/xhtml">
            <p>CHARGE: 0</p>
          </body>
        </notes>
      </species>
      <species id="M_cpd11571_c0" name="3_Hydroxyoctodecanoyl_ACP_c0" compartment="c0" hasOnlySubstanceUnits="false" boundaryCondition="false" constant="false">
        <notes>
          <body xmlns="http://www.w3.org/1999/xhtml">
            <p>CHARGE: 0</p>
          </body>
        </notes>
      </species>
      <species id="M_cpd01324_c0" name="L_Histidinal_c0" compartment="c0" hasOnlySubstanceUnits="false" boundaryCondition="false" constant="false">
        <notes>
          <body xmlns="http://www.w3.org/1999/xhtml">
            <p>CHARGE: 0</p>
          </body>
        </notes>
      </species>
      <species id="M_cpd15521_c0" name="1_2_didodecanoyl_sn_glycerol_3_phosphate_c0" compartment="c0" hasOnlySubstanceUnits="false" boundaryCondition="false" constant="false">
        <notes>
          <body xmlns="http://www.w3.org/1999/xhtml">
            <p>CHARGE: 0</p>
          </body>
        </notes>
      </species>
      <species id="M_cpd15679_c0" name="1_2_diisotetradecanoyl_sn_glycerol_3_phosphate_c0" compartment="c0" hasOnlySubstanceUnits="false" boundaryCondition="false" constant="false">
        <notes>
          <body xmlns="http://www.w3.org/1999/xhtml">
            <p>CHARGE: 0</p>
          </body>
        </notes>
      </species>
      <species id="M_cpd00501_c0" name="beta_D_Glucose_1_phosphate_c0" compartment="c0" hasOnlySubstanceUnits="false" boundaryCondition="false" constant="false">
        <notes>
          <body xmlns="http://www.w3.org/1999/xhtml">
            <p>CHARGE: 0</p>
          </body>
        </notes>
      </species>
      <species id="M_cpd15720_c0" name="Dianteisopentadecanoylphosphatidylglycerophosphate_c0" compartment="c0" hasOnlySubstanceUnits="false" boundaryCondition="false" constant="false">
        <notes>
          <body xmlns="http://www.w3.org/1999/xhtml">
            <p>CHARGE: 0</p>
          </body>
        </notes>
      </species>
      <species id="M_cpd01651_c0" name="L_3_Cyanoalanine_c0" compartment="c0" hasOnlySubstanceUnits="false" boundaryCondition="false" constant="false">
        <notes>
          <body xmlns="http://www.w3.org/1999/xhtml">
            <p>CHARGE: 0</p>
          </body>
        </notes>
      </species>
      <species id="M_cpd03407_c0" name="gamma_Glutamyl_beta_cyanoalanine_c0" compartment="c0" hasOnlySubstanceUnits="false" boundaryCondition="false" constant="false">
        <notes>
          <body xmlns="http://www.w3.org/1999/xhtml">
            <p>CHARGE: 0</p>
          </body>
        </notes>
      </species>
      <species id="M_cpd00013_e0" name="NH3_e0" compartment="e0" hasOnlySubstanceUnits="false" boundaryCondition="false" constant="false">
        <notes>
          <body xmlns="http://www.w3.org/1999/xhtml">
            <p>CHARGE: 0</p>
          </body>
        </notes>
      </species>
      <species id="M_cpd15322_c0" name="1_Acyl_sn_glycero_3_phosphoglycerol_hexadec_9_enoyl_c0" compartment="c0" hasOnlySubstanceUnits="false" boundaryCondition="false" constant="false">
        <notes>
          <body xmlns="http://www.w3.org/1999/xhtml">
            <p>CHARGE: 0</p>
          </body>
        </notes>
      </species>
      <species id="M_cpd15343_c0" name="2_Acyl_sn_glycero_3_phosphoglycerol_dodecanoyl_c0" compartment="c0" hasOnlySubstanceUnits="false" boundaryCondition="false" constant="false">
        <notes>
          <body xmlns="http://www.w3.org/1999/xhtml">
            <p>CHARGE: 0</p>
          </body>
        </notes>
      </species>
      <species id="M_cpd03833_c0" name="Precorrin_3B_c0" compartment="c0" hasOnlySubstanceUnits="false" boundaryCondition="false" constant="false">
        <notes>
          <body xmlns="http://www.w3.org/1999/xhtml">
            <p>CHARGE: 0</p>
          </body>
        </notes>
      </species>
      <species id="M_cpd00274_c0" name="Citrulline_c0" compartment="c0" hasOnlySubstanceUnits="false" boundaryCondition="false" constant="false">
        <notes>
          <body xmlns="http://www.w3.org/1999/xhtml">
            <p>CHARGE: 0</p>
          </body>
        </notes>
      </species>
      <species id="M_cpd00397_c0" name="L_Ribulose_c0" compartment="c0" hasOnlySubstanceUnits="false" boundaryCondition="false" constant="false">
        <notes>
          <body xmlns="http://www.w3.org/1999/xhtml">
            <p>CHARGE: 0</p>
          </body>
        </notes>
      </species>
      <species id="M_cpd00275_c0" name="L_Kynurenine_c0" compartment="c0" hasOnlySubstanceUnits="false" boundaryCondition="false" constant="false">
        <notes>
          <body xmlns="http://www.w3.org/1999/xhtml">
            <p>CHARGE: 0</p>
          </body>
        </notes>
      </species>
      <species id="M_cpd00957_c0" name="2_5_Diamino_6_5_phosphoribosylamino_4_pyrimidineone_c0" compartment="c0" hasOnlySubstanceUnits="false" boundaryCondition="false" constant="false">
        <notes>
          <body xmlns="http://www.w3.org/1999/xhtml">
            <p>CHARGE: 0</p>
          </body>
        </notes>
      </species>
      <species id="M_cpd00449_c0" name="Dihydrolipoamide_c0" compartment="c0" hasOnlySubstanceUnits="false" boundaryCondition="false" constant="false">
        <notes>
          <body xmlns="http://www.w3.org/1999/xhtml">
            <p>CHARGE: 0</p>
          </body>
        </notes>
      </species>
      <species id="M_cpd02415_c0" name="Serine_phosphoethanolamine_c0" compartment="c0" hasOnlySubstanceUnits="false" boundaryCondition="false" constant="false">
        <notes>
          <body xmlns="http://www.w3.org/1999/xhtml">
            <p>CHARGE: 0</p>
          </body>
        </notes>
      </species>
      <species id="M_cpd00285_c0" name="Phosphoethanolamine_c0" compartment="c0" hasOnlySubstanceUnits="false" boundaryCondition="false" constant="false">
        <notes>
          <body xmlns="http://www.w3.org/1999/xhtml">
            <p>CHARGE: 0</p>
          </body>
        </notes>
      </species>
      <species id="M_cpd00143_c0" name="Phenylpyruvate_c0" compartment="c0" hasOnlySubstanceUnits="false" boundaryCondition="false" constant="false">
        <notes>
          <body xmlns="http://www.w3.org/1999/xhtml">
            <p>CHARGE: 0</p>
          </body>
        </notes>
      </species>
      <species id="M_cpd03480_c0" name="2_Hydroxyphenylacetate_c0" compartment="c0" hasOnlySubstanceUnits="false" boundaryCondition="false" constant="false">
        <notes>
          <body xmlns="http://www.w3.org/1999/xhtml">
            <p>CHARGE: 0</p>
          </body>
        </notes>
      </species>
      <species id="M_cpd00051_e0" name="L_Arginine_e0" compartment="e0" hasOnlySubstanceUnits="false" boundaryCondition="false" constant="false">
        <notes>
          <body xmlns="http://www.w3.org/1999/xhtml">
            <p>CHARGE: 0</p>
          </body>
        </notes>
      </species>
      <species id="M_cpd00064_e0" name="Ornithine_e0" compartment="e0" hasOnlySubstanceUnits="false" boundaryCondition="false" constant="false">
        <notes>
          <body xmlns="http://www.w3.org/1999/xhtml">
            <p>CHARGE: 0</p>
          </body>
        </notes>
      </species>
      <species id="M_cpd11553_c0" name="6_methyl_heptanoyl_ACP_c0" compartment="c0" hasOnlySubstanceUnits="false" boundaryCondition="false" constant="false">
        <notes>
          <body xmlns="http://www.w3.org/1999/xhtml">
            <p>CHARGE: 0</p>
          </body>
        </notes>
      </species>
      <species id="M_cpd15327_c0" name="1_hexadecanoyl_sn_glycerol_3_phosphate_c0" compartment="c0" hasOnlySubstanceUnits="false" boundaryCondition="false" constant="false">
        <notes>
          <body xmlns="http://www.w3.org/1999/xhtml">
            <p>CHARGE: 0</p>
          </body>
        </notes>
      </species>
      <species id="M_cpd01237_c0" name="Choloyl_CoA_c0" compartment="c0" hasOnlySubstanceUnits="false" boundaryCondition="false" constant="false">
        <notes>
          <body xmlns="http://www.w3.org/1999/xhtml">
            <p>CHARGE: 0</p>
          </body>
        </notes>
      </species>
      <species id="M_cpd00526_c0" name="Cholate_c0" compartment="c0" hasOnlySubstanceUnits="false" boundaryCondition="false" constant="false">
        <notes>
          <body xmlns="http://www.w3.org/1999/xhtml">
            <p>CHARGE: 0</p>
          </body>
        </notes>
      </species>
      <species id="M_cpd11578_e0" name="hexanesulfonate_e0" compartment="e0" hasOnlySubstanceUnits="false" boundaryCondition="false" constant="false">
        <notes>
          <body xmlns="http://www.w3.org/1999/xhtml">
            <p>CHARGE: 0</p>
          </body>
        </notes>
      </species>
      <species id="M_cpd11578_c0" name="hexanesulfonate_c0" compartment="c0" hasOnlySubstanceUnits="false" boundaryCondition="false" constant="false">
        <notes>
          <body xmlns="http://www.w3.org/1999/xhtml">
            <p>CHARGE: 0</p>
          </body>
        </notes>
      </species>
      <species id="M_cpd00186_c0" name="D_Glutamate_c0" compartment="c0" hasOnlySubstanceUnits="false" boundaryCondition="false" constant="false">
        <notes>
          <body xmlns="http://www.w3.org/1999/xhtml">
            <p>CHARGE: 0</p>
          </body>
        </notes>
      </species>
      <species id="M_cpd01512_c0" name="5_Oxo_D_proline_c0" compartment="c0" hasOnlySubstanceUnits="false" boundaryCondition="false" constant="false">
        <notes>
          <body xmlns="http://www.w3.org/1999/xhtml">
            <p>CHARGE: 0</p>
          </body>
        </notes>
      </species>
      <species id="M_cpd00822_c0" name="O_Succinyl_L_homoserine_c0" compartment="c0" hasOnlySubstanceUnits="false" boundaryCondition="false" constant="false">
        <notes>
          <body xmlns="http://www.w3.org/1999/xhtml">
            <p>CHARGE: 0</p>
          </body>
        </notes>
      </species>
      <species id="M_cpd00036_c0" name="Succinate_c0" compartment="c0" hasOnlySubstanceUnits="false" boundaryCondition="false" constant="false">
        <notes>
          <body xmlns="http://www.w3.org/1999/xhtml">
            <p>CHARGE: 0</p>
          </body>
        </notes>
      </species>
      <species id="M_cpd03518_c0" name="Formamidopyrimidine_nucleoside_triphosphate_c0" compartment="c0" hasOnlySubstanceUnits="false" boundaryCondition="false" constant="false">
        <notes>
          <body xmlns="http://www.w3.org/1999/xhtml">
            <p>CHARGE: 0</p>
          </body>
        </notes>
      </species>
      <species id="M_cpd03519_c0" name="2_5_Diaminopyrimidine_nucleoside_triphosphate_c0" compartment="c0" hasOnlySubstanceUnits="false" boundaryCondition="false" constant="false">
        <notes>
          <body xmlns="http://www.w3.org/1999/xhtml">
            <p>CHARGE: 0</p>
          </body>
        </notes>
      </species>
      <species id="M_cpd01501_c0" name="2_Methylcitrate_c0" compartment="c0" hasOnlySubstanceUnits="false" boundaryCondition="false" constant="false">
        <notes>
          <body xmlns="http://www.w3.org/1999/xhtml">
            <p>CHARGE: 0</p>
          </body>
        </notes>
      </species>
      <species id="M_cpd00507_c0" name="Glycerophosphocholine_c0" compartment="c0" hasOnlySubstanceUnits="false" boundaryCondition="false" constant="false">
        <notes>
          <body xmlns="http://www.w3.org/1999/xhtml">
            <p>CHARGE: 0</p>
          </body>
        </notes>
      </species>
      <species id="M_cpd00098_c0" name="Choline_c0" compartment="c0" hasOnlySubstanceUnits="false" boundaryCondition="false" constant="false">
        <notes>
          <body xmlns="http://www.w3.org/1999/xhtml">
            <p>CHARGE: 0</p>
          </body>
        </notes>
      </species>
      <species id="M_cpd02264_c0" name="CDPparatose_c0" compartment="c0" hasOnlySubstanceUnits="false" boundaryCondition="false" constant="false">
        <notes>
          <body xmlns="http://www.w3.org/1999/xhtml">
            <p>CHARGE: 0</p>
          </body>
        </notes>
      </species>
      <species id="M_cpd02265_c0" name="CDPtyvelose_c0" compartment="c0" hasOnlySubstanceUnits="false" boundaryCondition="false" constant="false">
        <notes>
          <body xmlns="http://www.w3.org/1999/xhtml">
            <p>CHARGE: 0</p>
          </body>
        </notes>
      </species>
      <species id="M_cpd15753_c0" name="Anteisopentadecanoyllipoteichoic_acid_n24__linked__unsubstituted_c0" compartment="c0" hasOnlySubstanceUnits="false" boundaryCondition="false" constant="false">
        <notes>
          <body xmlns="http://www.w3.org/1999/xhtml">
            <p>CHARGE: 0</p>
          </body>
        </notes>
      </species>
      <species id="M_cpd15771_c0" name="Anteisopentadecanoyllipoteichoic_acid_n24__linked__N_acetyl_D_glucosamine_c0" compartment="c0" hasOnlySubstanceUnits="false" boundaryCondition="false" constant="false">
        <notes>
          <body xmlns="http://www.w3.org/1999/xhtml">
            <p>CHARGE: 0</p>
          </body>
        </notes>
      </species>
      <species id="M_cpd15419_c0" name="CDP_1_2_dihexadecanoylglycerol_c0" compartment="c0" hasOnlySubstanceUnits="false" boundaryCondition="false" constant="false">
        <notes>
          <body xmlns="http://www.w3.org/1999/xhtml">
            <p>CHARGE: 0</p>
          </body>
        </notes>
      </species>
      <species id="M_cpd15545_c0" name="Phosphatidylglycerophosphate_dihexadecanoyl_c0" compartment="c0" hasOnlySubstanceUnits="false" boundaryCondition="false" constant="false">
        <notes>
          <body xmlns="http://www.w3.org/1999/xhtml">
            <p>CHARGE: 0</p>
          </body>
        </notes>
      </species>
      <species id="M_cpd00388_c0" name="Allantoate_c0" compartment="c0" hasOnlySubstanceUnits="false" boundaryCondition="false" constant="false">
        <notes>
          <body xmlns="http://www.w3.org/1999/xhtml">
            <p>CHARGE: 0</p>
          </body>
        </notes>
      </species>
      <species id="M_cpd00073_c0" name="Urea_c0" compartment="c0" hasOnlySubstanceUnits="false" boundaryCondition="false" constant="false">
        <notes>
          <body xmlns="http://www.w3.org/1999/xhtml">
            <p>CHARGE: 0</p>
          </body>
        </notes>
      </species>
      <species id="M_cpd00465_c0" name="Ureidoglycolate_c0" compartment="c0" hasOnlySubstanceUnits="false" boundaryCondition="false" constant="false">
        <notes>
          <body xmlns="http://www.w3.org/1999/xhtml">
            <p>CHARGE: 0</p>
          </body>
        </notes>
      </species>
      <species id="M_cpd00790_c0" name="O_Acetyl_L_homoserine_c0" compartment="c0" hasOnlySubstanceUnits="false" boundaryCondition="false" constant="false">
        <notes>
          <body xmlns="http://www.w3.org/1999/xhtml">
            <p>CHARGE: 0</p>
          </body>
        </notes>
      </species>
      <species id="M_cpd00179_e0" name="Maltose_e0" compartment="e0" hasOnlySubstanceUnits="false" boundaryCondition="false" constant="false">
        <notes>
          <body xmlns="http://www.w3.org/1999/xhtml">
            <p>CHARGE: 0</p>
          </body>
        </notes>
      </species>
      <species id="M_cpd01919_c0" name="maltose_6_phosphate_c0" compartment="c0" hasOnlySubstanceUnits="false" boundaryCondition="false" constant="false">
        <notes>
          <body xmlns="http://www.w3.org/1999/xhtml">
            <p>CHARGE: 0</p>
          </body>
        </notes>
      </species>
      <species id="M_cpd03963_c0" name="Biuret_c0" compartment="c0" hasOnlySubstanceUnits="false" boundaryCondition="false" constant="false">
        <notes>
          <body xmlns="http://www.w3.org/1999/xhtml">
            <p>CHARGE: 0</p>
          </body>
        </notes>
      </species>
      <species id="M_cpd11474_c0" name="Decanoyl_ACP_c0" compartment="c0" hasOnlySubstanceUnits="false" boundaryCondition="false" constant="false">
        <notes>
          <body xmlns="http://www.w3.org/1999/xhtml">
            <p>CHARGE: 0</p>
          </body>
        </notes>
      </species>
      <species id="M_cpd11489_c0" name="3_oxododecanoyl_acp_c0" compartment="c0" hasOnlySubstanceUnits="false" boundaryCondition="false" constant="false">
        <notes>
          <body xmlns="http://www.w3.org/1999/xhtml">
            <p>CHARGE: 0</p>
          </body>
        </notes>
      </species>
      <species id="M_cpd11506_c0" name="8_methyl_trans_dec_2_enoyl_ACP_c0" compartment="c0" hasOnlySubstanceUnits="false" boundaryCondition="false" constant="false">
        <notes>
          <body xmlns="http://www.w3.org/1999/xhtml">
            <p>CHARGE: 0</p>
          </body>
        </notes>
      </species>
      <species id="M_cpd11507_c0" name="8_methyl_decanoyl_ACP_c0" compartment="c0" hasOnlySubstanceUnits="false" boundaryCondition="false" constant="false">
        <notes>
          <body xmlns="http://www.w3.org/1999/xhtml">
            <p>CHARGE: 0</p>
          </body>
        </notes>
      </species>
      <species id="M_cpd00105_c0" name="D_Ribose_c0" compartment="c0" hasOnlySubstanceUnits="false" boundaryCondition="false" constant="false">
        <notes>
          <body xmlns="http://www.w3.org/1999/xhtml">
            <p>CHARGE: 0</p>
          </body>
        </notes>
      </species>
      <species id="M_cpd03118_c0" name="S_Hydroxydecanoyl_CoA_c0" compartment="c0" hasOnlySubstanceUnits="false" boundaryCondition="false" constant="false">
        <notes>
          <body xmlns="http://www.w3.org/1999/xhtml">
            <p>CHARGE: 0</p>
          </body>
        </notes>
      </species>
      <species id="M_cpd03129_c0" name="2E_Decenoyl_CoA_c0" compartment="c0" hasOnlySubstanceUnits="false" boundaryCondition="false" constant="false">
        <notes>
          <body xmlns="http://www.w3.org/1999/xhtml">
            <p>CHARGE: 0</p>
          </body>
        </notes>
      </species>
      <species id="M_cpd00292_c0" name="HMG_CoA_c0" compartment="c0" hasOnlySubstanceUnits="false" boundaryCondition="false" constant="false">
        <notes>
          <body xmlns="http://www.w3.org/1999/xhtml">
            <p>CHARGE: 0</p>
          </body>
        </notes>
      </species>
      <species id="M_cpd02068_c0" name="3_Methylglutaconyl_CoA_c0" compartment="c0" hasOnlySubstanceUnits="false" boundaryCondition="false" constant="false">
        <notes>
          <body xmlns="http://www.w3.org/1999/xhtml">
            <p>CHARGE: 0</p>
          </body>
        </notes>
      </species>
      <species id="M_cpd00347_c0" name="5_10_Methenyltetrahydrofolate_c0" compartment="c0" hasOnlySubstanceUnits="false" boundaryCondition="false" constant="false">
        <notes>
          <body xmlns="http://www.w3.org/1999/xhtml">
            <p>CHARGE: 0</p>
          </body>
        </notes>
      </species>
      <species id="M_cpd11476_c0" name="hexadecanoyl_acp_c0" compartment="c0" hasOnlySubstanceUnits="false" boundaryCondition="false" constant="false">
        <notes>
          <body xmlns="http://www.w3.org/1999/xhtml">
            <p>CHARGE: 0</p>
          </body>
        </notes>
      </species>
      <species id="M_cpd00134_c0" name="Palmitoyl_CoA_c0" compartment="c0" hasOnlySubstanceUnits="false" boundaryCondition="false" constant="false">
        <notes>
          <body xmlns="http://www.w3.org/1999/xhtml">
            <p>CHARGE: 0</p>
          </body>
        </notes>
      </species>
      <species id="M_cpd15329_c0" name="1_octadecanoyl_sn_glycerol_3_phosphate_c0" compartment="c0" hasOnlySubstanceUnits="false" boundaryCondition="false" constant="false">
        <notes>
          <body xmlns="http://www.w3.org/1999/xhtml">
            <p>CHARGE: 0</p>
          </body>
        </notes>
      </species>
      <species id="M_cpd15526_c0" name="1_2_dioctadecanoyl_sn_glycerol_3_phosphate_c0" compartment="c0" hasOnlySubstanceUnits="false" boundaryCondition="false" constant="false">
        <notes>
          <body xmlns="http://www.w3.org/1999/xhtml">
            <p>CHARGE: 0</p>
          </body>
        </notes>
      </species>
      <species id="M_cpd03116_c0" name="S_3_Hydroxydodecanoyl_CoA_c0" compartment="c0" hasOnlySubstanceUnits="false" boundaryCondition="false" constant="false">
        <notes>
          <body xmlns="http://www.w3.org/1999/xhtml">
            <p>CHARGE: 0</p>
          </body>
        </notes>
      </species>
      <species id="M_cpd02060_c0" name="2E_Dodecenoyl_CoA_c0" compartment="c0" hasOnlySubstanceUnits="false" boundaryCondition="false" constant="false">
        <notes>
          <body xmlns="http://www.w3.org/1999/xhtml">
            <p>CHARGE: 0</p>
          </body>
        </notes>
      </species>
      <species id="M_cpd00076_c0" name="Sucrose_c0" compartment="c0" hasOnlySubstanceUnits="false" boundaryCondition="false" constant="false">
        <notes>
          <body xmlns="http://www.w3.org/1999/xhtml">
            <p>CHARGE: 0</p>
          </body>
        </notes>
      </species>
      <species id="M_cpd02298_c0" name="1F_beta_D_Fructosylsucrose_c0" compartment="c0" hasOnlySubstanceUnits="false" boundaryCondition="false" constant="false">
        <notes>
          <body xmlns="http://www.w3.org/1999/xhtml">
            <p>CHARGE: 0</p>
          </body>
        </notes>
      </species>
      <species id="M_cpd15611_c0" name="hexanal_c0" compartment="c0" hasOnlySubstanceUnits="false" boundaryCondition="false" constant="false">
        <notes>
          <body xmlns="http://www.w3.org/1999/xhtml">
            <p>CHARGE: 0</p>
          </body>
        </notes>
      </species>
      <species id="M_cpd00843_c0" name="Tartronate_semialdehyde_c0" compartment="c0" hasOnlySubstanceUnits="false" boundaryCondition="false" constant="false">
        <notes>
          <body xmlns="http://www.w3.org/1999/xhtml">
            <p>CHARGE: 0</p>
          </body>
        </notes>
      </species>
      <species id="M_cpd00100_e0" name="Glycerol_e0" compartment="e0" hasOnlySubstanceUnits="false" boundaryCondition="false" constant="false">
        <notes>
          <body xmlns="http://www.w3.org/1999/xhtml">
            <p>CHARGE: 0</p>
          </body>
        </notes>
      </species>
      <species id="M_cpd00270_c0" name="Caffeoyl_CoA_c0" compartment="c0" hasOnlySubstanceUnits="false" boundaryCondition="false" constant="false">
        <notes>
          <body xmlns="http://www.w3.org/1999/xhtml">
            <p>CHARGE: 0</p>
          </body>
        </notes>
      </species>
      <species id="M_cpd05546_c0" name="Cyanin_c0" compartment="c0" hasOnlySubstanceUnits="false" boundaryCondition="false" constant="false">
        <notes>
          <body xmlns="http://www.w3.org/1999/xhtml">
            <p>CHARGE: 0</p>
          </body>
        </notes>
      </species>
      <species id="M_cpd15088_c0" name="Cyanidin_3_glucoside_5_caffeoylglucoside_c0" compartment="c0" hasOnlySubstanceUnits="false" boundaryCondition="false" constant="false">
        <notes>
          <body xmlns="http://www.w3.org/1999/xhtml">
            <p>CHARGE: 0</p>
          </body>
        </notes>
      </species>
      <species id="M_cpd11568_c0" name="14_methyl_trans_pentadec_2_enoyl_ACP_c0" compartment="c0" hasOnlySubstanceUnits="false" boundaryCondition="false" constant="false">
        <notes>
          <body xmlns="http://www.w3.org/1999/xhtml">
            <p>CHARGE: 0</p>
          </body>
        </notes>
      </species>
      <species id="M_cpd11569_c0" name="14_methyl_pentadecanoyl_ACP_c0" compartment="c0" hasOnlySubstanceUnits="false" boundaryCondition="false" constant="false">
        <notes>
          <body xmlns="http://www.w3.org/1999/xhtml">
            <p>CHARGE: 0</p>
          </body>
        </notes>
      </species>
      <species id="M_cpd15606_c0" name="Gly_Tyr_c0" compartment="c0" hasOnlySubstanceUnits="false" boundaryCondition="false" constant="false">
        <notes>
          <body xmlns="http://www.w3.org/1999/xhtml">
            <p>CHARGE: 0</p>
          </body>
        </notes>
      </species>
      <species id="M_cpd11546_c0" name="4_methyl_3_oxo_pentanoyl_ACP_c0" compartment="c0" hasOnlySubstanceUnits="false" boundaryCondition="false" constant="false">
        <notes>
          <body xmlns="http://www.w3.org/1999/xhtml">
            <p>CHARGE: 0</p>
          </body>
        </notes>
      </species>
      <species id="M_cpd11547_c0" name="4_methyl_3_hydroxy_pentanoyl_ACP_c0" compartment="c0" hasOnlySubstanceUnits="false" boundaryCondition="false" constant="false">
        <notes>
          <body xmlns="http://www.w3.org/1999/xhtml">
            <p>CHARGE: 0</p>
          </body>
        </notes>
      </species>
      <species id="M_cpd11539_c0" name="13_methyl_trans_tetra_dec_2_enoyl_ACP_c0" compartment="c0" hasOnlySubstanceUnits="false" boundaryCondition="false" constant="false">
        <notes>
          <body xmlns="http://www.w3.org/1999/xhtml">
            <p>CHARGE: 0</p>
          </body>
        </notes>
      </species>
      <species id="M_cpd00128_c0" name="Adenine_c0" compartment="c0" hasOnlySubstanceUnits="false" boundaryCondition="false" constant="false">
        <notes>
          <body xmlns="http://www.w3.org/1999/xhtml">
            <p>CHARGE: 0</p>
          </body>
        </notes>
      </species>
      <species id="M_cpd15364_c0" name="2_5_triphosphoribosyl_3_dephospho_CoA_c0" compartment="c0" hasOnlySubstanceUnits="false" boundaryCondition="false" constant="false">
        <notes>
          <body xmlns="http://www.w3.org/1999/xhtml">
            <p>CHARGE: 0</p>
          </body>
        </notes>
      </species>
      <species id="M_cpd15420_c0" name="CDP_1_2_dioctadec_11_enoylglycerol_c0" compartment="c0" hasOnlySubstanceUnits="false" boundaryCondition="false" constant="false">
        <notes>
          <body xmlns="http://www.w3.org/1999/xhtml">
            <p>CHARGE: 0</p>
          </body>
        </notes>
      </species>
      <species id="M_cpd15548_c0" name="Phosphatidylglycerophosphate_dioctadec_11_enoyl_c0" compartment="c0" hasOnlySubstanceUnits="false" boundaryCondition="false" constant="false">
        <notes>
          <body xmlns="http://www.w3.org/1999/xhtml">
            <p>CHARGE: 0</p>
          </body>
        </notes>
      </species>
      <species id="M_cpd11591_e0" name="Gly_Met_e0" compartment="e0" hasOnlySubstanceUnits="false" boundaryCondition="false" constant="false">
        <notes>
          <body xmlns="http://www.w3.org/1999/xhtml">
            <p>CHARGE: 0</p>
          </body>
        </notes>
      </species>
      <species id="M_cpd11591_c0" name="Gly_Met_c0" compartment="c0" hasOnlySubstanceUnits="false" boundaryCondition="false" constant="false">
        <notes>
          <body xmlns="http://www.w3.org/1999/xhtml">
            <p>CHARGE: 0</p>
          </body>
        </notes>
      </species>
      <species id="M_cpd15358_c0" name="2_octadecanoyl_sn_glycerol_3_phosphate_c0" compartment="c0" hasOnlySubstanceUnits="false" boundaryCondition="false" constant="false">
        <notes>
          <body xmlns="http://www.w3.org/1999/xhtml">
            <p>CHARGE: 0</p>
          </body>
        </notes>
      </species>
      <species id="M_cpd01080_c0" name="ocdca_c0" compartment="c0" hasOnlySubstanceUnits="false" boundaryCondition="false" constant="false">
        <notes>
          <body xmlns="http://www.w3.org/1999/xhtml">
            <p>CHARGE: 0</p>
          </body>
        </notes>
      </species>
      <species id="M_cpd00232_c0" name="Neu5Ac_c0" compartment="c0" hasOnlySubstanceUnits="false" boundaryCondition="false" constant="false">
        <notes>
          <body xmlns="http://www.w3.org/1999/xhtml">
            <p>CHARGE: 0</p>
          </body>
        </notes>
      </species>
      <species id="M_cpd01743_c0" name="Cerebroside_c0" compartment="c0" hasOnlySubstanceUnits="false" boundaryCondition="false" constant="false">
        <notes>
          <body xmlns="http://www.w3.org/1999/xhtml">
            <p>CHARGE: 0</p>
          </body>
        </notes>
      </species>
      <species id="M_cpd03653_c0" name="GM4_c0" compartment="c0" hasOnlySubstanceUnits="false" boundaryCondition="false" constant="false">
        <notes>
          <body xmlns="http://www.w3.org/1999/xhtml">
            <p>CHARGE: 0</p>
          </body>
        </notes>
      </species>
      <species id="M_cpd11491_c0" name="3_oxotetradecanoyl_acp_c0" compartment="c0" hasOnlySubstanceUnits="false" boundaryCondition="false" constant="false">
        <notes>
          <body xmlns="http://www.w3.org/1999/xhtml">
            <p>CHARGE: 0</p>
          </body>
        </notes>
      </species>
      <species id="M_cpd00567_c0" name="D_Proline_c0" compartment="c0" hasOnlySubstanceUnits="false" boundaryCondition="false" constant="false">
        <notes>
          <body xmlns="http://www.w3.org/1999/xhtml">
            <p>CHARGE: 0</p>
          </body>
        </notes>
      </species>
      <species id="M_cpd02235_c0" name="1_Pyrroline_2_carboxylate_c0" compartment="c0" hasOnlySubstanceUnits="false" boundaryCondition="false" constant="false">
        <notes>
          <body xmlns="http://www.w3.org/1999/xhtml">
            <p>CHARGE: 0</p>
          </body>
        </notes>
      </species>
      <species id="M_cpd01318_c0" name="Glycocholate_c0" compartment="c0" hasOnlySubstanceUnits="false" boundaryCondition="false" constant="false">
        <notes>
          <body xmlns="http://www.w3.org/1999/xhtml">
            <p>CHARGE: 0</p>
          </body>
        </notes>
      </species>
      <species id="M_cpd00300_c0" name="Urate_c0" compartment="c0" hasOnlySubstanceUnits="false" boundaryCondition="false" constant="false">
        <notes>
          <body xmlns="http://www.w3.org/1999/xhtml">
            <p>CHARGE: 0</p>
          </body>
        </notes>
      </species>
      <species id="M_cpd11558_c0" name="10_methyl_3_oxo_undecanoyl_ACP_c0" compartment="c0" hasOnlySubstanceUnits="false" boundaryCondition="false" constant="false">
        <notes>
          <body xmlns="http://www.w3.org/1999/xhtml">
            <p>CHARGE: 0</p>
          </body>
        </notes>
      </species>
      <species id="M_cpd11559_c0" name="10_methyl_3_hydroxy_undecanoyl_ACP_c0" compartment="c0" hasOnlySubstanceUnits="false" boundaryCondition="false" constant="false">
        <notes>
          <body xmlns="http://www.w3.org/1999/xhtml">
            <p>CHARGE: 0</p>
          </body>
        </notes>
      </species>
      <species id="M_cpd00906_c0" name="all_trans_Hexaprenyl_diphosphate_c0" compartment="c0" hasOnlySubstanceUnits="false" boundaryCondition="false" constant="false">
        <notes>
          <body xmlns="http://www.w3.org/1999/xhtml">
            <p>CHARGE: 0</p>
          </body>
        </notes>
      </species>
      <species id="M_cpd00343_c0" name="N_Carbamoyl_L_aspartate_c0" compartment="c0" hasOnlySubstanceUnits="false" boundaryCondition="false" constant="false">
        <notes>
          <body xmlns="http://www.w3.org/1999/xhtml">
            <p>CHARGE: 0</p>
          </body>
        </notes>
      </species>
      <species id="M_cpd00939_c0" name="Toxopyrimidine_c0" compartment="c0" hasOnlySubstanceUnits="false" boundaryCondition="false" constant="false">
        <notes>
          <body xmlns="http://www.w3.org/1999/xhtml">
            <p>CHARGE: 0</p>
          </body>
        </notes>
      </species>
      <species id="M_cpd00009_e0" name="Phosphate_e0" compartment="e0" hasOnlySubstanceUnits="false" boundaryCondition="false" constant="false">
        <notes>
          <body xmlns="http://www.w3.org/1999/xhtml">
            <p>CHARGE: 0</p>
          </body>
        </notes>
      </species>
      <species id="M_cpd03676_c0" name="S_Coclaurine_c0" compartment="c0" hasOnlySubstanceUnits="false" boundaryCondition="false" constant="false">
        <notes>
          <body xmlns="http://www.w3.org/1999/xhtml">
            <p>CHARGE: 0</p>
          </body>
        </notes>
      </species>
      <species id="M_cpd03081_c0" name="S_N_Methylcoclaurine_c0" compartment="c0" hasOnlySubstanceUnits="false" boundaryCondition="false" constant="false">
        <notes>
          <body xmlns="http://www.w3.org/1999/xhtml">
            <p>CHARGE: 0</p>
          </body>
        </notes>
      </species>
      <species id="M_cpd00078_c0" name="Succinyl_CoA_c0" compartment="c0" hasOnlySubstanceUnits="false" boundaryCondition="false" constant="false">
        <notes>
          <body xmlns="http://www.w3.org/1999/xhtml">
            <p>CHARGE: 0</p>
          </body>
        </notes>
      </species>
      <species id="M_cpd00227_c0" name="L_Homoserine_c0" compartment="c0" hasOnlySubstanceUnits="false" boundaryCondition="false" constant="false">
        <notes>
          <body xmlns="http://www.w3.org/1999/xhtml">
            <p>CHARGE: 0</p>
          </body>
        </notes>
      </species>
      <species id="M_cpd00346_c0" name="L_Aspartate4_semialdehyde_c0" compartment="c0" hasOnlySubstanceUnits="false" boundaryCondition="false" constant="false">
        <notes>
          <body xmlns="http://www.w3.org/1999/xhtml">
            <p>CHARGE: 0</p>
          </body>
        </notes>
      </species>
      <species id="M_cpd09027_c0" name="5_Hydroxy_2_oxo_4_ureido_2_5_dihydro_1H_imidazole_5_carboxylate_c0" compartment="c0" hasOnlySubstanceUnits="false" boundaryCondition="false" constant="false">
        <notes>
          <body xmlns="http://www.w3.org/1999/xhtml">
            <p>CHARGE: 0</p>
          </body>
        </notes>
      </species>
      <species id="M_cpd01567_c0" name="R_Allantoin_c0" compartment="c0" hasOnlySubstanceUnits="false" boundaryCondition="false" constant="false">
        <notes>
          <body xmlns="http://www.w3.org/1999/xhtml">
            <p>CHARGE: 0</p>
          </body>
        </notes>
      </species>
      <species id="M_cpd00130_c0" name="L_Malate_c0" compartment="c0" hasOnlySubstanceUnits="false" boundaryCondition="false" constant="false">
        <notes>
          <body xmlns="http://www.w3.org/1999/xhtml">
            <p>CHARGE: 0</p>
          </body>
        </notes>
      </species>
      <species id="M_cpd00175_c0" name="UDP_N_acetyl_D_galactosamine_c0" compartment="c0" hasOnlySubstanceUnits="false" boundaryCondition="false" constant="false">
        <notes>
          <body xmlns="http://www.w3.org/1999/xhtml">
            <p>CHARGE: 0</p>
          </body>
        </notes>
      </species>
      <species id="M_cpd15342_c0" name="2_Acyl_sn_glycero_3_phosphoethanolamine_octadec_11_enoyl_c0" compartment="c0" hasOnlySubstanceUnits="false" boundaryCondition="false" constant="false">
        <notes>
          <body xmlns="http://www.w3.org/1999/xhtml">
            <p>CHARGE: 0</p>
          </body>
        </notes>
      </species>
      <species id="M_cpd11521_c0" name="5_methyl_3_oxo_hexanoyl_ACP_c0" compartment="c0" hasOnlySubstanceUnits="false" boundaryCondition="false" constant="false">
        <notes>
          <body xmlns="http://www.w3.org/1999/xhtml">
            <p>CHARGE: 0</p>
          </body>
        </notes>
      </species>
      <species id="M_cpd11522_c0" name="5_methyl_3_hydroxy_hexanoyl_ACP_c0" compartment="c0" hasOnlySubstanceUnits="false" boundaryCondition="false" constant="false">
        <notes>
          <body xmlns="http://www.w3.org/1999/xhtml">
            <p>CHARGE: 0</p>
          </body>
        </notes>
      </species>
      <species id="M_cpd00367_c0" name="Cytidine_c0" compartment="c0" hasOnlySubstanceUnits="false" boundaryCondition="false" constant="false">
        <notes>
          <body xmlns="http://www.w3.org/1999/xhtml">
            <p>CHARGE: 0</p>
          </body>
        </notes>
      </species>
      <species id="M_cpd11912_c0" name="tRNA_Glu_c0" compartment="c0" hasOnlySubstanceUnits="false" boundaryCondition="false" constant="false">
        <notes>
          <body xmlns="http://www.w3.org/1999/xhtml">
            <p>CHARGE: 0</p>
          </body>
        </notes>
      </species>
      <species id="M_cpd12227_c0" name="L_Glutamyl_tRNA_Glu_c0" compartment="c0" hasOnlySubstanceUnits="false" boundaryCondition="false" constant="false">
        <notes>
          <body xmlns="http://www.w3.org/1999/xhtml">
            <p>CHARGE: 0</p>
          </body>
        </notes>
      </species>
      <species id="M_cpd11669_c0" name="Q_c0" compartment="c0" hasOnlySubstanceUnits="false" boundaryCondition="false" constant="false">
        <notes>
          <body xmlns="http://www.w3.org/1999/xhtml">
            <p>CHARGE: 0</p>
          </body>
        </notes>
      </species>
      <species id="M_cpd11665_c0" name="QH2_c0" compartment="c0" hasOnlySubstanceUnits="false" boundaryCondition="false" constant="false">
        <notes>
          <body xmlns="http://www.w3.org/1999/xhtml">
            <p>CHARGE: 0</p>
          </body>
        </notes>
      </species>
      <species id="M_cpd00918_c0" name="2_Acetamido_5_oxopentanoate_c0" compartment="c0" hasOnlySubstanceUnits="false" boundaryCondition="false" constant="false">
        <notes>
          <body xmlns="http://www.w3.org/1999/xhtml">
            <p>CHARGE: 0</p>
          </body>
        </notes>
      </species>
      <species id="M_cpd03244_c0" name="Taurodeoxycholate_c0" compartment="c0" hasOnlySubstanceUnits="false" boundaryCondition="false" constant="false">
        <notes>
          <body xmlns="http://www.w3.org/1999/xhtml">
            <p>CHARGE: 0</p>
          </body>
        </notes>
      </species>
      <species id="M_cpd02733_c0" name="Deoxycholate_c0" compartment="c0" hasOnlySubstanceUnits="false" boundaryCondition="false" constant="false">
        <notes>
          <body xmlns="http://www.w3.org/1999/xhtml">
            <p>CHARGE: 0</p>
          </body>
        </notes>
      </species>
      <species id="M_cpd00249_c0" name="Uridine_c0" compartment="c0" hasOnlySubstanceUnits="false" boundaryCondition="false" constant="false">
        <notes>
          <body xmlns="http://www.w3.org/1999/xhtml">
            <p>CHARGE: 0</p>
          </body>
        </notes>
      </species>
      <species id="M_cpd03248_c0" name="3alpha_7alpha_12alpha_Trihydroxy_5beta_24_oxocholestanoyl_CoA_c0" compartment="c0" hasOnlySubstanceUnits="false" boundaryCondition="false" constant="false">
        <notes>
          <body xmlns="http://www.w3.org/1999/xhtml">
            <p>CHARGE: 0</p>
          </body>
        </notes>
      </species>
      <species id="M_cpd14698_c0" name="3_Methyl_1_hydroxybutyl_TPP_c0" compartment="c0" hasOnlySubstanceUnits="false" boundaryCondition="false" constant="false">
        <notes>
          <body xmlns="http://www.w3.org/1999/xhtml">
            <p>CHARGE: 0</p>
          </body>
        </notes>
      </species>
      <species id="M_cpd14699_c0" name="S_3_Methylbutanoyl_dihydrolipoamide_E_c0" compartment="c0" hasOnlySubstanceUnits="false" boundaryCondition="false" constant="false">
        <notes>
          <body xmlns="http://www.w3.org/1999/xhtml">
            <p>CHARGE: 0</p>
          </body>
        </notes>
      </species>
      <species id="M_cpd04058_c0" name="L_N2_2_Carboxyethylarginine_c0" compartment="c0" hasOnlySubstanceUnits="false" boundaryCondition="false" constant="false">
        <notes>
          <body xmlns="http://www.w3.org/1999/xhtml">
            <p>CHARGE: 0</p>
          </body>
        </notes>
      </species>
      <species id="M_cpd00349_c0" name="Sedoheptulose_1_7_bisphosphate_c0" compartment="c0" hasOnlySubstanceUnits="false" boundaryCondition="false" constant="false">
        <notes>
          <body xmlns="http://www.w3.org/1999/xhtml">
            <p>CHARGE: 0</p>
          </body>
        </notes>
      </species>
      <species id="M_cpd00190_c0" name="beta_D_Glucose_c0" compartment="c0" hasOnlySubstanceUnits="false" boundaryCondition="false" constant="false">
        <notes>
          <body xmlns="http://www.w3.org/1999/xhtml">
            <p>CHARGE: 0</p>
          </body>
        </notes>
      </species>
      <species id="M_cpd00170_c0" name="Gluconolactone_c0" compartment="c0" hasOnlySubstanceUnits="false" boundaryCondition="false" constant="false">
        <notes>
          <body xmlns="http://www.w3.org/1999/xhtml">
            <p>CHARGE: 0</p>
          </body>
        </notes>
      </species>
      <species id="M_cpd00060_e0" name="L_Methionine_e0" compartment="e0" hasOnlySubstanceUnits="false" boundaryCondition="false" constant="false">
        <notes>
          <body xmlns="http://www.w3.org/1999/xhtml">
            <p>CHARGE: 0</p>
          </body>
        </notes>
      </species>
      <species id="M_cpd00524_c0" name="2_Inosose_c0" compartment="c0" hasOnlySubstanceUnits="false" boundaryCondition="false" constant="false">
        <notes>
          <body xmlns="http://www.w3.org/1999/xhtml">
            <p>CHARGE: 0</p>
          </body>
        </notes>
      </species>
      <species id="M_cpd03487_c0" name="Undecaprenyl_diphospho_N_acetylmuramoyl_N_acetylglucosamine_L_alanyl_D_glutamyl_L_lysyl_D_alanyl_D_alanine_c0" compartment="c0" hasOnlySubstanceUnits="false" boundaryCondition="false" constant="false">
        <notes>
          <body xmlns="http://www.w3.org/1999/xhtml">
            <p>CHARGE: 0</p>
          </body>
        </notes>
      </species>
      <species id="M_cpd03488_c0" name="Undecaprenyl_diphospho_N_acetylmuramoyl_N_acetylglucosamine_L_alanyl_D_glutaminyl_L_lysyl_D_alanyl_D_alanine_c0" compartment="c0" hasOnlySubstanceUnits="false" boundaryCondition="false" constant="false">
        <notes>
          <body xmlns="http://www.w3.org/1999/xhtml">
            <p>CHARGE: 0</p>
          </body>
        </notes>
      </species>
      <species id="M_cpd00338_c0" name="5_Aminolevulinate_c0" compartment="c0" hasOnlySubstanceUnits="false" boundaryCondition="false" constant="false">
        <notes>
          <body xmlns="http://www.w3.org/1999/xhtml">
            <p>CHARGE: 0</p>
          </body>
        </notes>
      </species>
      <species id="M_cpd00079_c0" name="D_glucose_6_phosphate_c0" compartment="c0" hasOnlySubstanceUnits="false" boundaryCondition="false" constant="false">
        <notes>
          <body xmlns="http://www.w3.org/1999/xhtml">
            <p>CHARGE: 0</p>
          </body>
        </notes>
      </species>
      <species id="M_cpd00036_e0" name="Succinate_e0" compartment="e0" hasOnlySubstanceUnits="false" boundaryCondition="false" constant="false">
        <notes>
          <body xmlns="http://www.w3.org/1999/xhtml">
            <p>CHARGE: 0</p>
          </body>
        </notes>
      </species>
      <species id="M_cpd15028_c0" name="Delphin_c0" compartment="c0" hasOnlySubstanceUnits="false" boundaryCondition="false" constant="false">
        <notes>
          <body xmlns="http://www.w3.org/1999/xhtml">
            <p>CHARGE: 0</p>
          </body>
        </notes>
      </species>
      <species id="M_cpd15029_c0" name="Delphinidin_3_glucoside_5_caffoyl_glucoside_c0" compartment="c0" hasOnlySubstanceUnits="false" boundaryCondition="false" constant="false">
        <notes>
          <body xmlns="http://www.w3.org/1999/xhtml">
            <p>CHARGE: 0</p>
          </body>
        </notes>
      </species>
      <species id="M_cpd11580_c0" name="Gly_Gln_c0" compartment="c0" hasOnlySubstanceUnits="false" boundaryCondition="false" constant="false">
        <notes>
          <body xmlns="http://www.w3.org/1999/xhtml">
            <p>CHARGE: 0</p>
          </body>
        </notes>
      </species>
      <species id="M_cpd03115_c0" name="S_3_Hydroxytetradecanoyl_CoA_c0" compartment="c0" hasOnlySubstanceUnits="false" boundaryCondition="false" constant="false">
        <notes>
          <body xmlns="http://www.w3.org/1999/xhtml">
            <p>CHARGE: 0</p>
          </body>
        </notes>
      </species>
      <species id="M_cpd12689_c0" name="3_Oxotetradecanoyl_CoA_c0" compartment="c0" hasOnlySubstanceUnits="false" boundaryCondition="false" constant="false">
        <notes>
          <body xmlns="http://www.w3.org/1999/xhtml">
            <p>CHARGE: 0</p>
          </body>
        </notes>
      </species>
      <species id="M_cpd11560_c0" name="10_methyl_trans_undec_2_enoyl_ACP_c0" compartment="c0" hasOnlySubstanceUnits="false" boundaryCondition="false" constant="false">
        <notes>
          <body xmlns="http://www.w3.org/1999/xhtml">
            <p>CHARGE: 0</p>
          </body>
        </notes>
      </species>
      <species id="M_cpd11561_c0" name="10_methyl_undecanoyl_ACP_c0" compartment="c0" hasOnlySubstanceUnits="false" boundaryCondition="false" constant="false">
        <notes>
          <body xmlns="http://www.w3.org/1999/xhtml">
            <p>CHARGE: 0</p>
          </body>
        </notes>
      </species>
      <species id="M_cpd11552_c0" name="6_methyl_trans_hept_2_enoyl_ACP_c0" compartment="c0" hasOnlySubstanceUnits="false" boundaryCondition="false" constant="false">
        <notes>
          <body xmlns="http://www.w3.org/1999/xhtml">
            <p>CHARGE: 0</p>
          </body>
        </notes>
      </species>
      <species id="M_cpd00834_c0" name="Phosphopantetheine_c0" compartment="c0" hasOnlySubstanceUnits="false" boundaryCondition="false" constant="false">
        <notes>
          <body xmlns="http://www.w3.org/1999/xhtml">
            <p>CHARGE: 0</p>
          </body>
        </notes>
      </species>
      <species id="M_cpd00158_c0" name="CELB_c0" compartment="c0" hasOnlySubstanceUnits="false" boundaryCondition="false" constant="false">
        <notes>
          <body xmlns="http://www.w3.org/1999/xhtml">
            <p>CHARGE: 0</p>
          </body>
        </notes>
      </species>
      <species id="M_cpd01777_c0" name="Phosphoribosyl_AMP_c0" compartment="c0" hasOnlySubstanceUnits="false" boundaryCondition="false" constant="false">
        <notes>
          <body xmlns="http://www.w3.org/1999/xhtml">
            <p>CHARGE: 0</p>
          </body>
        </notes>
      </species>
      <species id="M_cpd02979_c0" name="phosphoribosylformiminoaicar_phosphate_c0" compartment="c0" hasOnlySubstanceUnits="false" boundaryCondition="false" constant="false">
        <notes>
          <body xmlns="http://www.w3.org/1999/xhtml">
            <p>CHARGE: 0</p>
          </body>
        </notes>
      </species>
      <species id="M_cpd03588_c0" name="L_erythro_3_Methylmalyl_CoA_c0" compartment="c0" hasOnlySubstanceUnits="false" boundaryCondition="false" constant="false">
        <notes>
          <body xmlns="http://www.w3.org/1999/xhtml">
            <p>CHARGE: 0</p>
          </body>
        </notes>
      </species>
      <species id="M_cpd03589_c0" name="Mesaconyl_CoA_c0" compartment="c0" hasOnlySubstanceUnits="false" boundaryCondition="false" constant="false">
        <notes>
          <body xmlns="http://www.w3.org/1999/xhtml">
            <p>CHARGE: 0</p>
          </body>
        </notes>
      </species>
      <species id="M_cpd02711_c0" name="2_Keto_3_deoxy_6_phosphogluconate_c0" compartment="c0" hasOnlySubstanceUnits="false" boundaryCondition="false" constant="false">
        <notes>
          <body xmlns="http://www.w3.org/1999/xhtml">
            <p>CHARGE: 0</p>
          </body>
        </notes>
      </species>
      <species id="M_cpd08928_c0" name="L_Threonine_phosphate_c0" compartment="c0" hasOnlySubstanceUnits="false" boundaryCondition="false" constant="false">
        <notes>
          <body xmlns="http://www.w3.org/1999/xhtml">
            <p>CHARGE: 0</p>
          </body>
        </notes>
      </species>
      <species id="M_cpd03043_c0" name="3_Hydroxybutanoyl_CoA_c0" compartment="c0" hasOnlySubstanceUnits="false" boundaryCondition="false" constant="false">
        <notes>
          <body xmlns="http://www.w3.org/1999/xhtml">
            <p>CHARGE: 0</p>
          </body>
        </notes>
      </species>
      <species id="M_cpd15337_c0" name="2_Acyl_sn_glycero_3_phosphoethanolamine_tetradecanoyl_c0" compartment="c0" hasOnlySubstanceUnits="false" boundaryCondition="false" constant="false">
        <notes>
          <body xmlns="http://www.w3.org/1999/xhtml">
            <p>CHARGE: 0</p>
          </body>
        </notes>
      </species>
      <species id="M_cpd03847_c0" name="Myristic_acid_c0" compartment="c0" hasOnlySubstanceUnits="false" boundaryCondition="false" constant="false">
        <notes>
          <body xmlns="http://www.w3.org/1999/xhtml">
            <p>CHARGE: 0</p>
          </body>
        </notes>
      </species>
      <species id="M_cpd03233_c0" name="3alpha_7alpha_12alpha_24_Tetrahydroxy_5beta_cholestanoyl_CoA_c0" compartment="c0" hasOnlySubstanceUnits="false" boundaryCondition="false" constant="false">
        <notes>
          <body xmlns="http://www.w3.org/1999/xhtml">
            <p>CHARGE: 0</p>
          </body>
        </notes>
      </species>
      <species id="M_cpd03918_c0" name="Adenosyl_cobinamide_c0" compartment="c0" hasOnlySubstanceUnits="false" boundaryCondition="false" constant="false">
        <notes>
          <body xmlns="http://www.w3.org/1999/xhtml">
            <p>CHARGE: 0</p>
          </body>
        </notes>
      </species>
      <species id="M_cpd00322_c0" name="L_Isoleucine_c0" compartment="c0" hasOnlySubstanceUnits="false" boundaryCondition="false" constant="false">
        <notes>
          <body xmlns="http://www.w3.org/1999/xhtml">
            <p>CHARGE: 0</p>
          </body>
        </notes>
      </species>
      <species id="M_cpd00034_e0" name="Zn2_e0" compartment="e0" hasOnlySubstanceUnits="false" boundaryCondition="false" constant="false">
        <notes>
          <body xmlns="http://www.w3.org/1999/xhtml">
            <p>CHARGE: 0</p>
          </body>
        </notes>
      </species>
      <species id="M_cpd00034_c0" name="Zn2_c0" compartment="c0" hasOnlySubstanceUnits="false" boundaryCondition="false" constant="false">
        <notes>
          <body xmlns="http://www.w3.org/1999/xhtml">
            <p>CHARGE: 0</p>
          </body>
        </notes>
      </species>
      <species id="M_cpd00525_c0" name="UDP_N_acetylmuramoyl_L_alanyl_D_glutamate_c0" compartment="c0" hasOnlySubstanceUnits="false" boundaryCondition="false" constant="false">
        <notes>
          <body xmlns="http://www.w3.org/1999/xhtml">
            <p>CHARGE: 0</p>
          </body>
        </notes>
      </species>
      <species id="M_cpd02861_c0" name="UDP_N_acetylmuramoyl_L_alanyl_D_glutamyl_L_lysine_c0" compartment="c0" hasOnlySubstanceUnits="false" boundaryCondition="false" constant="false">
        <notes>
          <body xmlns="http://www.w3.org/1999/xhtml">
            <p>CHARGE: 0</p>
          </body>
        </notes>
      </species>
      <species id="M_cpd03126_c0" name="2E_Hexadecenoyl_CoA_c0" compartment="c0" hasOnlySubstanceUnits="false" boundaryCondition="false" constant="false">
        <notes>
          <body xmlns="http://www.w3.org/1999/xhtml">
            <p>CHARGE: 0</p>
          </body>
        </notes>
      </species>
      <species id="M_cpd00115_c0" name="dATP_c0" compartment="c0" hasOnlySubstanceUnits="false" boundaryCondition="false" constant="false">
        <notes>
          <body xmlns="http://www.w3.org/1999/xhtml">
            <p>CHARGE: 0</p>
          </body>
        </notes>
      </species>
      <species id="M_cpd00177_c0" name="dADP_c0" compartment="c0" hasOnlySubstanceUnits="false" boundaryCondition="false" constant="false">
        <notes>
          <body xmlns="http://www.w3.org/1999/xhtml">
            <p>CHARGE: 0</p>
          </body>
        </notes>
      </species>
      <species id="M_cpd11496_c0" name="4_methyl_3_oxo_hexanoyl_ACP_c0" compartment="c0" hasOnlySubstanceUnits="false" boundaryCondition="false" constant="false">
        <notes>
          <body xmlns="http://www.w3.org/1999/xhtml">
            <p>CHARGE: 0</p>
          </body>
        </notes>
      </species>
      <species id="M_cpd00301_c0" name="Sterol_c0" compartment="c0" hasOnlySubstanceUnits="false" boundaryCondition="false" constant="false">
        <notes>
          <body xmlns="http://www.w3.org/1999/xhtml">
            <p>CHARGE: 0</p>
          </body>
        </notes>
      </species>
      <species id="M_cpd11624_c0" name="Lecithin_c0" compartment="c0" hasOnlySubstanceUnits="false" boundaryCondition="false" constant="false">
        <notes>
          <body xmlns="http://www.w3.org/1999/xhtml">
            <p>CHARGE: 0</p>
          </body>
        </notes>
      </species>
      <species id="M_cpd02601_c0" name="2_Lysolecithin_c0" compartment="c0" hasOnlySubstanceUnits="false" boundaryCondition="false" constant="false">
        <notes>
          <body xmlns="http://www.w3.org/1999/xhtml">
            <p>CHARGE: 0</p>
          </body>
        </notes>
      </species>
      <species id="M_cpd11979_c0" name="Steryl_ester_c0" compartment="c0" hasOnlySubstanceUnits="false" boundaryCondition="false" constant="false">
        <notes>
          <body xmlns="http://www.w3.org/1999/xhtml">
            <p>CHARGE: 0</p>
          </body>
        </notes>
      </species>
      <species id="M_cpd03227_c0" name="5beta_Cholestane_3alpha_7alpha_26_triol_c0" compartment="c0" hasOnlySubstanceUnits="false" boundaryCondition="false" constant="false">
        <notes>
          <body xmlns="http://www.w3.org/1999/xhtml">
            <p>CHARGE: 0</p>
          </body>
        </notes>
      </species>
      <species id="M_cpd03228_c0" name="3alpha_7alpha_Dihydroxy_5beta_cholestan_26_al_c0" compartment="c0" hasOnlySubstanceUnits="false" boundaryCondition="false" constant="false">
        <notes>
          <body xmlns="http://www.w3.org/1999/xhtml">
            <p>CHARGE: 0</p>
          </body>
        </notes>
      </species>
      <species id="M_cpd02535_c0" name="2_3_Dihydroxy_3_methylvalerate_c0" compartment="c0" hasOnlySubstanceUnits="false" boundaryCondition="false" constant="false">
        <notes>
          <body xmlns="http://www.w3.org/1999/xhtml">
            <p>CHARGE: 0</p>
          </body>
        </notes>
      </species>
      <species id="M_cpd02882_c0" name="4__1_D_Ribitylamino_5_aminouracil_c0" compartment="c0" hasOnlySubstanceUnits="false" boundaryCondition="false" constant="false">
        <notes>
          <body xmlns="http://www.w3.org/1999/xhtml">
            <p>CHARGE: 0</p>
          </body>
        </notes>
      </species>
      <species id="M_cpd02656_c0" name="6_7_Dimethyl_8__1_D_ribityllumazine_c0" compartment="c0" hasOnlySubstanceUnits="false" boundaryCondition="false" constant="false">
        <notes>
          <body xmlns="http://www.w3.org/1999/xhtml">
            <p>CHARGE: 0</p>
          </body>
        </notes>
      </species>
      <species id="M_cpd15700_c0" name="Diisohexadecanoylphosphatidylethanolamine_c0" compartment="c0" hasOnlySubstanceUnits="false" boundaryCondition="false" constant="false">
        <notes>
          <body xmlns="http://www.w3.org/1999/xhtml">
            <p>CHARGE: 0</p>
          </body>
        </notes>
      </species>
      <species id="M_cpd01335_c0" name="Octanoyl_CoA_c0" compartment="c0" hasOnlySubstanceUnits="false" boundaryCondition="false" constant="false">
        <notes>
          <body xmlns="http://www.w3.org/1999/xhtml">
            <p>CHARGE: 0</p>
          </body>
        </notes>
      </species>
      <species id="M_cpd03130_c0" name="2E_Octenoyl_CoA_c0" compartment="c0" hasOnlySubstanceUnits="false" boundaryCondition="false" constant="false">
        <notes>
          <body xmlns="http://www.w3.org/1999/xhtml">
            <p>CHARGE: 0</p>
          </body>
        </notes>
      </species>
      <species id="M_cpd00161_c0" name="L_Threonine_c0" compartment="c0" hasOnlySubstanceUnits="false" boundaryCondition="false" constant="false">
        <notes>
          <body xmlns="http://www.w3.org/1999/xhtml">
            <p>CHARGE: 0</p>
          </body>
        </notes>
      </species>
      <species id="M_cpd00094_c0" name="2_Oxobutyrate_c0" compartment="c0" hasOnlySubstanceUnits="false" boundaryCondition="false" constant="false">
        <notes>
          <body xmlns="http://www.w3.org/1999/xhtml">
            <p>CHARGE: 0</p>
          </body>
        </notes>
      </species>
      <species id="M_cpd00217_c0" name="Brachiose_c0" compartment="c0" hasOnlySubstanceUnits="false" boundaryCondition="false" constant="false">
        <notes>
          <body xmlns="http://www.w3.org/1999/xhtml">
            <p>CHARGE: 0</p>
          </body>
        </notes>
      </species>
      <species id="M_cpd10516_e0" name="fe3_e0" compartment="e0" hasOnlySubstanceUnits="false" boundaryCondition="false" constant="false">
        <notes>
          <body xmlns="http://www.w3.org/1999/xhtml">
            <p>CHARGE: 0</p>
          </body>
        </notes>
      </species>
      <species id="M_cpd15341_c0" name="2_Acyl_sn_glycero_3_phosphoethanolamine_n_C18_0_c0" compartment="c0" hasOnlySubstanceUnits="false" boundaryCondition="false" constant="false">
        <notes>
          <body xmlns="http://www.w3.org/1999/xhtml">
            <p>CHARGE: 0</p>
          </body>
        </notes>
      </species>
      <species id="M_cpd09790_c0" name="3_Methylsalicylaldehyde_c0" compartment="c0" hasOnlySubstanceUnits="false" boundaryCondition="false" constant="false">
        <notes>
          <body xmlns="http://www.w3.org/1999/xhtml">
            <p>CHARGE: 0</p>
          </body>
        </notes>
      </species>
      <species id="M_cpd09791_c0" name="3_Methylsalicylate_c0" compartment="c0" hasOnlySubstanceUnits="false" boundaryCondition="false" constant="false">
        <notes>
          <body xmlns="http://www.w3.org/1999/xhtml">
            <p>CHARGE: 0</p>
          </body>
        </notes>
      </species>
      <species id="M_cpd00062_c0" name="UTP_c0" compartment="c0" hasOnlySubstanceUnits="false" boundaryCondition="false" constant="false">
        <notes>
          <body xmlns="http://www.w3.org/1999/xhtml">
            <p>CHARGE: 0</p>
          </body>
        </notes>
      </species>
      <species id="M_cpd02345_c0" name="L_Glutamate1_semialdehyde_c0" compartment="c0" hasOnlySubstanceUnits="false" boundaryCondition="false" constant="false">
        <notes>
          <body xmlns="http://www.w3.org/1999/xhtml">
            <p>CHARGE: 0</p>
          </body>
        </notes>
      </species>
      <species id="M_cpd17043_c0" name="RNA_transcription_c0" compartment="c0" hasOnlySubstanceUnits="false" boundaryCondition="false" constant="false">
        <notes>
          <body xmlns="http://www.w3.org/1999/xhtml">
            <p>CHARGE: 0</p>
          </body>
        </notes>
      </species>
      <species id="M_cpd01716_c0" name="3_Dehydroshikimate_c0" compartment="c0" hasOnlySubstanceUnits="false" boundaryCondition="false" constant="false">
        <notes>
          <body xmlns="http://www.w3.org/1999/xhtml">
            <p>CHARGE: 0</p>
          </body>
        </notes>
      </species>
      <species id="M_cpd11593_e0" name="ala_L_asp_L_e0" compartment="e0" hasOnlySubstanceUnits="false" boundaryCondition="false" constant="false">
        <notes>
          <body xmlns="http://www.w3.org/1999/xhtml">
            <p>CHARGE: 0</p>
          </body>
        </notes>
      </species>
      <species id="M_cpd11593_c0" name="ala_L_asp_L_c0" compartment="c0" hasOnlySubstanceUnits="false" boundaryCondition="false" constant="false">
        <notes>
          <body xmlns="http://www.w3.org/1999/xhtml">
            <p>CHARGE: 0</p>
          </body>
        </notes>
      </species>
      <species id="M_cpd00638_c0" name="Deamido_NAD_c0" compartment="c0" hasOnlySubstanceUnits="false" boundaryCondition="false" constant="false">
        <notes>
          <body xmlns="http://www.w3.org/1999/xhtml">
            <p>CHARGE: 0</p>
          </body>
        </notes>
      </species>
      <species id="M_cpd11475_c0" name="2E_Decenoyl_acp_c0" compartment="c0" hasOnlySubstanceUnits="false" boundaryCondition="false" constant="false">
        <notes>
          <body xmlns="http://www.w3.org/1999/xhtml">
            <p>CHARGE: 0</p>
          </body>
        </notes>
      </species>
      <species id="M_cpd11623_c0" name="L_Amino_acid_c0" compartment="c0" hasOnlySubstanceUnits="false" boundaryCondition="false" constant="false">
        <notes>
          <body xmlns="http://www.w3.org/1999/xhtml">
            <p>CHARGE: 0</p>
          </body>
        </notes>
      </species>
      <species id="M_cpd00076_e0" name="Sucrose_e0" compartment="e0" hasOnlySubstanceUnits="false" boundaryCondition="false" constant="false">
        <notes>
          <body xmlns="http://www.w3.org/1999/xhtml">
            <p>CHARGE: 0</p>
          </body>
        </notes>
      </species>
      <species id="M_cpd01693_c0" name="6_Phosphosucrose_c0" compartment="c0" hasOnlySubstanceUnits="false" boundaryCondition="false" constant="false">
        <notes>
          <body xmlns="http://www.w3.org/1999/xhtml">
            <p>CHARGE: 0</p>
          </body>
        </notes>
      </species>
      <species id="M_cpd15759_c0" name="Anteisoheptadecanoyllipoteichoic_acid_n24__linked__glucose_substituted_c0" compartment="c0" hasOnlySubstanceUnits="false" boundaryCondition="false" constant="false">
        <notes>
          <body xmlns="http://www.w3.org/1999/xhtml">
            <p>CHARGE: 0</p>
          </body>
        </notes>
      </species>
      <species id="M_cpd00805_c0" name="D_Tagatose_6_phosphate_c0" compartment="c0" hasOnlySubstanceUnits="false" boundaryCondition="false" constant="false">
        <notes>
          <body xmlns="http://www.w3.org/1999/xhtml">
            <p>CHARGE: 0</p>
          </body>
        </notes>
      </species>
      <species id="M_cpd02371_c0" name="D_Tagatose_1_6_biphosphate_c0" compartment="c0" hasOnlySubstanceUnits="false" boundaryCondition="false" constant="false">
        <notes>
          <body xmlns="http://www.w3.org/1999/xhtml">
            <p>CHARGE: 0</p>
          </body>
        </notes>
      </species>
      <species id="M_cpd00642_c0" name="L_Rhamnulose_c0" compartment="c0" hasOnlySubstanceUnits="false" boundaryCondition="false" constant="false">
        <notes>
          <body xmlns="http://www.w3.org/1999/xhtml">
            <p>CHARGE: 0</p>
          </body>
        </notes>
      </species>
      <species id="M_cpd00831_c0" name="L_Rhamnulose_1_phosphate_c0" compartment="c0" hasOnlySubstanceUnits="false" boundaryCondition="false" constant="false">
        <notes>
          <body xmlns="http://www.w3.org/1999/xhtml">
            <p>CHARGE: 0</p>
          </body>
        </notes>
      </species>
      <species id="M_cpd00182_c0" name="Adenosine_c0" compartment="c0" hasOnlySubstanceUnits="false" boundaryCondition="false" constant="false">
        <notes>
          <body xmlns="http://www.w3.org/1999/xhtml">
            <p>CHARGE: 0</p>
          </body>
        </notes>
      </species>
      <species id="M_cpd01217_c0" name="Xanthosine_c0" compartment="c0" hasOnlySubstanceUnits="false" boundaryCondition="false" constant="false">
        <notes>
          <body xmlns="http://www.w3.org/1999/xhtml">
            <p>CHARGE: 0</p>
          </body>
        </notes>
      </species>
      <species id="M_cpd03818_c0" name="N_Aminomethylurea_c0" compartment="c0" hasOnlySubstanceUnits="false" boundaryCondition="false" constant="false">
        <notes>
          <body xmlns="http://www.w3.org/1999/xhtml">
            <p>CHARGE: 0</p>
          </body>
        </notes>
      </species>
      <species id="M_cpd12606_c0" name="Plasmenylethanolamine_c0" compartment="c0" hasOnlySubstanceUnits="false" boundaryCondition="false" constant="false">
        <notes>
          <body xmlns="http://www.w3.org/1999/xhtml">
            <p>CHARGE: 0</p>
          </body>
        </notes>
      </species>
      <species id="M_cpd00444_c0" name="CDPethanolamine_c0" compartment="c0" hasOnlySubstanceUnits="false" boundaryCondition="false" constant="false">
        <notes>
          <body xmlns="http://www.w3.org/1999/xhtml">
            <p>CHARGE: 0</p>
          </body>
        </notes>
      </species>
      <species id="M_cpd12322_c0" name="1_Alkenyl_2_acylglycerol_c0" compartment="c0" hasOnlySubstanceUnits="false" boundaryCondition="false" constant="false">
        <notes>
          <body xmlns="http://www.w3.org/1999/xhtml">
            <p>CHARGE: 0</p>
          </body>
        </notes>
      </species>
      <species id="M_cpd00697_c0" name="cGMP_c0" compartment="c0" hasOnlySubstanceUnits="false" boundaryCondition="false" constant="false">
        <notes>
          <body xmlns="http://www.w3.org/1999/xhtml">
            <p>CHARGE: 0</p>
          </body>
        </notes>
      </species>
      <species id="M_cpd01982_c0" name="5_Phosphoribosylamine_c0" compartment="c0" hasOnlySubstanceUnits="false" boundaryCondition="false" constant="false">
        <notes>
          <body xmlns="http://www.w3.org/1999/xhtml">
            <p>CHARGE: 0</p>
          </body>
        </notes>
      </species>
      <species id="M_cpd02132_c0" name="3_Phospho_D_erythronate_c0" compartment="c0" hasOnlySubstanceUnits="false" boundaryCondition="false" constant="false">
        <notes>
          <body xmlns="http://www.w3.org/1999/xhtml">
            <p>CHARGE: 0</p>
          </body>
        </notes>
      </species>
      <species id="M_cpd02645_c0" name="Phosphoenol_4_deoxy_3_tetrulosonate_c0" compartment="c0" hasOnlySubstanceUnits="false" boundaryCondition="false" constant="false">
        <notes>
          <body xmlns="http://www.w3.org/1999/xhtml">
            <p>CHARGE: 0</p>
          </body>
        </notes>
      </species>
      <species id="M_cpd08288_c0" name="2_phospho_4__cytidine5_diphospho_2_C_methyl_D_erythritol_c0" compartment="c0" hasOnlySubstanceUnits="false" boundaryCondition="false" constant="false">
        <notes>
          <body xmlns="http://www.w3.org/1999/xhtml">
            <p>CHARGE: 0</p>
          </body>
        </notes>
      </species>
      <species id="M_cpd12273_c0" name="1_Alkyl_2_acylglycerol_c0" compartment="c0" hasOnlySubstanceUnits="false" boundaryCondition="false" constant="false">
        <notes>
          <body xmlns="http://www.w3.org/1999/xhtml">
            <p>CHARGE: 0</p>
          </body>
        </notes>
      </species>
      <species id="M_cpd12554_c0" name="1_Alkyl_2_acylglycerophosphoethanolamine_c0" compartment="c0" hasOnlySubstanceUnits="false" boundaryCondition="false" constant="false">
        <notes>
          <body xmlns="http://www.w3.org/1999/xhtml">
            <p>CHARGE: 0</p>
          </body>
        </notes>
      </species>
      <species id="M_cpd15277_c0" name="Palmitoyl_ACP_c0" compartment="c0" hasOnlySubstanceUnits="false" boundaryCondition="false" constant="false">
        <notes>
          <body xmlns="http://www.w3.org/1999/xhtml">
            <p>CHARGE: 0</p>
          </body>
        </notes>
      </species>
      <species id="M_cpd15524_c0" name="1_2_dihexadecanoyl_sn_glycerol_3_phosphate_c0" compartment="c0" hasOnlySubstanceUnits="false" boundaryCondition="false" constant="false">
        <notes>
          <body xmlns="http://www.w3.org/1999/xhtml">
            <p>CHARGE: 0</p>
          </body>
        </notes>
      </species>
      <species id="M_cpd15421_c0" name="CDP_1_2_dioctadecanoylglycerol_c0" compartment="c0" hasOnlySubstanceUnits="false" boundaryCondition="false" constant="false">
        <notes>
          <body xmlns="http://www.w3.org/1999/xhtml">
            <p>CHARGE: 0</p>
          </body>
        </notes>
      </species>
      <species id="M_cpd02991_c0" name="phosphoribulosylformimino_AICAR_phosphate_c0" compartment="c0" hasOnlySubstanceUnits="false" boundaryCondition="false" constant="false">
        <notes>
          <body xmlns="http://www.w3.org/1999/xhtml">
            <p>CHARGE: 0</p>
          </body>
        </notes>
      </species>
      <species id="M_cpd15721_c0" name="Diisohexadecanoylphosphatidylglycerophosphate_c0" compartment="c0" hasOnlySubstanceUnits="false" boundaryCondition="false" constant="false">
        <notes>
          <body xmlns="http://www.w3.org/1999/xhtml">
            <p>CHARGE: 0</p>
          </body>
        </notes>
      </species>
      <species id="M_cpd15684_c0" name="CDP_1_2_dianteisoheptadecanoylglycerol_c0" compartment="c0" hasOnlySubstanceUnits="false" boundaryCondition="false" constant="false">
        <notes>
          <body xmlns="http://www.w3.org/1999/xhtml">
            <p>CHARGE: 0</p>
          </body>
        </notes>
      </species>
      <species id="M_cpd15690_c0" name="Dianteisoheptadecanoylphosphatidylserine_c0" compartment="c0" hasOnlySubstanceUnits="false" boundaryCondition="false" constant="false">
        <notes>
          <body xmlns="http://www.w3.org/1999/xhtml">
            <p>CHARGE: 0</p>
          </body>
        </notes>
      </species>
      <species id="M_cpd00184_c0" name="Thymidine_c0" compartment="c0" hasOnlySubstanceUnits="false" boundaryCondition="false" constant="false">
        <notes>
          <body xmlns="http://www.w3.org/1999/xhtml">
            <p>CHARGE: 0</p>
          </body>
        </notes>
      </species>
      <species id="M_cpd00151_c0" name="Thymine_c0" compartment="c0" hasOnlySubstanceUnits="false" boundaryCondition="false" constant="false">
        <notes>
          <body xmlns="http://www.w3.org/1999/xhtml">
            <p>CHARGE: 0</p>
          </body>
        </notes>
      </species>
      <species id="M_cpd00509_c0" name="deoxyribose_1_phosphate_c0" compartment="c0" hasOnlySubstanceUnits="false" boundaryCondition="false" constant="false">
        <notes>
          <body xmlns="http://www.w3.org/1999/xhtml">
            <p>CHARGE: 0</p>
          </body>
        </notes>
      </species>
      <species id="M_cpd11481_c0" name="R_3_hydroxypalmitoyl_acyl_carrierprotein__c0" compartment="c0" hasOnlySubstanceUnits="false" boundaryCondition="false" constant="false">
        <notes>
          <body xmlns="http://www.w3.org/1999/xhtml">
            <p>CHARGE: 0</p>
          </body>
        </notes>
      </species>
      <species id="M_cpd11485_c0" name="3_oxohexadecanoyl_acp_c0" compartment="c0" hasOnlySubstanceUnits="false" boundaryCondition="false" constant="false">
        <notes>
          <body xmlns="http://www.w3.org/1999/xhtml">
            <p>CHARGE: 0</p>
          </body>
        </notes>
      </species>
      <species id="M_cpd00293_c0" name="N_Acetyl_D_glucosamine_6_phosphate_c0" compartment="c0" hasOnlySubstanceUnits="false" boundaryCondition="false" constant="false">
        <notes>
          <body xmlns="http://www.w3.org/1999/xhtml">
            <p>CHARGE: 0</p>
          </body>
        </notes>
      </species>
      <species id="M_cpd11508_c0" name="10_methyl_3_oxo_dodecanoyl_ACP_c0" compartment="c0" hasOnlySubstanceUnits="false" boundaryCondition="false" constant="false">
        <notes>
          <body xmlns="http://www.w3.org/1999/xhtml">
            <p>CHARGE: 0</p>
          </body>
        </notes>
      </species>
      <species id="M_cpd11579_e0" name="ethanesulfonate_e0" compartment="e0" hasOnlySubstanceUnits="false" boundaryCondition="false" constant="false">
        <notes>
          <body xmlns="http://www.w3.org/1999/xhtml">
            <p>CHARGE: 0</p>
          </body>
        </notes>
      </species>
      <species id="M_cpd11579_c0" name="ethanesulfonate_c0" compartment="c0" hasOnlySubstanceUnits="false" boundaryCondition="false" constant="false">
        <notes>
          <body xmlns="http://www.w3.org/1999/xhtml">
            <p>CHARGE: 0</p>
          </body>
        </notes>
      </species>
      <species id="M_cpd01171_e0" name="Dulcose_e0" compartment="e0" hasOnlySubstanceUnits="false" boundaryCondition="false" constant="false">
        <notes>
          <body xmlns="http://www.w3.org/1999/xhtml">
            <p>CHARGE: 0</p>
          </body>
        </notes>
      </species>
      <species id="M_cpd03752_c0" name="Galactitol_1_phosphate_c0" compartment="c0" hasOnlySubstanceUnits="false" boundaryCondition="false" constant="false">
        <notes>
          <body xmlns="http://www.w3.org/1999/xhtml">
            <p>CHARGE: 0</p>
          </body>
        </notes>
      </species>
      <species id="M_cpd00663_c0" name="Acrylyl_CoA_c0" compartment="c0" hasOnlySubstanceUnits="false" boundaryCondition="false" constant="false">
        <notes>
          <body xmlns="http://www.w3.org/1999/xhtml">
            <p>CHARGE: 0</p>
          </body>
        </notes>
      </species>
      <species id="M_cpd00043_c0" name="UDP_galactose_c0" compartment="c0" hasOnlySubstanceUnits="false" boundaryCondition="false" constant="false">
        <notes>
          <body xmlns="http://www.w3.org/1999/xhtml">
            <p>CHARGE: 0</p>
          </body>
        </notes>
      </species>
      <species id="M_cpd02745_c0" name="alpha_D_Galactosyl_diphosphoundecaprenol_c0" compartment="c0" hasOnlySubstanceUnits="false" boundaryCondition="false" constant="false">
        <notes>
          <body xmlns="http://www.w3.org/1999/xhtml">
            <p>CHARGE: 0</p>
          </body>
        </notes>
      </species>
      <species id="M_cpd00210_e0" name="Taurine_e0" compartment="e0" hasOnlySubstanceUnits="false" boundaryCondition="false" constant="false">
        <notes>
          <body xmlns="http://www.w3.org/1999/xhtml">
            <p>CHARGE: 0</p>
          </body>
        </notes>
      </species>
      <species id="M_cpd02311_c0" name="4_Imidazolone_5_propanoate_c0" compartment="c0" hasOnlySubstanceUnits="false" boundaryCondition="false" constant="false">
        <notes>
          <body xmlns="http://www.w3.org/1999/xhtml">
            <p>CHARGE: 0</p>
          </body>
        </notes>
      </species>
      <species id="M_cpd00156_c0" name="L_Valine_c0" compartment="c0" hasOnlySubstanceUnits="false" boundaryCondition="false" constant="false">
        <notes>
          <body xmlns="http://www.w3.org/1999/xhtml">
            <p>CHARGE: 0</p>
          </body>
        </notes>
      </species>
      <species id="M_cpd12117_c0" name="beta_D_Mannoside_c0" compartment="c0" hasOnlySubstanceUnits="false" boundaryCondition="false" constant="false">
        <notes>
          <body xmlns="http://www.w3.org/1999/xhtml">
            <p>CHARGE: 0</p>
          </body>
        </notes>
      </species>
      <species id="M_cpd00138_c0" name="D_Mannose_c0" compartment="c0" hasOnlySubstanceUnits="false" boundaryCondition="false" constant="false">
        <notes>
          <body xmlns="http://www.w3.org/1999/xhtml">
            <p>CHARGE: 0</p>
          </body>
        </notes>
      </species>
      <species id="M_cpd08375_c0" name="Cobalt_precorrin_8_c0" compartment="c0" hasOnlySubstanceUnits="false" boundaryCondition="false" constant="false">
        <notes>
          <body xmlns="http://www.w3.org/1999/xhtml">
            <p>CHARGE: 0</p>
          </body>
        </notes>
      </species>
      <species id="M_cpd03421_c0" name="Cobyrinate_c0" compartment="c0" hasOnlySubstanceUnits="false" boundaryCondition="false" constant="false">
        <notes>
          <body xmlns="http://www.w3.org/1999/xhtml">
            <p>CHARGE: 0</p>
          </body>
        </notes>
      </species>
      <species id="M_cpd02787_c0" name="16_Methoxy_2_3_dihydro_3_hydroxytabersonine_c0" compartment="c0" hasOnlySubstanceUnits="false" boundaryCondition="false" constant="false">
        <notes>
          <body xmlns="http://www.w3.org/1999/xhtml">
            <p>CHARGE: 0</p>
          </body>
        </notes>
      </species>
      <species id="M_cpd01736_c0" name="Deacetoxyvindoline_c0" compartment="c0" hasOnlySubstanceUnits="false" boundaryCondition="false" constant="false">
        <notes>
          <body xmlns="http://www.w3.org/1999/xhtml">
            <p>CHARGE: 0</p>
          </body>
        </notes>
      </species>
      <species id="M_cpd15605_e0" name="Gly_Phe_e0" compartment="e0" hasOnlySubstanceUnits="false" boundaryCondition="false" constant="false">
        <notes>
          <body xmlns="http://www.w3.org/1999/xhtml">
            <p>CHARGE: 0</p>
          </body>
        </notes>
      </species>
      <species id="M_cpd15323_c0" name="1_Acyl_sn_glycero_3_phosphoglycerol_octadecanoyl_c0" compartment="c0" hasOnlySubstanceUnits="false" boundaryCondition="false" constant="false">
        <notes>
          <body xmlns="http://www.w3.org/1999/xhtml">
            <p>CHARGE: 0</p>
          </body>
        </notes>
      </species>
      <species id="M_cpd00404_c0" name="D_Ornithine_c0" compartment="c0" hasOnlySubstanceUnits="false" boundaryCondition="false" constant="false">
        <notes>
          <body xmlns="http://www.w3.org/1999/xhtml">
            <p>CHARGE: 0</p>
          </body>
        </notes>
      </species>
      <species id="M_cpd00412_c0" name="Deoxyuridine_c0" compartment="c0" hasOnlySubstanceUnits="false" boundaryCondition="false" constant="false">
        <notes>
          <body xmlns="http://www.w3.org/1999/xhtml">
            <p>CHARGE: 0</p>
          </body>
        </notes>
      </species>
      <species id="M_cpd00299_c0" name="dUMP_c0" compartment="c0" hasOnlySubstanceUnits="false" boundaryCondition="false" constant="false">
        <notes>
          <body xmlns="http://www.w3.org/1999/xhtml">
            <p>CHARGE: 0</p>
          </body>
        </notes>
      </species>
      <species id="M_cpd15603_c0" name="Gly_Cys_c0" compartment="c0" hasOnlySubstanceUnits="false" boundaryCondition="false" constant="false">
        <notes>
          <body xmlns="http://www.w3.org/1999/xhtml">
            <p>CHARGE: 0</p>
          </body>
        </notes>
      </species>
      <species id="M_cpd11435_c0" name="fa1coa_c0" compartment="c0" hasOnlySubstanceUnits="false" boundaryCondition="false" constant="false">
        <notes>
          <body xmlns="http://www.w3.org/1999/xhtml">
            <p>CHARGE: 0</p>
          </body>
        </notes>
      </species>
      <species id="M_cpd15673_c0" name="1_isotetradecanoyl_sn_glycerol_3_phosphate_c0" compartment="c0" hasOnlySubstanceUnits="false" boundaryCondition="false" constant="false">
        <notes>
          <body xmlns="http://www.w3.org/1999/xhtml">
            <p>CHARGE: 0</p>
          </body>
        </notes>
      </species>
      <species id="M_cpd12115_c0" name="Arabinan_c0" compartment="c0" hasOnlySubstanceUnits="false" boundaryCondition="false" constant="false">
        <notes>
          <body xmlns="http://www.w3.org/1999/xhtml">
            <p>CHARGE: 0</p>
          </body>
        </notes>
      </species>
      <species id="M_cpd15330_c0" name="1_tetradec_7_enoyl_sn_glycerol_3_phosphate_c0" compartment="c0" hasOnlySubstanceUnits="false" boundaryCondition="false" constant="false">
        <notes>
          <body xmlns="http://www.w3.org/1999/xhtml">
            <p>CHARGE: 0</p>
          </body>
        </notes>
      </species>
      <species id="M_cpd15298_c0" name="tetradecenoate_c0" compartment="c0" hasOnlySubstanceUnits="false" boundaryCondition="false" constant="false">
        <notes>
          <body xmlns="http://www.w3.org/1999/xhtml">
            <p>CHARGE: 0</p>
          </body>
        </notes>
      </species>
      <species id="M_cpd00264_e0" name="Spermidine_e0" compartment="e0" hasOnlySubstanceUnits="false" boundaryCondition="false" constant="false">
        <notes>
          <body xmlns="http://www.w3.org/1999/xhtml">
            <p>CHARGE: 0</p>
          </body>
        </notes>
      </species>
      <species id="M_cpd00264_c0" name="Spermidine_c0" compartment="c0" hasOnlySubstanceUnits="false" boundaryCondition="false" constant="false">
        <notes>
          <body xmlns="http://www.w3.org/1999/xhtml">
            <p>CHARGE: 0</p>
          </body>
        </notes>
      </species>
      <species id="M_cpd00110_c0" name="Cytochrome_c2_c0" compartment="c0" hasOnlySubstanceUnits="false" boundaryCondition="false" constant="false">
        <notes>
          <body xmlns="http://www.w3.org/1999/xhtml">
            <p>CHARGE: 0</p>
          </body>
        </notes>
      </species>
      <species id="M_cpd00109_c0" name="Cytochrome_c3_c0" compartment="c0" hasOnlySubstanceUnits="false" boundaryCondition="false" constant="false">
        <notes>
          <body xmlns="http://www.w3.org/1999/xhtml">
            <p>CHARGE: 0</p>
          </body>
        </notes>
      </species>
      <species id="M_cpd15417_c0" name="CDP_1_2_didodecanoylglycerol_c0" compartment="c0" hasOnlySubstanceUnits="false" boundaryCondition="false" constant="false">
        <notes>
          <body xmlns="http://www.w3.org/1999/xhtml">
            <p>CHARGE: 0</p>
          </body>
        </notes>
      </species>
      <species id="M_cpd15354_c0" name="2_hexadec_9_enoyl_sn_glycerol_3_phosphate_c0" compartment="c0" hasOnlySubstanceUnits="false" boundaryCondition="false" constant="false">
        <notes>
          <body xmlns="http://www.w3.org/1999/xhtml">
            <p>CHARGE: 0</p>
          </body>
        </notes>
      </species>
      <species id="M_cpd02613_c0" name="Nalpha_Nalpha_Dimethyl_L_histidine_c0" compartment="c0" hasOnlySubstanceUnits="false" boundaryCondition="false" constant="false">
        <notes>
          <body xmlns="http://www.w3.org/1999/xhtml">
            <p>CHARGE: 0</p>
          </body>
        </notes>
      </species>
      <species id="M_cpd03305_c0" name="Hercynine_c0" compartment="c0" hasOnlySubstanceUnits="false" boundaryCondition="false" constant="false">
        <notes>
          <body xmlns="http://www.w3.org/1999/xhtml">
            <p>CHARGE: 0</p>
          </body>
        </notes>
      </species>
      <species id="M_cpd16434_c0" name="5_Fluorodihydrouracil_c0" compartment="c0" hasOnlySubstanceUnits="false" boundaryCondition="false" constant="false">
        <notes>
          <body xmlns="http://www.w3.org/1999/xhtml">
            <p>CHARGE: 0</p>
          </body>
        </notes>
      </species>
      <species id="M_cpd16435_c0" name="2_Fluoro_3_ureidopropionic_acid_c0" compartment="c0" hasOnlySubstanceUnits="false" boundaryCondition="false" constant="false">
        <notes>
          <body xmlns="http://www.w3.org/1999/xhtml">
            <p>CHARGE: 0</p>
          </body>
        </notes>
      </species>
      <species id="M_cpd11480_c0" name="D_3_Hydroxydodecanoyl_acp_c0" compartment="c0" hasOnlySubstanceUnits="false" boundaryCondition="false" constant="false">
        <notes>
          <body xmlns="http://www.w3.org/1999/xhtml">
            <p>CHARGE: 0</p>
          </body>
        </notes>
      </species>
      <species id="M_cpd00065_c0" name="L_Tryptophan_c0" compartment="c0" hasOnlySubstanceUnits="false" boundaryCondition="false" constant="false">
        <notes>
          <body xmlns="http://www.w3.org/1999/xhtml">
            <p>CHARGE: 0</p>
          </body>
        </notes>
      </species>
      <species id="M_cpd00318_c0" name="Tryptamine_c0" compartment="c0" hasOnlySubstanceUnits="false" boundaryCondition="false" constant="false">
        <notes>
          <body xmlns="http://www.w3.org/1999/xhtml">
            <p>CHARGE: 0</p>
          </body>
        </notes>
      </species>
      <species id="M_cpd00152_c0" name="Agmatine_c0" compartment="c0" hasOnlySubstanceUnits="false" boundaryCondition="false" constant="false">
        <notes>
          <body xmlns="http://www.w3.org/1999/xhtml">
            <p>CHARGE: 0</p>
          </body>
        </notes>
      </species>
      <species id="M_cpd01345_c0" name="Taurocyamine_c0" compartment="c0" hasOnlySubstanceUnits="false" boundaryCondition="false" constant="false">
        <notes>
          <body xmlns="http://www.w3.org/1999/xhtml">
            <p>CHARGE: 0</p>
          </body>
        </notes>
      </species>
      <species id="M_cpd11525_c0" name="7_methyl_3_oxo_octanoyl_ACP_c0" compartment="c0" hasOnlySubstanceUnits="false" boundaryCondition="false" constant="false">
        <notes>
          <body xmlns="http://www.w3.org/1999/xhtml">
            <p>CHARGE: 0</p>
          </body>
        </notes>
      </species>
      <species id="M_cpd11526_c0" name="7_methyl_3_hydroxy_octanoyl_ACP_c0" compartment="c0" hasOnlySubstanceUnits="false" boundaryCondition="false" constant="false">
        <notes>
          <body xmlns="http://www.w3.org/1999/xhtml">
            <p>CHARGE: 0</p>
          </body>
        </notes>
      </species>
      <species id="M_cpd09802_c0" name="2_Naphthaldehyde_c0" compartment="c0" hasOnlySubstanceUnits="false" boundaryCondition="false" constant="false">
        <notes>
          <body xmlns="http://www.w3.org/1999/xhtml">
            <p>CHARGE: 0</p>
          </body>
        </notes>
      </species>
      <species id="M_cpd09804_c0" name="2_Naphthoic_acid_c0" compartment="c0" hasOnlySubstanceUnits="false" boundaryCondition="false" constant="false">
        <notes>
          <body xmlns="http://www.w3.org/1999/xhtml">
            <p>CHARGE: 0</p>
          </body>
        </notes>
      </species>
      <species id="M_cpd03527_c0" name="N_omega_Hydroxyarginine_c0" compartment="c0" hasOnlySubstanceUnits="false" boundaryCondition="false" constant="false">
        <notes>
          <body xmlns="http://www.w3.org/1999/xhtml">
            <p>CHARGE: 0</p>
          </body>
        </notes>
      </species>
      <species id="M_cpd00418_c0" name="NO_c0" compartment="c0" hasOnlySubstanceUnits="false" boundaryCondition="false" constant="false">
        <notes>
          <body xmlns="http://www.w3.org/1999/xhtml">
            <p>CHARGE: 0</p>
          </body>
        </notes>
      </species>
      <species id="M_cpd00862_c0" name="alpha_D_Hexose_1_phosphate_c0" compartment="c0" hasOnlySubstanceUnits="false" boundaryCondition="false" constant="false">
        <notes>
          <body xmlns="http://www.w3.org/1999/xhtml">
            <p>CHARGE: 0</p>
          </body>
        </notes>
      </species>
      <species id="M_cpd02340_c0" name="alpha_D_Hexose_6_phosphate_c0" compartment="c0" hasOnlySubstanceUnits="false" boundaryCondition="false" constant="false">
        <notes>
          <body xmlns="http://www.w3.org/1999/xhtml">
            <p>CHARGE: 0</p>
          </body>
        </notes>
      </species>
      <species id="M_cpd04122_c0" name="Aminoacetaldehyde_c0" compartment="c0" hasOnlySubstanceUnits="false" boundaryCondition="false" constant="false">
        <notes>
          <body xmlns="http://www.w3.org/1999/xhtml">
            <p>CHARGE: 0</p>
          </body>
        </notes>
      </species>
      <species id="M_cpd08279_c0" name="1_Hydroxy_2_naphthaldehyde_c0" compartment="c0" hasOnlySubstanceUnits="false" boundaryCondition="false" constant="false">
        <notes>
          <body xmlns="http://www.w3.org/1999/xhtml">
            <p>CHARGE: 0</p>
          </body>
        </notes>
      </species>
      <species id="M_cpd00472_c0" name="UDPgalacturonate_c0" compartment="c0" hasOnlySubstanceUnits="false" boundaryCondition="false" constant="false">
        <notes>
          <body xmlns="http://www.w3.org/1999/xhtml">
            <p>CHARGE: 0</p>
          </body>
        </notes>
      </species>
      <species id="M_cpd02074_c0" name="2_Oxo_6_aminocaproate_c0" compartment="c0" hasOnlySubstanceUnits="false" boundaryCondition="false" constant="false">
        <notes>
          <body xmlns="http://www.w3.org/1999/xhtml">
            <p>CHARGE: 0</p>
          </body>
        </notes>
      </species>
      <species id="M_cpd00922_c0" name="delta1_Piperideine_2_carboxylate_c0" compartment="c0" hasOnlySubstanceUnits="false" boundaryCondition="false" constant="false">
        <notes>
          <body xmlns="http://www.w3.org/1999/xhtml">
            <p>CHARGE: 0</p>
          </body>
        </notes>
      </species>
      <species id="M_cpd00055_c0" name="Formaldehyde_c0" compartment="c0" hasOnlySubstanceUnits="false" boundaryCondition="false" constant="false">
        <notes>
          <body xmlns="http://www.w3.org/1999/xhtml">
            <p>CHARGE: 0</p>
          </body>
        </notes>
      </species>
      <species id="M_cpd04105_c0" name="Mycothiol_c0" compartment="c0" hasOnlySubstanceUnits="false" boundaryCondition="false" constant="false">
        <notes>
          <body xmlns="http://www.w3.org/1999/xhtml">
            <p>CHARGE: 0</p>
          </body>
        </notes>
      </species>
      <species id="M_cpd04106_c0" name="S_Formylmycothiol_c0" compartment="c0" hasOnlySubstanceUnits="false" boundaryCondition="false" constant="false">
        <notes>
          <body xmlns="http://www.w3.org/1999/xhtml">
            <p>CHARGE: 0</p>
          </body>
        </notes>
      </species>
      <species id="M_cpd01441_c0" name="Acetyl_maltose_c0" compartment="c0" hasOnlySubstanceUnits="false" boundaryCondition="false" constant="false">
        <notes>
          <body xmlns="http://www.w3.org/1999/xhtml">
            <p>CHARGE: 0</p>
          </body>
        </notes>
      </species>
      <species id="M_cpd11587_c0" name="Ala_Gln_c0" compartment="c0" hasOnlySubstanceUnits="false" boundaryCondition="false" constant="false">
        <notes>
          <body xmlns="http://www.w3.org/1999/xhtml">
            <p>CHARGE: 0</p>
          </body>
        </notes>
      </species>
      <species id="M_cpd00219_c0" name="Prephenate_c0" compartment="c0" hasOnlySubstanceUnits="false" boundaryCondition="false" constant="false">
        <notes>
          <body xmlns="http://www.w3.org/1999/xhtml">
            <p>CHARGE: 0</p>
          </body>
        </notes>
      </species>
      <species id="M_cpd00762_c0" name="4_Guanidinobutanoate_c0" compartment="c0" hasOnlySubstanceUnits="false" boundaryCondition="false" constant="false">
        <notes>
          <body xmlns="http://www.w3.org/1999/xhtml">
            <p>CHARGE: 0</p>
          </body>
        </notes>
      </species>
      <species id="M_cpd00281_c0" name="GABA_c0" compartment="c0" hasOnlySubstanceUnits="false" boundaryCondition="false" constant="false">
        <notes>
          <body xmlns="http://www.w3.org/1999/xhtml">
            <p>CHARGE: 0</p>
          </body>
        </notes>
      </species>
      <species id="M_cpd01329_c0" name="Maltohexaose_c0" compartment="c0" hasOnlySubstanceUnits="false" boundaryCondition="false" constant="false">
        <notes>
          <body xmlns="http://www.w3.org/1999/xhtml">
            <p>CHARGE: 0</p>
          </body>
        </notes>
      </species>
      <species id="M_cpd03724_e0" name="Ferrichrome_e0" compartment="e0" hasOnlySubstanceUnits="false" boundaryCondition="false" constant="false">
        <notes>
          <body xmlns="http://www.w3.org/1999/xhtml">
            <p>CHARGE: 0</p>
          </body>
        </notes>
      </species>
      <species id="M_cpd03724_c0" name="Ferrichrome_c0" compartment="c0" hasOnlySubstanceUnits="false" boundaryCondition="false" constant="false">
        <notes>
          <body xmlns="http://www.w3.org/1999/xhtml">
            <p>CHARGE: 0</p>
          </body>
        </notes>
      </species>
      <species id="M_cpd00355_c0" name="Nicotinamide_ribonucleotide_c0" compartment="c0" hasOnlySubstanceUnits="false" boundaryCondition="false" constant="false">
        <notes>
          <body xmlns="http://www.w3.org/1999/xhtml">
            <p>CHARGE: 0</p>
          </body>
        </notes>
      </species>
      <species id="M_cpd02016_c0" name="N_Ribosylnicotinamide_c0" compartment="c0" hasOnlySubstanceUnits="false" boundaryCondition="false" constant="false">
        <notes>
          <body xmlns="http://www.w3.org/1999/xhtml">
            <p>CHARGE: 0</p>
          </body>
        </notes>
      </species>
      <species id="M_cpd11583_c0" name="Ala_Leu_c0" compartment="c0" hasOnlySubstanceUnits="false" boundaryCondition="false" constant="false">
        <notes>
          <body xmlns="http://www.w3.org/1999/xhtml">
            <p>CHARGE: 0</p>
          </body>
        </notes>
      </species>
      <species id="M_cpd00637_e0" name="D_Methionine_e0" compartment="e0" hasOnlySubstanceUnits="false" boundaryCondition="false" constant="false">
        <notes>
          <body xmlns="http://www.w3.org/1999/xhtml">
            <p>CHARGE: 0</p>
          </body>
        </notes>
      </species>
      <species id="M_cpd00637_c0" name="D_Methionine_c0" compartment="c0" hasOnlySubstanceUnits="false" boundaryCondition="false" constant="false">
        <notes>
          <body xmlns="http://www.w3.org/1999/xhtml">
            <p>CHARGE: 0</p>
          </body>
        </notes>
      </species>
      <species id="M_cpd00809_c0" name="O_Phospho_L_homoserine_c0" compartment="c0" hasOnlySubstanceUnits="false" boundaryCondition="false" constant="false">
        <notes>
          <body xmlns="http://www.w3.org/1999/xhtml">
            <p>CHARGE: 0</p>
          </body>
        </notes>
      </species>
      <species id="M_cpd02589_c0" name="3_5_Cyclic_nucleotide_c0" compartment="c0" hasOnlySubstanceUnits="false" boundaryCondition="false" constant="false">
        <notes>
          <body xmlns="http://www.w3.org/1999/xhtml">
            <p>CHARGE: 0</p>
          </body>
        </notes>
      </species>
      <species id="M_cpd00821_c0" name="Nucleoside_5_phosphate_c0" compartment="c0" hasOnlySubstanceUnits="false" boundaryCondition="false" constant="false">
        <notes>
          <body xmlns="http://www.w3.org/1999/xhtml">
            <p>CHARGE: 0</p>
          </body>
        </notes>
      </species>
      <species id="M_cpd00840_c0" name="L_beta_Lysine_c0" compartment="c0" hasOnlySubstanceUnits="false" boundaryCondition="false" constant="false">
        <notes>
          <body xmlns="http://www.w3.org/1999/xhtml">
            <p>CHARGE: 0</p>
          </body>
        </notes>
      </species>
      <species id="M_cpd00804_c0" name="Sorbitol_6_phosphate_c0" compartment="c0" hasOnlySubstanceUnits="false" boundaryCondition="false" constant="false">
        <notes>
          <body xmlns="http://www.w3.org/1999/xhtml">
            <p>CHARGE: 0</p>
          </body>
        </notes>
      </species>
      <species id="M_cpd03469_c0" name="beta_D_Glucosyl_2_coumarinate_c0" compartment="c0" hasOnlySubstanceUnits="false" boundaryCondition="false" constant="false">
        <notes>
          <body xmlns="http://www.w3.org/1999/xhtml">
            <p>CHARGE: 0</p>
          </body>
        </notes>
      </species>
      <species id="M_cpd03468_c0" name="2_Coumarinate_c0" compartment="c0" hasOnlySubstanceUnits="false" boundaryCondition="false" constant="false">
        <notes>
          <body xmlns="http://www.w3.org/1999/xhtml">
            <p>CHARGE: 0</p>
          </body>
        </notes>
      </species>
      <species id="M_cpd04015_c0" name="trans_3_Chloro_2_propene_1_ol_c0" compartment="c0" hasOnlySubstanceUnits="false" boundaryCondition="false" constant="false">
        <notes>
          <body xmlns="http://www.w3.org/1999/xhtml">
            <p>CHARGE: 0</p>
          </body>
        </notes>
      </species>
      <species id="M_cpd04017_c0" name="3_Chloroallyl_aldehyde_c0" compartment="c0" hasOnlySubstanceUnits="false" boundaryCondition="false" constant="false">
        <notes>
          <body xmlns="http://www.w3.org/1999/xhtml">
            <p>CHARGE: 0</p>
          </body>
        </notes>
      </species>
      <species id="M_cpd02414_c0" name="L_2_Amino_6_oxopimelate_c0" compartment="c0" hasOnlySubstanceUnits="false" boundaryCondition="false" constant="false">
        <notes>
          <body xmlns="http://www.w3.org/1999/xhtml">
            <p>CHARGE: 0</p>
          </body>
        </notes>
      </species>
      <species id="M_cpd08287_c0" name="4__cytidine5_diphospho_2_C_methyl_D_erythritol_c0" compartment="c0" hasOnlySubstanceUnits="false" boundaryCondition="false" constant="false">
        <notes>
          <body xmlns="http://www.w3.org/1999/xhtml">
            <p>CHARGE: 0</p>
          </body>
        </notes>
      </species>
      <species id="M_cpd15552_c0" name="phosphatidylserine_didodecanoyl_c0" compartment="c0" hasOnlySubstanceUnits="false" boundaryCondition="false" constant="false">
        <notes>
          <body xmlns="http://www.w3.org/1999/xhtml">
            <p>CHARGE: 0</p>
          </body>
        </notes>
      </species>
      <species id="M_cpd15528_c0" name="phosphatidylethanolamine_didodecanoyl_c0" compartment="c0" hasOnlySubstanceUnits="false" boundaryCondition="false" constant="false">
        <notes>
          <body xmlns="http://www.w3.org/1999/xhtml">
            <p>CHARGE: 0</p>
          </body>
        </notes>
      </species>
      <species id="M_cpd02197_c0" name="5_Formyltetrahydrofolate_c0" compartment="c0" hasOnlySubstanceUnits="false" boundaryCondition="false" constant="false">
        <notes>
          <body xmlns="http://www.w3.org/1999/xhtml">
            <p>CHARGE: 0</p>
          </body>
        </notes>
      </species>
      <species id="M_cpd03231_c0" name="3alpha_7alpha_24_Trihydroxy_5beta_cholestanoyl_CoA_c0" compartment="c0" hasOnlySubstanceUnits="false" boundaryCondition="false" constant="false">
        <notes>
          <body xmlns="http://www.w3.org/1999/xhtml">
            <p>CHARGE: 0</p>
          </body>
        </notes>
      </species>
      <species id="M_cpd03232_c0" name="3alpha_7alpha_Dihydroxy_5beta_24_oxocholestanoyl_CoA_c0" compartment="c0" hasOnlySubstanceUnits="false" boundaryCondition="false" constant="false">
        <notes>
          <body xmlns="http://www.w3.org/1999/xhtml">
            <p>CHARGE: 0</p>
          </body>
        </notes>
      </species>
      <species id="M_cpd11532_c0" name="9_methyl_decanoyl_ACP_c0" compartment="c0" hasOnlySubstanceUnits="false" boundaryCondition="false" constant="false">
        <notes>
          <body xmlns="http://www.w3.org/1999/xhtml">
            <p>CHARGE: 0</p>
          </body>
        </notes>
      </species>
      <species id="M_cpd11533_c0" name="11_methyl_3_oxo_dodecanoyl_ACP_c0" compartment="c0" hasOnlySubstanceUnits="false" boundaryCondition="false" constant="false">
        <notes>
          <body xmlns="http://www.w3.org/1999/xhtml">
            <p>CHARGE: 0</p>
          </body>
        </notes>
      </species>
      <species id="M_cpd00792_c0" name="Reduced_coenzyme_F420_c0" compartment="c0" hasOnlySubstanceUnits="false" boundaryCondition="false" constant="false">
        <notes>
          <body xmlns="http://www.w3.org/1999/xhtml">
            <p>CHARGE: 0</p>
          </body>
        </notes>
      </species>
      <species id="M_cpd02679_c0" name="5_10_Methylenetetrahydromethanopterin_c0" compartment="c0" hasOnlySubstanceUnits="false" boundaryCondition="false" constant="false">
        <notes>
          <body xmlns="http://www.w3.org/1999/xhtml">
            <p>CHARGE: 0</p>
          </body>
        </notes>
      </species>
      <species id="M_cpd00649_c0" name="Coenzyme_F420_c0" compartment="c0" hasOnlySubstanceUnits="false" boundaryCondition="false" constant="false">
        <notes>
          <body xmlns="http://www.w3.org/1999/xhtml">
            <p>CHARGE: 0</p>
          </body>
        </notes>
      </species>
      <species id="M_cpd02737_c0" name="5_Methyl_H4MPT_c0" compartment="c0" hasOnlySubstanceUnits="false" boundaryCondition="false" constant="false">
        <notes>
          <body xmlns="http://www.w3.org/1999/xhtml">
            <p>CHARGE: 0</p>
          </body>
        </notes>
      </species>
      <species id="M_cpd00523_c0" name="Trehalose_6_phosphate_c0" compartment="c0" hasOnlySubstanceUnits="false" boundaryCondition="false" constant="false">
        <notes>
          <body xmlns="http://www.w3.org/1999/xhtml">
            <p>CHARGE: 0</p>
          </body>
        </notes>
      </species>
      <species id="M_cpd11592_c0" name="gly_glu_L_c0" compartment="c0" hasOnlySubstanceUnits="false" boundaryCondition="false" constant="false">
        <notes>
          <body xmlns="http://www.w3.org/1999/xhtml">
            <p>CHARGE: 0</p>
          </body>
        </notes>
      </species>
      <species id="M_cpd02484_c0" name="Inositol_3_phosphate_c0" compartment="c0" hasOnlySubstanceUnits="false" boundaryCondition="false" constant="false">
        <notes>
          <body xmlns="http://www.w3.org/1999/xhtml">
            <p>CHARGE: 0</p>
          </body>
        </notes>
      </species>
      <species id="M_cpd00932_c0" name="5_O__1_Carboxyvinyl_3_phosphoshikimate_c0" compartment="c0" hasOnlySubstanceUnits="false" boundaryCondition="false" constant="false">
        <notes>
          <body xmlns="http://www.w3.org/1999/xhtml">
            <p>CHARGE: 0</p>
          </body>
        </notes>
      </species>
      <species id="M_cpd11679_c0" name="Secondary_alcohol_c0" compartment="c0" hasOnlySubstanceUnits="false" boundaryCondition="false" constant="false">
        <notes>
          <body xmlns="http://www.w3.org/1999/xhtml">
            <p>CHARGE: 0</p>
          </body>
        </notes>
      </species>
      <species id="M_cpd11733_c0" name="Ketone_c0" compartment="c0" hasOnlySubstanceUnits="false" boundaryCondition="false" constant="false">
        <notes>
          <body xmlns="http://www.w3.org/1999/xhtml">
            <p>CHARGE: 0</p>
          </body>
        </notes>
      </species>
      <species id="M_cpd03127_c0" name="2E_Tetradecenoyl_CoA_c0" compartment="c0" hasOnlySubstanceUnits="false" boundaryCondition="false" constant="false">
        <notes>
          <body xmlns="http://www.w3.org/1999/xhtml">
            <p>CHARGE: 0</p>
          </body>
        </notes>
      </species>
      <species id="M_cpd15747_c0" name="Myristoyllipoteichoic_acid_n24__linked__unsubstituted_c0" compartment="c0" hasOnlySubstanceUnits="false" boundaryCondition="false" constant="false">
        <notes>
          <body xmlns="http://www.w3.org/1999/xhtml">
            <p>CHARGE: 0</p>
          </body>
        </notes>
      </species>
      <species id="M_cpd15756_c0" name="Myristoyllipoteichoic_acid_n24__linked__glucose_substituted_c0" compartment="c0" hasOnlySubstanceUnits="false" boundaryCondition="false" constant="false">
        <notes>
          <body xmlns="http://www.w3.org/1999/xhtml">
            <p>CHARGE: 0</p>
          </body>
        </notes>
      </species>
      <species id="M_cpd09793_c0" name="1_Naphthaldehyde_c0" compartment="c0" hasOnlySubstanceUnits="false" boundaryCondition="false" constant="false">
        <notes>
          <body xmlns="http://www.w3.org/1999/xhtml">
            <p>CHARGE: 0</p>
          </body>
        </notes>
      </species>
      <species id="M_cpd09794_c0" name="1_Naphthoic_acid_c0" compartment="c0" hasOnlySubstanceUnits="false" boundaryCondition="false" constant="false">
        <notes>
          <body xmlns="http://www.w3.org/1999/xhtml">
            <p>CHARGE: 0</p>
          </body>
        </notes>
      </species>
      <species id="M_cpd00859_c0" name="Pseudouridine_5_phosphate_c0" compartment="c0" hasOnlySubstanceUnits="false" boundaryCondition="false" constant="false">
        <notes>
          <body xmlns="http://www.w3.org/1999/xhtml">
            <p>CHARGE: 0</p>
          </body>
        </notes>
      </species>
      <species id="M_cpd11433_c0" name="fa12_c0" compartment="c0" hasOnlySubstanceUnits="false" boundaryCondition="false" constant="false">
        <notes>
          <body xmlns="http://www.w3.org/1999/xhtml">
            <p>CHARGE: 0</p>
          </body>
        </notes>
      </species>
      <species id="M_cpd11434_c0" name="fa12coa_c0" compartment="c0" hasOnlySubstanceUnits="false" boundaryCondition="false" constant="false">
        <notes>
          <body xmlns="http://www.w3.org/1999/xhtml">
            <p>CHARGE: 0</p>
          </body>
        </notes>
      </species>
      <species id="M_cpd00122_e0" name="N_Acetyl_D_glucosamine_e0" compartment="e0" hasOnlySubstanceUnits="false" boundaryCondition="false" constant="false">
        <notes>
          <body xmlns="http://www.w3.org/1999/xhtml">
            <p>CHARGE: 0</p>
          </body>
        </notes>
      </species>
      <species id="M_cpd04016_c0" name="cis_3_Chloro_2_propene_1_ol_c0" compartment="c0" hasOnlySubstanceUnits="false" boundaryCondition="false" constant="false">
        <notes>
          <body xmlns="http://www.w3.org/1999/xhtml">
            <p>CHARGE: 0</p>
          </body>
        </notes>
      </species>
      <species id="M_cpd15064_c0" name="cis_3_Chloroallyl_aldehyde_c0" compartment="c0" hasOnlySubstanceUnits="false" boundaryCondition="false" constant="false">
        <notes>
          <body xmlns="http://www.w3.org/1999/xhtml">
            <p>CHARGE: 0</p>
          </body>
        </notes>
      </species>
      <species id="M_cpd02234_c0" name="R_3_Hydroxybutanoyl_CoA_c0" compartment="c0" hasOnlySubstanceUnits="false" boundaryCondition="false" constant="false">
        <notes>
          <body xmlns="http://www.w3.org/1999/xhtml">
            <p>CHARGE: 0</p>
          </body>
        </notes>
      </species>
      <species id="M_cpd00868_c0" name="p_hydroxyphenylpyruvate_c0" compartment="c0" hasOnlySubstanceUnits="false" boundaryCondition="false" constant="false">
        <notes>
          <body xmlns="http://www.w3.org/1999/xhtml">
            <p>CHARGE: 0</p>
          </body>
        </notes>
      </species>
      <species id="M_cpd00907_c0" name="alpha_D_glucose_1_6_biphosphate_c0" compartment="c0" hasOnlySubstanceUnits="false" boundaryCondition="false" constant="false">
        <notes>
          <body xmlns="http://www.w3.org/1999/xhtml">
            <p>CHARGE: 0</p>
          </body>
        </notes>
      </species>
      <species id="M_cpd11465_c0" name="But_2_enoyl_acyl_carrier_protein_c0" compartment="c0" hasOnlySubstanceUnits="false" boundaryCondition="false" constant="false">
        <notes>
          <body xmlns="http://www.w3.org/1999/xhtml">
            <p>CHARGE: 0</p>
          </body>
        </notes>
      </species>
      <species id="M_cpd15603_e0" name="Gly_Cys_e0" compartment="e0" hasOnlySubstanceUnits="false" boundaryCondition="false" constant="false">
        <notes>
          <body xmlns="http://www.w3.org/1999/xhtml">
            <p>CHARGE: 0</p>
          </body>
        </notes>
      </species>
      <species id="M_cpd03517_c0" name="Biotinyl_5_AMP_c0" compartment="c0" hasOnlySubstanceUnits="false" boundaryCondition="false" constant="false">
        <notes>
          <body xmlns="http://www.w3.org/1999/xhtml">
            <p>CHARGE: 0</p>
          </body>
        </notes>
      </species>
      <species id="M_cpd03920_c0" name="Adenosylcobinamide_GDP_c0" compartment="c0" hasOnlySubstanceUnits="false" boundaryCondition="false" constant="false">
        <notes>
          <body xmlns="http://www.w3.org/1999/xhtml">
            <p>CHARGE: 0</p>
          </body>
        </notes>
      </species>
      <species id="M_cpd15314_c0" name="1_Acyl_sn_glycero_3_phosphoethanolamine_tetradecanoyl_c0" compartment="c0" hasOnlySubstanceUnits="false" boundaryCondition="false" constant="false">
        <notes>
          <body xmlns="http://www.w3.org/1999/xhtml">
            <p>CHARGE: 0</p>
          </body>
        </notes>
      </species>
      <species id="M_cpd17041_c0" name="Protein_biosynthesis_c0" compartment="c0" hasOnlySubstanceUnits="false" boundaryCondition="false" constant="false">
        <notes>
          <body xmlns="http://www.w3.org/1999/xhtml">
            <p>CHARGE: 0</p>
          </body>
        </notes>
      </species>
      <species id="M_cpd02708_c0" name="cis_2_Methyl_5_isopropylhexa_2_5_dienal_c0" compartment="c0" hasOnlySubstanceUnits="false" boundaryCondition="false" constant="false">
        <notes>
          <body xmlns="http://www.w3.org/1999/xhtml">
            <p>CHARGE: 0</p>
          </body>
        </notes>
      </species>
      <species id="M_cpd08741_c0" name="cis_2_Methyl_5_isopropylhexa_2_5_dienoic_acid_c0" compartment="c0" hasOnlySubstanceUnits="false" boundaryCondition="false" constant="false">
        <notes>
          <body xmlns="http://www.w3.org/1999/xhtml">
            <p>CHARGE: 0</p>
          </body>
        </notes>
      </species>
      <species id="M_cpd11566_c0" name="14_methyl_3_oxo_pentadecanoyl_ACP_c0" compartment="c0" hasOnlySubstanceUnits="false" boundaryCondition="false" constant="false">
        <notes>
          <body xmlns="http://www.w3.org/1999/xhtml">
            <p>CHARGE: 0</p>
          </body>
        </notes>
      </species>
      <species id="M_cpd11567_c0" name="14_methyl_3_hydroxy_pentadecanoyl_ACP_c0" compartment="c0" hasOnlySubstanceUnits="false" boundaryCondition="false" constant="false">
        <notes>
          <body xmlns="http://www.w3.org/1999/xhtml">
            <p>CHARGE: 0</p>
          </body>
        </notes>
      </species>
      <species id="M_cpd16401_c0" name="4_Hydroxy_5_phenyltetrahydro_1_3_oxazin_2_one_c0" compartment="c0" hasOnlySubstanceUnits="false" boundaryCondition="false" constant="false">
        <notes>
          <body xmlns="http://www.w3.org/1999/xhtml">
            <p>CHARGE: 0</p>
          </body>
        </notes>
      </species>
      <species id="M_cpd16402_c0" name="5_Phenyl_1_3_oxazinane_2_4_dione_c0" compartment="c0" hasOnlySubstanceUnits="false" boundaryCondition="false" constant="false">
        <notes>
          <body xmlns="http://www.w3.org/1999/xhtml">
            <p>CHARGE: 0</p>
          </body>
        </notes>
      </species>
      <species id="M_cpd02552_c0" name="n_acetylglutamyl_phosphate_c0" compartment="c0" hasOnlySubstanceUnits="false" boundaryCondition="false" constant="false">
        <notes>
          <body xmlns="http://www.w3.org/1999/xhtml">
            <p>CHARGE: 0</p>
          </body>
        </notes>
      </species>
      <species id="M_cpd15699_c0" name="Dianteisopentadecanoylphosphatidylethanolamine_c0" compartment="c0" hasOnlySubstanceUnits="false" boundaryCondition="false" constant="false">
        <notes>
          <body xmlns="http://www.w3.org/1999/xhtml">
            <p>CHARGE: 0</p>
          </body>
        </notes>
      </species>
      <species id="M_cpd03696_e0" name="Ursin_e0" compartment="e0" hasOnlySubstanceUnits="false" boundaryCondition="false" constant="false">
        <notes>
          <body xmlns="http://www.w3.org/1999/xhtml">
            <p>CHARGE: 0</p>
          </body>
        </notes>
      </species>
      <species id="M_cpd03697_c0" name="Arbutin_6P_c0" compartment="c0" hasOnlySubstanceUnits="false" boundaryCondition="false" constant="false">
        <notes>
          <body xmlns="http://www.w3.org/1999/xhtml">
            <p>CHARGE: 0</p>
          </body>
        </notes>
      </species>
      <species id="M_cpd00295_c0" name="dGDP_c0" compartment="c0" hasOnlySubstanceUnits="false" boundaryCondition="false" constant="false">
        <notes>
          <body xmlns="http://www.w3.org/1999/xhtml">
            <p>CHARGE: 0</p>
          </body>
        </notes>
      </species>
      <species id="M_cpd02616_c0" name="dTDP_4_amino_4_6_dideoxy_D_glucose_c0" compartment="c0" hasOnlySubstanceUnits="false" boundaryCondition="false" constant="false">
        <notes>
          <body xmlns="http://www.w3.org/1999/xhtml">
            <p>CHARGE: 0</p>
          </body>
        </notes>
      </species>
      <species id="M_cpd02964_c0" name="UDP_N_acetylmuramoyl_L_alanyl_D_gamma_glutamyl_meso_2_6_diaminopimelate_c0" compartment="c0" hasOnlySubstanceUnits="false" boundaryCondition="false" constant="false">
        <notes>
          <body xmlns="http://www.w3.org/1999/xhtml">
            <p>CHARGE: 0</p>
          </body>
        </notes>
      </species>
      <species id="M_cpd01092_c0" name="Allantoin_c0" compartment="c0" hasOnlySubstanceUnits="false" boundaryCondition="false" constant="false">
        <notes>
          <body xmlns="http://www.w3.org/1999/xhtml">
            <p>CHARGE: 0</p>
          </body>
        </notes>
      </species>
      <species id="M_cpd00207_c0" name="Guanine_c0" compartment="c0" hasOnlySubstanceUnits="false" boundaryCondition="false" constant="false">
        <notes>
          <body xmlns="http://www.w3.org/1999/xhtml">
            <p>CHARGE: 0</p>
          </body>
        </notes>
      </species>
      <species id="M_cpd00298_c0" name="dTMP_c0" compartment="c0" hasOnlySubstanceUnits="false" boundaryCondition="false" constant="false">
        <notes>
          <body xmlns="http://www.w3.org/1999/xhtml">
            <p>CHARGE: 0</p>
          </body>
        </notes>
      </species>
      <species id="M_cpd14960_c0" name="Cobalt_precorrin_5B_c0" compartment="c0" hasOnlySubstanceUnits="false" boundaryCondition="false" constant="false">
        <notes>
          <body xmlns="http://www.w3.org/1999/xhtml">
            <p>CHARGE: 0</p>
          </body>
        </notes>
      </species>
      <species id="M_cpd00118_e0" name="Putrescine_e0" compartment="e0" hasOnlySubstanceUnits="false" boundaryCondition="false" constant="false">
        <notes>
          <body xmlns="http://www.w3.org/1999/xhtml">
            <p>CHARGE: 0</p>
          </body>
        </notes>
      </species>
      <species id="M_cpd00599_c0" name="SALC_c0" compartment="c0" hasOnlySubstanceUnits="false" boundaryCondition="false" constant="false">
        <notes>
          <body xmlns="http://www.w3.org/1999/xhtml">
            <p>CHARGE: 0</p>
          </body>
        </notes>
      </species>
      <species id="M_cpd00077_c0" name="Catechol_c0" compartment="c0" hasOnlySubstanceUnits="false" boundaryCondition="false" constant="false">
        <notes>
          <body xmlns="http://www.w3.org/1999/xhtml">
            <p>CHARGE: 0</p>
          </body>
        </notes>
      </species>
      <species id="M_cpd11500_c0" name="6_methyl_3_oxo_octanoyl_ACP_c0" compartment="c0" hasOnlySubstanceUnits="false" boundaryCondition="false" constant="false">
        <notes>
          <body xmlns="http://www.w3.org/1999/xhtml">
            <p>CHARGE: 0</p>
          </body>
        </notes>
      </species>
      <species id="M_cpd11501_c0" name="6_methyl_3_hydroxy_octanoyl_ACP_c0" compartment="c0" hasOnlySubstanceUnits="false" boundaryCondition="false" constant="false">
        <notes>
          <body xmlns="http://www.w3.org/1999/xhtml">
            <p>CHARGE: 0</p>
          </body>
        </notes>
      </species>
      <species id="M_cpd02658_c0" name="Nalpha_Benzyloxycarbonyl_L_leucine_c0" compartment="c0" hasOnlySubstanceUnits="false" boundaryCondition="false" constant="false">
        <notes>
          <body xmlns="http://www.w3.org/1999/xhtml">
            <p>CHARGE: 0</p>
          </body>
        </notes>
      </species>
      <species id="M_cpd00435_c0" name="Phenylcarbinol_c0" compartment="c0" hasOnlySubstanceUnits="false" boundaryCondition="false" constant="false">
        <notes>
          <body xmlns="http://www.w3.org/1999/xhtml">
            <p>CHARGE: 0</p>
          </body>
        </notes>
      </species>
      <species id="M_cpd15532_c0" name="phosphatidylethanolamine_dihexadec_9enoyl_c0" compartment="c0" hasOnlySubstanceUnits="false" boundaryCondition="false" constant="false">
        <notes>
          <body xmlns="http://www.w3.org/1999/xhtml">
            <p>CHARGE: 0</p>
          </body>
        </notes>
      </species>
      <species id="M_cpd01437_c0" name="p_Chlorophenol_c0" compartment="c0" hasOnlySubstanceUnits="false" boundaryCondition="false" constant="false">
        <notes>
          <body xmlns="http://www.w3.org/1999/xhtml">
            <p>CHARGE: 0</p>
          </body>
        </notes>
      </species>
      <species id="M_cpd01586_c0" name="4_Chlorocatechol_c0" compartment="c0" hasOnlySubstanceUnits="false" boundaryCondition="false" constant="false">
        <notes>
          <body xmlns="http://www.w3.org/1999/xhtml">
            <p>CHARGE: 0</p>
          </body>
        </notes>
      </species>
      <species id="M_cpd00361_c0" name="ACTN_c0" compartment="c0" hasOnlySubstanceUnits="false" boundaryCondition="false" constant="false">
        <notes>
          <body xmlns="http://www.w3.org/1999/xhtml">
            <p>CHARGE: 0</p>
          </body>
        </notes>
      </species>
      <species id="M_cpd01221_c0" name="S_Acetoin_c0" compartment="c0" hasOnlySubstanceUnits="false" boundaryCondition="false" constant="false">
        <notes>
          <body xmlns="http://www.w3.org/1999/xhtml">
            <p>CHARGE: 0</p>
          </body>
        </notes>
      </species>
      <species id="M_cpd11580_e0" name="Gly_Gln_e0" compartment="e0" hasOnlySubstanceUnits="false" boundaryCondition="false" constant="false">
        <notes>
          <body xmlns="http://www.w3.org/1999/xhtml">
            <p>CHARGE: 0</p>
          </body>
        </notes>
      </species>
      <species id="M_cpd00769_c0" name="N_Formyl_L_aspartate_c0" compartment="c0" hasOnlySubstanceUnits="false" boundaryCondition="false" constant="false">
        <notes>
          <body xmlns="http://www.w3.org/1999/xhtml">
            <p>CHARGE: 0</p>
          </body>
        </notes>
      </species>
      <species id="M_cpd15348_c0" name="2_Acyl_sn_glycero_3_phosphoglycerol_octadecanoyl_c0" compartment="c0" hasOnlySubstanceUnits="false" boundaryCondition="false" constant="false">
        <notes>
          <body xmlns="http://www.w3.org/1999/xhtml">
            <p>CHARGE: 0</p>
          </body>
        </notes>
      </species>
      <species id="M_cpd00180_c0" name="Oxalate_c0" compartment="c0" hasOnlySubstanceUnits="false" boundaryCondition="false" constant="false">
        <notes>
          <body xmlns="http://www.w3.org/1999/xhtml">
            <p>CHARGE: 0</p>
          </body>
        </notes>
      </species>
      <species id="M_cpd00706_c0" name="Mercaptopyruvate_c0" compartment="c0" hasOnlySubstanceUnits="false" boundaryCondition="false" constant="false">
        <notes>
          <body xmlns="http://www.w3.org/1999/xhtml">
            <p>CHARGE: 0</p>
          </body>
        </notes>
      </species>
      <species id="M_cpd02102_c0" name="N_Adenylylanthranilate_c0" compartment="c0" hasOnlySubstanceUnits="false" boundaryCondition="false" constant="false">
        <notes>
          <body xmlns="http://www.w3.org/1999/xhtml">
            <p>CHARGE: 0</p>
          </body>
        </notes>
      </species>
      <species id="M_cpd15320_c0" name="1_Acyl_sn_glycero_3_phosphoglycerol_tetradec_7_enoyl_c0" compartment="c0" hasOnlySubstanceUnits="false" boundaryCondition="false" constant="false">
        <notes>
          <body xmlns="http://www.w3.org/1999/xhtml">
            <p>CHARGE: 0</p>
          </body>
        </notes>
      </species>
      <species id="M_cpd01092_e0" name="Allantoin_e0" compartment="e0" hasOnlySubstanceUnits="false" boundaryCondition="false" constant="false">
        <notes>
          <body xmlns="http://www.w3.org/1999/xhtml">
            <p>CHARGE: 0</p>
          </body>
        </notes>
      </species>
      <species id="M_cpd11482_c0" name="R_3_Hydroxydecanoyl_acyl_carrier_protein_c0" compartment="c0" hasOnlySubstanceUnits="false" boundaryCondition="false" constant="false">
        <notes>
          <body xmlns="http://www.w3.org/1999/xhtml">
            <p>CHARGE: 0</p>
          </body>
        </notes>
      </species>
      <species id="M_cpd11487_c0" name="3_oxodecanoyl_acp_c0" compartment="c0" hasOnlySubstanceUnits="false" boundaryCondition="false" constant="false">
        <notes>
          <body xmlns="http://www.w3.org/1999/xhtml">
            <p>CHARGE: 0</p>
          </body>
        </notes>
      </species>
      <species id="M_cpd00751_c0" name="L_Fucose_c0" compartment="c0" hasOnlySubstanceUnits="false" boundaryCondition="false" constant="false">
        <notes>
          <body xmlns="http://www.w3.org/1999/xhtml">
            <p>CHARGE: 0</p>
          </body>
        </notes>
      </species>
      <species id="M_cpd01912_c0" name="L_Fucose_1_phosphate_c0" compartment="c0" hasOnlySubstanceUnits="false" boundaryCondition="false" constant="false">
        <notes>
          <body xmlns="http://www.w3.org/1999/xhtml">
            <p>CHARGE: 0</p>
          </body>
        </notes>
      </species>
      <species id="M_cpd02843_c0" name="D_erythro_imidazol_glycerol_phosphate_c0" compartment="c0" hasOnlySubstanceUnits="false" boundaryCondition="false" constant="false">
        <notes>
          <body xmlns="http://www.w3.org/1999/xhtml">
            <p>CHARGE: 0</p>
          </body>
        </notes>
      </species>
      <species id="M_cpd02851_c0" name="AICAR_c0" compartment="c0" hasOnlySubstanceUnits="false" boundaryCondition="false" constant="false">
        <notes>
          <body xmlns="http://www.w3.org/1999/xhtml">
            <p>CHARGE: 0</p>
          </body>
        </notes>
      </species>
      <species id="M_cpd15294_c0" name="Tetradecenoyl_ACP_c0" compartment="c0" hasOnlySubstanceUnits="false" boundaryCondition="false" constant="false">
        <notes>
          <body xmlns="http://www.w3.org/1999/xhtml">
            <p>CHARGE: 0</p>
          </body>
        </notes>
      </species>
      <species id="M_cpd16540_c0" name="5_Deoxy_glucuronic_acid_c0" compartment="c0" hasOnlySubstanceUnits="false" boundaryCondition="false" constant="false">
        <notes>
          <body xmlns="http://www.w3.org/1999/xhtml">
            <p>CHARGE: 0</p>
          </body>
        </notes>
      </species>
      <species id="M_cpd04242_c0" name="DKH_c0" compartment="c0" hasOnlySubstanceUnits="false" boundaryCondition="false" constant="false">
        <notes>
          <body xmlns="http://www.w3.org/1999/xhtml">
            <p>CHARGE: 0</p>
          </body>
        </notes>
      </species>
      <species id="M_cpd11565_c0" name="12_methyl_tridecanoyl_ACP_c0" compartment="c0" hasOnlySubstanceUnits="false" boundaryCondition="false" constant="false">
        <notes>
          <body xmlns="http://www.w3.org/1999/xhtml">
            <p>CHARGE: 0</p>
          </body>
        </notes>
      </species>
      <species id="M_cpd15525_c0" name="1_2_dihexadec_9_enoyl_sn_glycerol_3_phosphate_c0" compartment="c0" hasOnlySubstanceUnits="false" boundaryCondition="false" constant="false">
        <notes>
          <body xmlns="http://www.w3.org/1999/xhtml">
            <p>CHARGE: 0</p>
          </body>
        </notes>
      </species>
      <species id="M_cpd12116_c0" name="alpha_L_Fucoside_c0" compartment="c0" hasOnlySubstanceUnits="false" boundaryCondition="false" constant="false">
        <notes>
          <body xmlns="http://www.w3.org/1999/xhtml">
            <p>CHARGE: 0</p>
          </body>
        </notes>
      </species>
      <species id="M_cpd00057_c0" name="Alcohol_c0" compartment="c0" hasOnlySubstanceUnits="false" boundaryCondition="false" constant="false">
        <notes>
          <body xmlns="http://www.w3.org/1999/xhtml">
            <p>CHARGE: 0</p>
          </body>
        </notes>
      </species>
      <species id="M_cpd03052_c0" name="Imidazole_acetaldehyde_c0" compartment="c0" hasOnlySubstanceUnits="false" boundaryCondition="false" constant="false">
        <notes>
          <body xmlns="http://www.w3.org/1999/xhtml">
            <p>CHARGE: 0</p>
          </body>
        </notes>
      </species>
      <species id="M_cpd01831_c0" name="4_Imidazoleacetate_c0" compartment="c0" hasOnlySubstanceUnits="false" boundaryCondition="false" constant="false">
        <notes>
          <body xmlns="http://www.w3.org/1999/xhtml">
            <p>CHARGE: 0</p>
          </body>
        </notes>
      </species>
      <species id="M_cpd02996_c0" name="GM2_c0" compartment="c0" hasOnlySubstanceUnits="false" boundaryCondition="false" constant="false">
        <notes>
          <body xmlns="http://www.w3.org/1999/xhtml">
            <p>CHARGE: 0</p>
          </body>
        </notes>
      </species>
      <species id="M_cpd03656_c0" name="GA2_c0" compartment="c0" hasOnlySubstanceUnits="false" boundaryCondition="false" constant="false">
        <notes>
          <body xmlns="http://www.w3.org/1999/xhtml">
            <p>CHARGE: 0</p>
          </body>
        </notes>
      </species>
      <species id="M_cpd03657_c0" name="GA1_c0" compartment="c0" hasOnlySubstanceUnits="false" boundaryCondition="false" constant="false">
        <notes>
          <body xmlns="http://www.w3.org/1999/xhtml">
            <p>CHARGE: 0</p>
          </body>
        </notes>
      </species>
      <species id="M_cpd15681_c0" name="1_2_dianteisopentadecanoyl_sn_glycerol_3_phosphate_c0" compartment="c0" hasOnlySubstanceUnits="false" boundaryCondition="false" constant="false">
        <notes>
          <body xmlns="http://www.w3.org/1999/xhtml">
            <p>CHARGE: 0</p>
          </body>
        </notes>
      </species>
      <species id="M_cpd11479_c0" name="D_3_Hydroxyhexanoyl_acp_c0" compartment="c0" hasOnlySubstanceUnits="false" boundaryCondition="false" constant="false">
        <notes>
          <body xmlns="http://www.w3.org/1999/xhtml">
            <p>CHARGE: 0</p>
          </body>
        </notes>
      </species>
      <species id="M_cpd00262_c0" name="Oxalyl_CoA_c0" compartment="c0" hasOnlySubstanceUnits="false" boundaryCondition="false" constant="false">
        <notes>
          <body xmlns="http://www.w3.org/1999/xhtml">
            <p>CHARGE: 0</p>
          </body>
        </notes>
      </species>
      <species id="M_cpd00284_c0" name="6_Phospho_D_gluconate_c0" compartment="c0" hasOnlySubstanceUnits="false" boundaryCondition="false" constant="false">
        <notes>
          <body xmlns="http://www.w3.org/1999/xhtml">
            <p>CHARGE: 0</p>
          </body>
        </notes>
      </species>
      <species id="M_cpd02921_c0" name="SAICAR_c0" compartment="c0" hasOnlySubstanceUnits="false" boundaryCondition="false" constant="false">
        <notes>
          <body xmlns="http://www.w3.org/1999/xhtml">
            <p>CHARGE: 0</p>
          </body>
        </notes>
      </species>
      <species id="M_cpd11512_c0" name="12_methyl_3_oxo_tetra_decanoyl_ACP_c0" compartment="c0" hasOnlySubstanceUnits="false" boundaryCondition="false" constant="false">
        <notes>
          <body xmlns="http://www.w3.org/1999/xhtml">
            <p>CHARGE: 0</p>
          </body>
        </notes>
      </species>
      <species id="M_cpd11513_c0" name="12_methyl_3_hydroxy_tetra_decanoyl_ACP_c0" compartment="c0" hasOnlySubstanceUnits="false" boundaryCondition="false" constant="false">
        <notes>
          <body xmlns="http://www.w3.org/1999/xhtml">
            <p>CHARGE: 0</p>
          </body>
        </notes>
      </species>
      <species id="M_cpd04806_c0" name="Aldophosphamide_c0" compartment="c0" hasOnlySubstanceUnits="false" boundaryCondition="false" constant="false">
        <notes>
          <body xmlns="http://www.w3.org/1999/xhtml">
            <p>CHARGE: 0</p>
          </body>
        </notes>
      </species>
      <species id="M_cpd16365_c0" name="Alcophosphamide_c0" compartment="c0" hasOnlySubstanceUnits="false" boundaryCondition="false" constant="false">
        <notes>
          <body xmlns="http://www.w3.org/1999/xhtml">
            <p>CHARGE: 0</p>
          </body>
        </notes>
      </species>
      <species id="M_cpd01560_c0" name="beta_Alanyl_CoA_c0" compartment="c0" hasOnlySubstanceUnits="false" boundaryCondition="false" constant="false">
        <notes>
          <body xmlns="http://www.w3.org/1999/xhtml">
            <p>CHARGE: 0</p>
          </body>
        </notes>
      </species>
      <species id="M_cpd02693_c0" name="3_Isopropylmalate_c0" compartment="c0" hasOnlySubstanceUnits="false" boundaryCondition="false" constant="false">
        <notes>
          <body xmlns="http://www.w3.org/1999/xhtml">
            <p>CHARGE: 0</p>
          </body>
        </notes>
      </species>
      <species id="M_cpd01710_c0" name="2_Isopropylmaleate_c0" compartment="c0" hasOnlySubstanceUnits="false" boundaryCondition="false" constant="false">
        <notes>
          <body xmlns="http://www.w3.org/1999/xhtml">
            <p>CHARGE: 0</p>
          </body>
        </notes>
      </species>
      <species id="M_cpd00224_e0" name="L_Arabinose_e0" compartment="e0" hasOnlySubstanceUnits="false" boundaryCondition="false" constant="false">
        <notes>
          <body xmlns="http://www.w3.org/1999/xhtml">
            <p>CHARGE: 0</p>
          </body>
        </notes>
      </species>
      <species id="M_cpd02605_c0" name="2_isopropyl_3_oxosuccinate_c0" compartment="c0" hasOnlySubstanceUnits="false" boundaryCondition="false" constant="false">
        <notes>
          <body xmlns="http://www.w3.org/1999/xhtml">
            <p>CHARGE: 0</p>
          </body>
        </notes>
      </species>
      <species id="M_cpd01799_c0" name="Isobutylamine_c0" compartment="c0" hasOnlySubstanceUnits="false" boundaryCondition="false" constant="false">
        <notes>
          <body xmlns="http://www.w3.org/1999/xhtml">
            <p>CHARGE: 0</p>
          </body>
        </notes>
      </species>
      <species id="M_cpd15345_c0" name="2_Acyl_sn_glycero_3_phosphoglycerol_tetradec_7_enoyl_c0" compartment="c0" hasOnlySubstanceUnits="false" boundaryCondition="false" constant="false">
        <notes>
          <body xmlns="http://www.w3.org/1999/xhtml">
            <p>CHARGE: 0</p>
          </body>
        </notes>
      </species>
      <species id="M_cpd00120_c0" name="Butyryl_CoA_c0" compartment="c0" hasOnlySubstanceUnits="false" boundaryCondition="false" constant="false">
        <notes>
          <body xmlns="http://www.w3.org/1999/xhtml">
            <p>CHARGE: 0</p>
          </body>
        </notes>
      </species>
      <species id="M_cpd00650_c0" name="Crotonyl_CoA_c0" compartment="c0" hasOnlySubstanceUnits="false" boundaryCondition="false" constant="false">
        <notes>
          <body xmlns="http://www.w3.org/1999/xhtml">
            <p>CHARGE: 0</p>
          </body>
        </notes>
      </species>
      <species id="M_cpd01262_e0" name="Amylotriose_e0" compartment="e0" hasOnlySubstanceUnits="false" boundaryCondition="false" constant="false">
        <notes>
          <body xmlns="http://www.w3.org/1999/xhtml">
            <p>CHARGE: 0</p>
          </body>
        </notes>
      </species>
      <species id="M_cpd01262_c0" name="Amylotriose_c0" compartment="c0" hasOnlySubstanceUnits="false" boundaryCondition="false" constant="false">
        <notes>
          <body xmlns="http://www.w3.org/1999/xhtml">
            <p>CHARGE: 0</p>
          </body>
        </notes>
      </species>
      <species id="M_cpd00497_c0" name="XMP_c0" compartment="c0" hasOnlySubstanceUnits="false" boundaryCondition="false" constant="false">
        <notes>
          <body xmlns="http://www.w3.org/1999/xhtml">
            <p>CHARGE: 0</p>
          </body>
        </notes>
      </species>
      <species id="M_cpd15547_c0" name="Phosphatidylglycerophosphate_dioctadecanoyl_c0" compartment="c0" hasOnlySubstanceUnits="false" boundaryCondition="false" constant="false">
        <notes>
          <body xmlns="http://www.w3.org/1999/xhtml">
            <p>CHARGE: 0</p>
          </body>
        </notes>
      </species>
      <species id="M_cpd00588_e0" name="Sorbitol_e0" compartment="e0" hasOnlySubstanceUnits="false" boundaryCondition="false" constant="false">
        <notes>
          <body xmlns="http://www.w3.org/1999/xhtml">
            <p>CHARGE: 0</p>
          </body>
        </notes>
      </species>
      <species id="M_cpd03293_c0" name="Biocytin_c0" compartment="c0" hasOnlySubstanceUnits="false" boundaryCondition="false" constant="false">
        <notes>
          <body xmlns="http://www.w3.org/1999/xhtml">
            <p>CHARGE: 0</p>
          </body>
        </notes>
      </species>
      <species id="M_cpd00141_c0" name="Propionate_c0" compartment="c0" hasOnlySubstanceUnits="false" boundaryCondition="false" constant="false">
        <notes>
          <body xmlns="http://www.w3.org/1999/xhtml">
            <p>CHARGE: 0</p>
          </body>
        </notes>
      </species>
      <species id="M_cpd03560_c0" name="Propionyladenylate_c0" compartment="c0" hasOnlySubstanceUnits="false" boundaryCondition="false" constant="false">
        <notes>
          <body xmlns="http://www.w3.org/1999/xhtml">
            <p>CHARGE: 0</p>
          </body>
        </notes>
      </species>
      <species id="M_cpd15672_c0" name="1_anteisoheptadecanoyl_sn_glycerol_3_phosphate_c0" compartment="c0" hasOnlySubstanceUnits="false" boundaryCondition="false" constant="false">
        <notes>
          <body xmlns="http://www.w3.org/1999/xhtml">
            <p>CHARGE: 0</p>
          </body>
        </notes>
      </species>
      <species id="M_cpd15678_c0" name="1_2_dianteisoheptadecanoyl_sn_glycerol_3_phosphate_c0" compartment="c0" hasOnlySubstanceUnits="false" boundaryCondition="false" constant="false">
        <notes>
          <body xmlns="http://www.w3.org/1999/xhtml">
            <p>CHARGE: 0</p>
          </body>
        </notes>
      </species>
      <species id="M_cpd18007_c0" name="Leachianone_G_c0" compartment="c0" hasOnlySubstanceUnits="false" boundaryCondition="false" constant="false">
        <notes>
          <body xmlns="http://www.w3.org/1999/xhtml">
            <p>CHARGE: 0</p>
          </body>
        </notes>
      </species>
      <species id="M_cpd18036_c0" name="Sophoraflavanone_G_c0" compartment="c0" hasOnlySubstanceUnits="false" boundaryCondition="false" constant="false">
        <notes>
          <body xmlns="http://www.w3.org/1999/xhtml">
            <p>CHARGE: 0</p>
          </body>
        </notes>
      </species>
      <species id="M_cpd00117_c0" name="D_Alanine_c0" compartment="c0" hasOnlySubstanceUnits="false" boundaryCondition="false" constant="false">
        <notes>
          <body xmlns="http://www.w3.org/1999/xhtml">
            <p>CHARGE: 0</p>
          </body>
        </notes>
      </species>
      <species id="M_cpd03760_c0" name="Precorrin_6B_c0" compartment="c0" hasOnlySubstanceUnits="false" boundaryCondition="false" constant="false">
        <notes>
          <body xmlns="http://www.w3.org/1999/xhtml">
            <p>CHARGE: 0</p>
          </body>
        </notes>
      </species>
      <species id="M_cpd03835_c0" name="Precorrin_8_c0" compartment="c0" hasOnlySubstanceUnits="false" boundaryCondition="false" constant="false">
        <notes>
          <body xmlns="http://www.w3.org/1999/xhtml">
            <p>CHARGE: 0</p>
          </body>
        </notes>
      </species>
      <species id="M_cpd11519_c0" name="14_methyl_hexa_decanoyl_ACP_c0" compartment="c0" hasOnlySubstanceUnits="false" boundaryCondition="false" constant="false">
        <notes>
          <body xmlns="http://www.w3.org/1999/xhtml">
            <p>CHARGE: 0</p>
          </body>
        </notes>
      </species>
      <species id="M_cpd00332_c0" name="Mevalonic_acid_c0" compartment="c0" hasOnlySubstanceUnits="false" boundaryCondition="false" constant="false">
        <notes>
          <body xmlns="http://www.w3.org/1999/xhtml">
            <p>CHARGE: 0</p>
          </body>
        </notes>
      </species>
      <species id="M_cpd00812_c0" name="5_phosphomevalonate_c0" compartment="c0" hasOnlySubstanceUnits="false" boundaryCondition="false" constant="false">
        <notes>
          <body xmlns="http://www.w3.org/1999/xhtml">
            <p>CHARGE: 0</p>
          </body>
        </notes>
      </species>
      <species id="M_cpd15604_c0" name="Gly_Leu_c0" compartment="c0" hasOnlySubstanceUnits="false" boundaryCondition="false" constant="false">
        <notes>
          <body xmlns="http://www.w3.org/1999/xhtml">
            <p>CHARGE: 0</p>
          </body>
        </notes>
      </species>
      <species id="M_cpd15355_c0" name="2_hexadecanoyl_sn_glycerol_3_phosphate_c0" compartment="c0" hasOnlySubstanceUnits="false" boundaryCondition="false" constant="false">
        <notes>
          <body xmlns="http://www.w3.org/1999/xhtml">
            <p>CHARGE: 0</p>
          </body>
        </notes>
      </species>
      <species id="M_cpd11516_c0" name="14_methyl_3_oxo_hexa_decanoyl_ACP_c0" compartment="c0" hasOnlySubstanceUnits="false" boundaryCondition="false" constant="false">
        <notes>
          <body xmlns="http://www.w3.org/1999/xhtml">
            <p>CHARGE: 0</p>
          </body>
        </notes>
      </species>
      <species id="M_cpd11517_c0" name="14_methyl_3_hydroxy_hexa_decanoyl_ACP_c0" compartment="c0" hasOnlySubstanceUnits="false" boundaryCondition="false" constant="false">
        <notes>
          <body xmlns="http://www.w3.org/1999/xhtml">
            <p>CHARGE: 0</p>
          </body>
        </notes>
      </species>
      <species id="M_cpd11494_c0" name="Acetyl_ACP_c0" compartment="c0" hasOnlySubstanceUnits="false" boundaryCondition="false" constant="false">
        <notes>
          <body xmlns="http://www.w3.org/1999/xhtml">
            <p>CHARGE: 0</p>
          </body>
        </notes>
      </species>
      <species id="M_cpd11488_c0" name="Acetoacetyl_ACP_c0" compartment="c0" hasOnlySubstanceUnits="false" boundaryCondition="false" constant="false">
        <notes>
          <body xmlns="http://www.w3.org/1999/xhtml">
            <p>CHARGE: 0</p>
          </body>
        </notes>
      </species>
      <species id="M_cpd01914_c0" name="L_Methionine_S_oxide_c0" compartment="c0" hasOnlySubstanceUnits="false" boundaryCondition="false" constant="false">
        <notes>
          <body xmlns="http://www.w3.org/1999/xhtml">
            <p>CHARGE: 0</p>
          </body>
        </notes>
      </species>
      <species id="M_cpd00451_c0" name="Glycocyamine_c0" compartment="c0" hasOnlySubstanceUnits="false" boundaryCondition="false" constant="false">
        <notes>
          <body xmlns="http://www.w3.org/1999/xhtml">
            <p>CHARGE: 0</p>
          </body>
        </notes>
      </species>
      <species id="M_cpd03491_c0" name="Undecaprenyl_diphospho_N_acetylmuramoyl_N_acetylglucosamine_L_alanyl_gamma_D_glutamyl_L_lysyl_D_alanyl_D_alanine_c0" compartment="c0" hasOnlySubstanceUnits="false" boundaryCondition="false" constant="false">
        <notes>
          <body xmlns="http://www.w3.org/1999/xhtml">
            <p>CHARGE: 0</p>
          </body>
        </notes>
      </species>
      <species id="M_cpd03492_c0" name="Undecaprenyl_diphospho_N_acetylmuramoyl_N_acetylglucosamine_L_alanyl_D_isoglutaminyl_L_lysyl_D_alanyl_D_alanine_c0" compartment="c0" hasOnlySubstanceUnits="false" boundaryCondition="false" constant="false">
        <notes>
          <body xmlns="http://www.w3.org/1999/xhtml">
            <p>CHARGE: 0</p>
          </body>
        </notes>
      </species>
      <species id="M_cpd11524_c0" name="5_methyl_hexanoyl_ACP_c0" compartment="c0" hasOnlySubstanceUnits="false" boundaryCondition="false" constant="false">
        <notes>
          <body xmlns="http://www.w3.org/1999/xhtml">
            <p>CHARGE: 0</p>
          </body>
        </notes>
      </species>
      <species id="M_cpd00146_c0" name="Carbamoylphosphate_c0" compartment="c0" hasOnlySubstanceUnits="false" boundaryCondition="false" constant="false">
        <notes>
          <body xmlns="http://www.w3.org/1999/xhtml">
            <p>CHARGE: 0</p>
          </body>
        </notes>
      </species>
      <species id="M_cpd01859_c0" name="2_Naphthylmethanol_c0" compartment="c0" hasOnlySubstanceUnits="false" boundaryCondition="false" constant="false">
        <notes>
          <body xmlns="http://www.w3.org/1999/xhtml">
            <p>CHARGE: 0</p>
          </body>
        </notes>
      </species>
      <species id="M_cpd03161_c0" name="Phenethylamine_c0" compartment="c0" hasOnlySubstanceUnits="false" boundaryCondition="false" constant="false">
        <notes>
          <body xmlns="http://www.w3.org/1999/xhtml">
            <p>CHARGE: 0</p>
          </body>
        </notes>
      </species>
      <species id="M_cpd14940_c0" name="2E_Octadecenoyl_acp_c0" compartment="c0" hasOnlySubstanceUnits="false" boundaryCondition="false" constant="false">
        <notes>
          <body xmlns="http://www.w3.org/1999/xhtml">
            <p>CHARGE: 0</p>
          </body>
        </notes>
      </species>
      <species id="M_cpd12458_c0" name="Stearoyl_acyl_carrier_protein_c0" compartment="c0" hasOnlySubstanceUnits="false" boundaryCondition="false" constant="false">
        <notes>
          <body xmlns="http://www.w3.org/1999/xhtml">
            <p>CHARGE: 0</p>
          </body>
        </notes>
      </species>
      <species id="M_cpd00622_c0" name="Sepiapterin_c0" compartment="c0" hasOnlySubstanceUnits="false" boundaryCondition="false" constant="false">
        <notes>
          <body xmlns="http://www.w3.org/1999/xhtml">
            <p>CHARGE: 0</p>
          </body>
        </notes>
      </species>
      <species id="M_cpd01558_c0" name="Xanthopterin_B2_c0" compartment="c0" hasOnlySubstanceUnits="false" boundaryCondition="false" constant="false">
        <notes>
          <body xmlns="http://www.w3.org/1999/xhtml">
            <p>CHARGE: 0</p>
          </body>
        </notes>
      </species>
      <species id="M_cpd00157_c0" name="Glycerone_c0" compartment="c0" hasOnlySubstanceUnits="false" boundaryCondition="false" constant="false">
        <notes>
          <body xmlns="http://www.w3.org/1999/xhtml">
            <p>CHARGE: 0</p>
          </body>
        </notes>
      </species>
      <species id="M_cpd00415_c0" name="Quinol_c0" compartment="c0" hasOnlySubstanceUnits="false" boundaryCondition="false" constant="false">
        <notes>
          <body xmlns="http://www.w3.org/1999/xhtml">
            <p>CHARGE: 0</p>
          </body>
        </notes>
      </species>
      <species id="M_cpd14703_c0" name="S_2_Methylbutanoyl_dihydrolipoamide_E_c0" compartment="c0" hasOnlySubstanceUnits="false" boundaryCondition="false" constant="false">
        <notes>
          <body xmlns="http://www.w3.org/1999/xhtml">
            <p>CHARGE: 0</p>
          </body>
        </notes>
      </species>
      <species id="M_cpd00978_c0" name="dUDP_c0" compartment="c0" hasOnlySubstanceUnits="false" boundaryCondition="false" constant="false">
        <notes>
          <body xmlns="http://www.w3.org/1999/xhtml">
            <p>CHARGE: 0</p>
          </body>
        </notes>
      </species>
      <species id="M_cpd00358_c0" name="dUTP_c0" compartment="c0" hasOnlySubstanceUnits="false" boundaryCondition="false" constant="false">
        <notes>
          <body xmlns="http://www.w3.org/1999/xhtml">
            <p>CHARGE: 0</p>
          </body>
        </notes>
      </species>
      <species id="M_cpd00773_c0" name="UDP_MurNAc_c0" compartment="c0" hasOnlySubstanceUnits="false" boundaryCondition="false" constant="false">
        <notes>
          <body xmlns="http://www.w3.org/1999/xhtml">
            <p>CHARGE: 0</p>
          </body>
        </notes>
      </species>
      <species id="M_cpd00890_c0" name="UDP_N_acetylmuramoyl_L_alanine_c0" compartment="c0" hasOnlySubstanceUnits="false" boundaryCondition="false" constant="false">
        <notes>
          <body xmlns="http://www.w3.org/1999/xhtml">
            <p>CHARGE: 0</p>
          </body>
        </notes>
      </species>
      <species id="M_cpd02884_c0" name="FAICAR_c0" compartment="c0" hasOnlySubstanceUnits="false" boundaryCondition="false" constant="false">
        <notes>
          <body xmlns="http://www.w3.org/1999/xhtml">
            <p>CHARGE: 0</p>
          </body>
        </notes>
      </species>
      <species id="M_cpd00195_c0" name="1_Alcohol_c0" compartment="c0" hasOnlySubstanceUnits="false" boundaryCondition="false" constant="false">
        <notes>
          <body xmlns="http://www.w3.org/1999/xhtml">
            <p>CHARGE: 0</p>
          </body>
        </notes>
      </species>
      <species id="M_cpd11616_c0" name="RCHO_c0" compartment="c0" hasOnlySubstanceUnits="false" boundaryCondition="false" constant="false">
        <notes>
          <body xmlns="http://www.w3.org/1999/xhtml">
            <p>CHARGE: 0</p>
          </body>
        </notes>
      </species>
      <species id="M_cpd00482_c0" name="2_Phospho_D_glycerate_c0" compartment="c0" hasOnlySubstanceUnits="false" boundaryCondition="false" constant="false">
        <notes>
          <body xmlns="http://www.w3.org/1999/xhtml">
            <p>CHARGE: 0</p>
          </body>
        </notes>
      </species>
      <species id="M_cpd00106_e0" name="Fumarate_e0" compartment="e0" hasOnlySubstanceUnits="false" boundaryCondition="false" constant="false">
        <notes>
          <body xmlns="http://www.w3.org/1999/xhtml">
            <p>CHARGE: 0</p>
          </body>
        </notes>
      </species>
      <species id="M_cpd15661_c0" name="Prenol_45n_teichoic_acid_c0" compartment="c0" hasOnlySubstanceUnits="false" boundaryCondition="false" constant="false">
        <notes>
          <body xmlns="http://www.w3.org/1999/xhtml">
            <p>CHARGE: 0</p>
          </body>
        </notes>
      </species>
      <species id="M_cpd15662_c0" name="Prenol_45n_teichoic_acid_glucose_substituted_c0" compartment="c0" hasOnlySubstanceUnits="false" boundaryCondition="false" constant="false">
        <notes>
          <body xmlns="http://www.w3.org/1999/xhtml">
            <p>CHARGE: 0</p>
          </body>
        </notes>
      </species>
      <species id="M_cpd00885_c0" name="Phytate_c0" compartment="c0" hasOnlySubstanceUnits="false" boundaryCondition="false" constant="false">
        <notes>
          <body xmlns="http://www.w3.org/1999/xhtml">
            <p>CHARGE: 0</p>
          </body>
        </notes>
      </species>
      <species id="M_cpd02788_c0" name="Inositol_1_2_3_5_6_pentakisphosphate_c0" compartment="c0" hasOnlySubstanceUnits="false" boundaryCondition="false" constant="false">
        <notes>
          <body xmlns="http://www.w3.org/1999/xhtml">
            <p>CHARGE: 0</p>
          </body>
        </notes>
      </species>
      <species id="M_cpd11596_c0" name="butanesulfonate_c0" compartment="c0" hasOnlySubstanceUnits="false" boundaryCondition="false" constant="false">
        <notes>
          <body xmlns="http://www.w3.org/1999/xhtml">
            <p>CHARGE: 0</p>
          </body>
        </notes>
      </species>
      <species id="M_cpd01011_c0" name="Butanal_c0" compartment="c0" hasOnlySubstanceUnits="false" boundaryCondition="false" constant="false">
        <notes>
          <body xmlns="http://www.w3.org/1999/xhtml">
            <p>CHARGE: 0</p>
          </body>
        </notes>
      </species>
      <species id="M_cpd03128_c0" name="Decanoyl_CoA_c0" compartment="c0" hasOnlySubstanceUnits="false" boundaryCondition="false" constant="false">
        <notes>
          <body xmlns="http://www.w3.org/1999/xhtml">
            <p>CHARGE: 0</p>
          </body>
        </notes>
      </species>
      <species id="M_cpd15238_c0" name="Hexadecenoyl_CoA_c0" compartment="c0" hasOnlySubstanceUnits="false" boundaryCondition="false" constant="false">
        <notes>
          <body xmlns="http://www.w3.org/1999/xhtml">
            <p>CHARGE: 0</p>
          </body>
        </notes>
      </species>
      <species id="M_cpd00133_c0" name="Nicotinamide_c0" compartment="c0" hasOnlySubstanceUnits="false" boundaryCondition="false" constant="false">
        <notes>
          <body xmlns="http://www.w3.org/1999/xhtml">
            <p>CHARGE: 0</p>
          </body>
        </notes>
      </species>
      <species id="M_cpd00218_c0" name="Niacin_c0" compartment="c0" hasOnlySubstanceUnits="false" boundaryCondition="false" constant="false">
        <notes>
          <body xmlns="http://www.w3.org/1999/xhtml">
            <p>CHARGE: 0</p>
          </body>
        </notes>
      </species>
      <species id="M_cpd00307_e0" name="Cytosine_e0" compartment="e0" hasOnlySubstanceUnits="false" boundaryCondition="false" constant="false">
        <notes>
          <body xmlns="http://www.w3.org/1999/xhtml">
            <p>CHARGE: 0</p>
          </body>
        </notes>
      </species>
      <species id="M_cpd01974_c0" name="4_Hydroxy_L_glutamate_c0" compartment="c0" hasOnlySubstanceUnits="false" boundaryCondition="false" constant="false">
        <notes>
          <body xmlns="http://www.w3.org/1999/xhtml">
            <p>CHARGE: 0</p>
          </body>
        </notes>
      </species>
      <species id="M_cpd00830_c0" name="4_Hydroxy_2_oxoglutarate_c0" compartment="c0" hasOnlySubstanceUnits="false" boundaryCondition="false" constant="false">
        <notes>
          <body xmlns="http://www.w3.org/1999/xhtml">
            <p>CHARGE: 0</p>
          </body>
        </notes>
      </species>
      <species id="M_cpd11594_c0" name="Dextrin_c0" compartment="c0" hasOnlySubstanceUnits="false" boundaryCondition="false" constant="false">
        <notes>
          <body xmlns="http://www.w3.org/1999/xhtml">
            <p>CHARGE: 0</p>
          </body>
        </notes>
      </species>
      <species id="M_cpd15762_c0" name="Anteisopentadecanoyllipoteichoic_acid_n24__linked__glucose_substituted_c0" compartment="c0" hasOnlySubstanceUnits="false" boundaryCondition="false" constant="false">
        <notes>
          <body xmlns="http://www.w3.org/1999/xhtml">
            <p>CHARGE: 0</p>
          </body>
        </notes>
      </species>
      <species id="M_cpd01482_c0" name="UDP_glucosamine_c0" compartment="c0" hasOnlySubstanceUnits="false" boundaryCondition="false" constant="false">
        <notes>
          <body xmlns="http://www.w3.org/1999/xhtml">
            <p>CHARGE: 0</p>
          </body>
        </notes>
      </species>
      <species id="M_cpd01623_c0" name="UDP_galactosamine_c0" compartment="c0" hasOnlySubstanceUnits="false" boundaryCondition="false" constant="false">
        <notes>
          <body xmlns="http://www.w3.org/1999/xhtml">
            <p>CHARGE: 0</p>
          </body>
        </notes>
      </species>
      <species id="M_cpd01801_c0" name="3_4_Dichloroaniline_c0" compartment="c0" hasOnlySubstanceUnits="false" boundaryCondition="false" constant="false">
        <notes>
          <body xmlns="http://www.w3.org/1999/xhtml">
            <p>CHARGE: 0</p>
          </body>
        </notes>
      </species>
      <species id="M_cpd02583_c0" name="N_3_4_Dichlorophenyl_malonamate_c0" compartment="c0" hasOnlySubstanceUnits="false" boundaryCondition="false" constant="false">
        <notes>
          <body xmlns="http://www.w3.org/1999/xhtml">
            <p>CHARGE: 0</p>
          </body>
        </notes>
      </species>
      <species id="M_cpd15344_c0" name="2_Acyl_sn_glycero_3_phosphoglycerol_tetradecanoyl_c0" compartment="c0" hasOnlySubstanceUnits="false" boundaryCondition="false" constant="false">
        <notes>
          <body xmlns="http://www.w3.org/1999/xhtml">
            <p>CHARGE: 0</p>
          </body>
        </notes>
      </species>
      <species id="M_cpd11534_c0" name="11_methyl_3_hydroxy_dodecanoyl_ACP_c0" compartment="c0" hasOnlySubstanceUnits="false" boundaryCondition="false" constant="false">
        <notes>
          <body xmlns="http://www.w3.org/1999/xhtml">
            <p>CHARGE: 0</p>
          </body>
        </notes>
      </species>
      <species id="M_cpd02678_c0" name="N_Formyl_GAR_c0" compartment="c0" hasOnlySubstanceUnits="false" boundaryCondition="false" constant="false">
        <notes>
          <body xmlns="http://www.w3.org/1999/xhtml">
            <p>CHARGE: 0</p>
          </body>
        </notes>
      </species>
      <species id="M_cpd02394_c0" name="GAR_c0" compartment="c0" hasOnlySubstanceUnits="false" boundaryCondition="false" constant="false">
        <notes>
          <body xmlns="http://www.w3.org/1999/xhtml">
            <p>CHARGE: 0</p>
          </body>
        </notes>
      </species>
      <species id="M_cpd11209_c0" name="N_Acetyl_L_citrulline_c0" compartment="c0" hasOnlySubstanceUnits="false" boundaryCondition="false" constant="false">
        <notes>
          <body xmlns="http://www.w3.org/1999/xhtml">
            <p>CHARGE: 0</p>
          </body>
        </notes>
      </species>
      <species id="M_cpd00241_c0" name="dGTP_c0" compartment="c0" hasOnlySubstanceUnits="false" boundaryCondition="false" constant="false">
        <notes>
          <body xmlns="http://www.w3.org/1999/xhtml">
            <p>CHARGE: 0</p>
          </body>
        </notes>
      </species>
      <species id="M_cpd15692_c0" name="Diisopentadecanoylphosphatidylserine_c0" compartment="c0" hasOnlySubstanceUnits="false" boundaryCondition="false" constant="false">
        <notes>
          <body xmlns="http://www.w3.org/1999/xhtml">
            <p>CHARGE: 0</p>
          </body>
        </notes>
      </species>
      <species id="M_cpd15698_c0" name="Diisopentadecanoylphosphatidylethanolamine_c0" compartment="c0" hasOnlySubstanceUnits="false" boundaryCondition="false" constant="false">
        <notes>
          <body xmlns="http://www.w3.org/1999/xhtml">
            <p>CHARGE: 0</p>
          </body>
        </notes>
      </species>
      <species id="M_cpd02230_c0" name="Inositol_4_phosphate_c0" compartment="c0" hasOnlySubstanceUnits="false" boundaryCondition="false" constant="false">
        <notes>
          <body xmlns="http://www.w3.org/1999/xhtml">
            <p>CHARGE: 0</p>
          </body>
        </notes>
      </species>
      <species id="M_cpd03119_c0" name="3_Oxodecanoyl_CoA_c0" compartment="c0" hasOnlySubstanceUnits="false" boundaryCondition="false" constant="false">
        <notes>
          <body xmlns="http://www.w3.org/1999/xhtml">
            <p>CHARGE: 0</p>
          </body>
        </notes>
      </species>
      <species id="M_cpd01871_c0" name="3_Methylcatechol_c0" compartment="c0" hasOnlySubstanceUnits="false" boundaryCondition="false" constant="false">
        <notes>
          <body xmlns="http://www.w3.org/1999/xhtml">
            <p>CHARGE: 0</p>
          </body>
        </notes>
      </species>
      <species id="M_cpd03448_c0" name="2_Octaprenyl_3_methyl_6_methoxy_1_4_benzoquinone_c0" compartment="c0" hasOnlySubstanceUnits="false" boundaryCondition="false" constant="false">
        <notes>
          <body xmlns="http://www.w3.org/1999/xhtml">
            <p>CHARGE: 0</p>
          </body>
        </notes>
      </species>
      <species id="M_cpd03449_c0" name="2_Octaprenyl_3_methyl_5_hydroxy_6_methoxy_1_4_benzoquinone_c0" compartment="c0" hasOnlySubstanceUnits="false" boundaryCondition="false" constant="false">
        <notes>
          <body xmlns="http://www.w3.org/1999/xhtml">
            <p>CHARGE: 0</p>
          </body>
        </notes>
      </species>
      <species id="M_cpd00378_c0" name="Formamide_c0" compartment="c0" hasOnlySubstanceUnits="false" boundaryCondition="false" constant="false">
        <notes>
          <body xmlns="http://www.w3.org/1999/xhtml">
            <p>CHARGE: 0</p>
          </body>
        </notes>
      </species>
      <species id="M_cpd03163_c0" name="Selenomethionine_c0" compartment="c0" hasOnlySubstanceUnits="false" boundaryCondition="false" constant="false">
        <notes>
          <body xmlns="http://www.w3.org/1999/xhtml">
            <p>CHARGE: 0</p>
          </body>
        </notes>
      </species>
      <species id="M_cpd03401_c0" name="Methaneselenol_c0" compartment="c0" hasOnlySubstanceUnits="false" boundaryCondition="false" constant="false">
        <notes>
          <body xmlns="http://www.w3.org/1999/xhtml">
            <p>CHARGE: 0</p>
          </body>
        </notes>
      </species>
      <species id="M_cpd01750_c0" name="L_Serine_O_sulfate_c0" compartment="c0" hasOnlySubstanceUnits="false" boundaryCondition="false" constant="false">
        <notes>
          <body xmlns="http://www.w3.org/1999/xhtml">
            <p>CHARGE: 0</p>
          </body>
        </notes>
      </species>
      <species id="M_cpd02187_c0" name="Methacrylyl_CoA_c0" compartment="c0" hasOnlySubstanceUnits="false" boundaryCondition="false" constant="false">
        <notes>
          <body xmlns="http://www.w3.org/1999/xhtml">
            <p>CHARGE: 0</p>
          </body>
        </notes>
      </species>
      <species id="M_cpd03593_c0" name="D_erythro_3_Methylmalate_c0" compartment="c0" hasOnlySubstanceUnits="false" boundaryCondition="false" constant="false">
        <notes>
          <body xmlns="http://www.w3.org/1999/xhtml">
            <p>CHARGE: 0</p>
          </body>
        </notes>
      </species>
      <species id="M_cpd00251_c0" name="ADPribose_c0" compartment="c0" hasOnlySubstanceUnits="false" boundaryCondition="false" constant="false">
        <notes>
          <body xmlns="http://www.w3.org/1999/xhtml">
            <p>CHARGE: 0</p>
          </body>
        </notes>
      </species>
      <species id="M_cpd11542_c0" name="15_methyl_3_hydroxy_hexa_decanoyl_ACP_c0" compartment="c0" hasOnlySubstanceUnits="false" boundaryCondition="false" constant="false">
        <notes>
          <body xmlns="http://www.w3.org/1999/xhtml">
            <p>CHARGE: 0</p>
          </body>
        </notes>
      </species>
      <species id="M_cpd02522_c0" name="2_Aminoadipate_6_semialdehyde_c0" compartment="c0" hasOnlySubstanceUnits="false" boundaryCondition="false" constant="false">
        <notes>
          <body xmlns="http://www.w3.org/1999/xhtml">
            <p>CHARGE: 0</p>
          </body>
        </notes>
      </species>
      <species id="M_cpd00254_e0" name="Mg_e0" compartment="e0" hasOnlySubstanceUnits="false" boundaryCondition="false" constant="false">
        <notes>
          <body xmlns="http://www.w3.org/1999/xhtml">
            <p>CHARGE: 0</p>
          </body>
        </notes>
      </species>
      <species id="M_cpd00254_c0" name="Mg_c0" compartment="c0" hasOnlySubstanceUnits="false" boundaryCondition="false" constant="false">
        <notes>
          <body xmlns="http://www.w3.org/1999/xhtml">
            <p>CHARGE: 0</p>
          </body>
        </notes>
      </species>
      <species id="M_cpd11499_c0" name="4_methyl_hexanoyl_ACP_c0" compartment="c0" hasOnlySubstanceUnits="false" boundaryCondition="false" constant="false">
        <notes>
          <body xmlns="http://www.w3.org/1999/xhtml">
            <p>CHARGE: 0</p>
          </body>
        </notes>
      </species>
      <species id="M_cpd00200_c0" name="4MOP_c0" compartment="c0" hasOnlySubstanceUnits="false" boundaryCondition="false" constant="false">
        <notes>
          <body xmlns="http://www.w3.org/1999/xhtml">
            <p>CHARGE: 0</p>
          </body>
        </notes>
      </species>
      <species id="M_cpd00573_c0" name="L_Idonate_c0" compartment="c0" hasOnlySubstanceUnits="false" boundaryCondition="false" constant="false">
        <notes>
          <body xmlns="http://www.w3.org/1999/xhtml">
            <p>CHARGE: 0</p>
          </body>
        </notes>
      </species>
      <species id="M_cpd00781_c0" name="5_Dehydrogluconate_c0" compartment="c0" hasOnlySubstanceUnits="false" boundaryCondition="false" constant="false">
        <notes>
          <body xmlns="http://www.w3.org/1999/xhtml">
            <p>CHARGE: 0</p>
          </body>
        </notes>
      </species>
      <species id="M_cpd00082_c0" name="D_Fructose_c0" compartment="c0" hasOnlySubstanceUnits="false" boundaryCondition="false" constant="false">
        <notes>
          <body xmlns="http://www.w3.org/1999/xhtml">
            <p>CHARGE: 0</p>
          </body>
        </notes>
      </species>
      <species id="M_cpd00197_c0" name="Protocatechuate_c0" compartment="c0" hasOnlySubstanceUnits="false" boundaryCondition="false" constant="false">
        <notes>
          <body xmlns="http://www.w3.org/1999/xhtml">
            <p>CHARGE: 0</p>
          </body>
        </notes>
      </species>
      <species id="M_cpd00856_c0" name="3_Carboxy_cis_cis_muconate_c0" compartment="c0" hasOnlySubstanceUnits="false" boundaryCondition="false" constant="false">
        <notes>
          <body xmlns="http://www.w3.org/1999/xhtml">
            <p>CHARGE: 0</p>
          </body>
        </notes>
      </species>
      <species id="M_cpd09844_c0" name="3S_3_Hydroxyadipyl_CoA_c0" compartment="c0" hasOnlySubstanceUnits="false" boundaryCondition="false" constant="false">
        <notes>
          <body xmlns="http://www.w3.org/1999/xhtml">
            <p>CHARGE: 0</p>
          </body>
        </notes>
      </species>
      <species id="M_cpd01507_c0" name="3_Oxoadipyl_CoA_c0" compartment="c0" hasOnlySubstanceUnits="false" boundaryCondition="false" constant="false">
        <notes>
          <body xmlns="http://www.w3.org/1999/xhtml">
            <p>CHARGE: 0</p>
          </body>
        </notes>
      </species>
      <species id="M_cpd11470_c0" name="Octanoyl_ACP_c0" compartment="c0" hasOnlySubstanceUnits="false" boundaryCondition="false" constant="false">
        <notes>
          <body xmlns="http://www.w3.org/1999/xhtml">
            <p>CHARGE: 0</p>
          </body>
        </notes>
      </species>
      <species id="M_cpd11471_c0" name="2E_Octenoyl_acp_c0" compartment="c0" hasOnlySubstanceUnits="false" boundaryCondition="false" constant="false">
        <notes>
          <body xmlns="http://www.w3.org/1999/xhtml">
            <p>CHARGE: 0</p>
          </body>
        </notes>
      </species>
      <species id="M_cpd00364_c0" name="Chinone_c0" compartment="c0" hasOnlySubstanceUnits="false" boundaryCondition="false" constant="false">
        <notes>
          <body xmlns="http://www.w3.org/1999/xhtml">
            <p>CHARGE: 0</p>
          </body>
        </notes>
      </species>
      <species id="M_cpd00205_e0" name="K_e0" compartment="e0" hasOnlySubstanceUnits="false" boundaryCondition="false" constant="false">
        <notes>
          <body xmlns="http://www.w3.org/1999/xhtml">
            <p>CHARGE: 0</p>
          </body>
        </notes>
      </species>
      <species id="M_cpd00205_c0" name="K_c0" compartment="c0" hasOnlySubstanceUnits="false" boundaryCondition="false" constant="false">
        <notes>
          <body xmlns="http://www.w3.org/1999/xhtml">
            <p>CHARGE: 0</p>
          </body>
        </notes>
      </species>
      <species id="M_cpd00138_e0" name="D_Mannose_e0" compartment="e0" hasOnlySubstanceUnits="false" boundaryCondition="false" constant="false">
        <notes>
          <body xmlns="http://www.w3.org/1999/xhtml">
            <p>CHARGE: 0</p>
          </body>
        </notes>
      </species>
      <species id="M_cpd00235_c0" name="D_mannose_6_phosphate_c0" compartment="c0" hasOnlySubstanceUnits="false" boundaryCondition="false" constant="false">
        <notes>
          <body xmlns="http://www.w3.org/1999/xhtml">
            <p>CHARGE: 0</p>
          </body>
        </notes>
      </species>
      <species id="M_cpd03365_c0" name="5_2_Formylethyl_4_6_dihydroxypicolinate_c0" compartment="c0" hasOnlySubstanceUnits="false" boundaryCondition="false" constant="false">
        <notes>
          <body xmlns="http://www.w3.org/1999/xhtml">
            <p>CHARGE: 0</p>
          </body>
        </notes>
      </species>
      <species id="M_cpd03366_c0" name="5_2_Carboxyethyl_4_6_dihydroxypicolinate_c0" compartment="c0" hasOnlySubstanceUnits="false" boundaryCondition="false" constant="false">
        <notes>
          <body xmlns="http://www.w3.org/1999/xhtml">
            <p>CHARGE: 0</p>
          </body>
        </notes>
      </species>
      <species id="M_cpd00888_c0" name="N_Methylethanolamine_phosphate_c0" compartment="c0" hasOnlySubstanceUnits="false" boundaryCondition="false" constant="false">
        <notes>
          <body xmlns="http://www.w3.org/1999/xhtml">
            <p>CHARGE: 0</p>
          </body>
        </notes>
      </species>
      <species id="M_cpd02200_c0" name="CDP_N_methylethanolamine_c0" compartment="c0" hasOnlySubstanceUnits="false" boundaryCondition="false" constant="false">
        <notes>
          <body xmlns="http://www.w3.org/1999/xhtml">
            <p>CHARGE: 0</p>
          </body>
        </notes>
      </species>
      <species id="M_cpd15313_c0" name="1_Acyl_sn_glycero_3_phosphoethanolamine_dodecanoyl_c0" compartment="c0" hasOnlySubstanceUnits="false" boundaryCondition="false" constant="false">
        <notes>
          <body xmlns="http://www.w3.org/1999/xhtml">
            <p>CHARGE: 0</p>
          </body>
        </notes>
      </species>
      <species id="M_cpd00334_c0" name="L_Lactaldehyde_c0" compartment="c0" hasOnlySubstanceUnits="false" boundaryCondition="false" constant="false">
        <notes>
          <body xmlns="http://www.w3.org/1999/xhtml">
            <p>CHARGE: 0</p>
          </body>
        </notes>
      </species>
      <species id="M_cpd00159_c0" name="L_Lactate_c0" compartment="c0" hasOnlySubstanceUnits="false" boundaryCondition="false" constant="false">
        <notes>
          <body xmlns="http://www.w3.org/1999/xhtml">
            <p>CHARGE: 0</p>
          </body>
        </notes>
      </species>
      <species id="M_cpd00800_c0" name="8_Amino_7_oxononanoate_c0" compartment="c0" hasOnlySubstanceUnits="false" boundaryCondition="false" constant="false">
        <notes>
          <body xmlns="http://www.w3.org/1999/xhtml">
            <p>CHARGE: 0</p>
          </body>
        </notes>
      </species>
      <species id="M_cpd00764_c0" name="7_8_Diaminononanoate_c0" compartment="c0" hasOnlySubstanceUnits="false" boundaryCondition="false" constant="false">
        <notes>
          <body xmlns="http://www.w3.org/1999/xhtml">
            <p>CHARGE: 0</p>
          </body>
        </notes>
      </species>
      <species id="M_cpd02701_c0" name="S_Adenosyl_4_methylthio_2_oxobutanoate_c0" compartment="c0" hasOnlySubstanceUnits="false" boundaryCondition="false" constant="false">
        <notes>
          <body xmlns="http://www.w3.org/1999/xhtml">
            <p>CHARGE: 0</p>
          </body>
        </notes>
      </species>
      <species id="M_cpd14545_c0" name="Iminoglycine_c0" compartment="c0" hasOnlySubstanceUnits="false" boundaryCondition="false" constant="false">
        <notes>
          <body xmlns="http://www.w3.org/1999/xhtml">
            <p>CHARGE: 0</p>
          </body>
        </notes>
      </species>
      <species id="M_cpd01664_c0" name="Cholesterol_ester_c0" compartment="c0" hasOnlySubstanceUnits="false" boundaryCondition="false" constant="false">
        <notes>
          <body xmlns="http://www.w3.org/1999/xhtml">
            <p>CHARGE: 0</p>
          </body>
        </notes>
      </species>
      <species id="M_cpd11825_c0" name="Octadecenoyl_ACP_c0" compartment="c0" hasOnlySubstanceUnits="false" boundaryCondition="false" constant="false">
        <notes>
          <body xmlns="http://www.w3.org/1999/xhtml">
            <p>CHARGE: 0</p>
          </body>
        </notes>
      </species>
      <species id="M_cpd15527_c0" name="1_2_dioctadec_11_enoyl_sn_glycerol_3_phosphate_c0" compartment="c0" hasOnlySubstanceUnits="false" boundaryCondition="false" constant="false">
        <notes>
          <body xmlns="http://www.w3.org/1999/xhtml">
            <p>CHARGE: 0</p>
          </body>
        </notes>
      </species>
      <species id="M_cpd15053_c0" name="3_Hydroxy_OPC4_CoA_c0" compartment="c0" hasOnlySubstanceUnits="false" boundaryCondition="false" constant="false">
        <notes>
          <body xmlns="http://www.w3.org/1999/xhtml">
            <p>CHARGE: 0</p>
          </body>
        </notes>
      </species>
      <species id="M_cpd15054_c0" name="3_Oxo_OPC4_CoA_c0" compartment="c0" hasOnlySubstanceUnits="false" boundaryCondition="false" constant="false">
        <notes>
          <body xmlns="http://www.w3.org/1999/xhtml">
            <p>CHARGE: 0</p>
          </body>
        </notes>
      </species>
      <species id="M_cpd02642_c0" name="N_5_phosphoribosyl_anthranilate_c0" compartment="c0" hasOnlySubstanceUnits="false" boundaryCondition="false" constant="false">
        <notes>
          <body xmlns="http://www.w3.org/1999/xhtml">
            <p>CHARGE: 0</p>
          </body>
        </notes>
      </species>
      <species id="M_cpd00956_c0" name="1_2_carboxyphenylamino_1_deoxyribulose_5_phosphate_c0" compartment="c0" hasOnlySubstanceUnits="false" boundaryCondition="false" constant="false">
        <notes>
          <body xmlns="http://www.w3.org/1999/xhtml">
            <p>CHARGE: 0</p>
          </body>
        </notes>
      </species>
      <species id="M_cpd11535_c0" name="11_methyl_trans_dodec_2_enoyl_ACP_c0" compartment="c0" hasOnlySubstanceUnits="false" boundaryCondition="false" constant="false">
        <notes>
          <body xmlns="http://www.w3.org/1999/xhtml">
            <p>CHARGE: 0</p>
          </body>
        </notes>
      </species>
      <species id="M_cpd00363_c0" name="Ethanol_c0" compartment="c0" hasOnlySubstanceUnits="false" boundaryCondition="false" constant="false">
        <notes>
          <body xmlns="http://www.w3.org/1999/xhtml">
            <p>CHARGE: 0</p>
          </body>
        </notes>
      </species>
      <species id="M_cpd00891_c0" name="L_methylmalonyl_CoA_c0" compartment="c0" hasOnlySubstanceUnits="false" boundaryCondition="false" constant="false">
        <notes>
          <body xmlns="http://www.w3.org/1999/xhtml">
            <p>CHARGE: 0</p>
          </body>
        </notes>
      </species>
      <species id="M_cpd01530_c0" name="Dichloromethane_c0" compartment="c0" hasOnlySubstanceUnits="false" boundaryCondition="false" constant="false">
        <notes>
          <body xmlns="http://www.w3.org/1999/xhtml">
            <p>CHARGE: 0</p>
          </body>
        </notes>
      </species>
      <species id="M_cpd00738_c0" name="phosphoserine_c0" compartment="c0" hasOnlySubstanceUnits="false" boundaryCondition="false" constant="false">
        <notes>
          <body xmlns="http://www.w3.org/1999/xhtml">
            <p>CHARGE: 0</p>
          </body>
        </notes>
      </species>
      <species id="M_cpd00149_c0" name="Co2_c0" compartment="c0" hasOnlySubstanceUnits="false" boundaryCondition="false" constant="false">
        <notes>
          <body xmlns="http://www.w3.org/1999/xhtml">
            <p>CHARGE: 0</p>
          </body>
        </notes>
      </species>
      <species id="M_cpd03426_c0" name="Sirohydrochlorin_c0" compartment="c0" hasOnlySubstanceUnits="false" boundaryCondition="false" constant="false">
        <notes>
          <body xmlns="http://www.w3.org/1999/xhtml">
            <p>CHARGE: 0</p>
          </body>
        </notes>
      </species>
      <species id="M_cpd08368_c0" name="Cobalt_precorrin_2_c0" compartment="c0" hasOnlySubstanceUnits="false" boundaryCondition="false" constant="false">
        <notes>
          <body xmlns="http://www.w3.org/1999/xhtml">
            <p>CHARGE: 0</p>
          </body>
        </notes>
      </species>
      <species id="M_cpd00305_e0" name="Thiamin_e0" compartment="e0" hasOnlySubstanceUnits="false" boundaryCondition="false" constant="false">
        <notes>
          <body xmlns="http://www.w3.org/1999/xhtml">
            <p>CHARGE: 0</p>
          </body>
        </notes>
      </species>
      <species id="M_cpd00305_c0" name="Thiamin_c0" compartment="c0" hasOnlySubstanceUnits="false" boundaryCondition="false" constant="false">
        <notes>
          <body xmlns="http://www.w3.org/1999/xhtml">
            <p>CHARGE: 0</p>
          </body>
        </notes>
      </species>
      <species id="M_cpd03646_c0" name="gamma_Glutamyl_3_aminopropiononitrile_c0" compartment="c0" hasOnlySubstanceUnits="false" boundaryCondition="false" constant="false">
        <notes>
          <body xmlns="http://www.w3.org/1999/xhtml">
            <p>CHARGE: 0</p>
          </body>
        </notes>
      </species>
      <species id="M_cpd11206_c0" name="Precorrin_1_c0" compartment="c0" hasOnlySubstanceUnits="false" boundaryCondition="false" constant="false">
        <notes>
          <body xmlns="http://www.w3.org/1999/xhtml">
            <p>CHARGE: 0</p>
          </body>
        </notes>
      </species>
      <species id="M_cpd03247_c0" name="Glycochenodeoxycholate_c0" compartment="c0" hasOnlySubstanceUnits="false" boundaryCondition="false" constant="false">
        <notes>
          <body xmlns="http://www.w3.org/1999/xhtml">
            <p>CHARGE: 0</p>
          </body>
        </notes>
      </species>
      <species id="M_cpd06739_c0" name="R__Citronellal_c0" compartment="c0" hasOnlySubstanceUnits="false" boundaryCondition="false" constant="false">
        <notes>
          <body xmlns="http://www.w3.org/1999/xhtml">
            <p>CHARGE: 0</p>
          </body>
        </notes>
      </species>
      <species id="M_cpd15166_c0" name="Citronellate_c0" compartment="c0" hasOnlySubstanceUnits="false" boundaryCondition="false" constant="false">
        <notes>
          <body xmlns="http://www.w3.org/1999/xhtml">
            <p>CHARGE: 0</p>
          </body>
        </notes>
      </species>
      <species id="M_cpd00341_c0" name="N_Carbamoylputrescine_c0" compartment="c0" hasOnlySubstanceUnits="false" boundaryCondition="false" constant="false">
        <notes>
          <body xmlns="http://www.w3.org/1999/xhtml">
            <p>CHARGE: 0</p>
          </body>
        </notes>
      </species>
      <species id="M_cpd00447_c0" name="Betaine_aldehyde_c0" compartment="c0" hasOnlySubstanceUnits="false" boundaryCondition="false" constant="false">
        <notes>
          <body xmlns="http://www.w3.org/1999/xhtml">
            <p>CHARGE: 0</p>
          </body>
        </notes>
      </species>
      <species id="M_cpd15555_c0" name="phosphatidylserine_dihexadecanoyl_c0" compartment="c0" hasOnlySubstanceUnits="false" boundaryCondition="false" constant="false">
        <notes>
          <body xmlns="http://www.w3.org/1999/xhtml">
            <p>CHARGE: 0</p>
          </body>
        </notes>
      </species>
      <species id="M_cpd15531_c0" name="phosphatidylethanolamine_dihexadecanoyl_c0" compartment="c0" hasOnlySubstanceUnits="false" boundaryCondition="false" constant="false">
        <notes>
          <body xmlns="http://www.w3.org/1999/xhtml">
            <p>CHARGE: 0</p>
          </body>
        </notes>
      </species>
      <species id="M_cpd01587_c0" name="5_Methylcytosine_c0" compartment="c0" hasOnlySubstanceUnits="false" boundaryCondition="false" constant="false">
        <notes>
          <body xmlns="http://www.w3.org/1999/xhtml">
            <p>CHARGE: 0</p>
          </body>
        </notes>
      </species>
      <species id="M_cpd15349_c0" name="2_Acyl_sn_glycero_3_phosphoglycerol_octadec_11_enoyl_c0" compartment="c0" hasOnlySubstanceUnits="false" boundaryCondition="false" constant="false">
        <notes>
          <body xmlns="http://www.w3.org/1999/xhtml">
            <p>CHARGE: 0</p>
          </body>
        </notes>
      </species>
      <species id="M_cpd01242_e0" name="Thyminose_e0" compartment="e0" hasOnlySubstanceUnits="false" boundaryCondition="false" constant="false">
        <notes>
          <body xmlns="http://www.w3.org/1999/xhtml">
            <p>CHARGE: 0</p>
          </body>
        </notes>
      </species>
      <species id="M_cpd01242_c0" name="Thyminose_c0" compartment="c0" hasOnlySubstanceUnits="false" boundaryCondition="false" constant="false">
        <notes>
          <body xmlns="http://www.w3.org/1999/xhtml">
            <p>CHARGE: 0</p>
          </body>
        </notes>
      </species>
      <species id="M_cpd00668_c0" name="ALCTT_c0" compartment="c0" hasOnlySubstanceUnits="false" boundaryCondition="false" constant="false">
        <notes>
          <body xmlns="http://www.w3.org/1999/xhtml">
            <p>CHARGE: 0</p>
          </body>
        </notes>
      </species>
      <species id="M_cpd02569_c0" name="2_Oxo_3_hydroxyisovalerate_c0" compartment="c0" hasOnlySubstanceUnits="false" boundaryCondition="false" constant="false">
        <notes>
          <body xmlns="http://www.w3.org/1999/xhtml">
            <p>CHARGE: 0</p>
          </body>
        </notes>
      </species>
      <species id="M_cpd01882_c0" name="Isovaleryl_CoA_c0" compartment="c0" hasOnlySubstanceUnits="false" boundaryCondition="false" constant="false">
        <notes>
          <body xmlns="http://www.w3.org/1999/xhtml">
            <p>CHARGE: 0</p>
          </body>
        </notes>
      </species>
      <species id="M_cpd01966_c0" name="Dimethylacryloyl_CoA_c0" compartment="c0" hasOnlySubstanceUnits="false" boundaryCondition="false" constant="false">
        <notes>
          <body xmlns="http://www.w3.org/1999/xhtml">
            <p>CHARGE: 0</p>
          </body>
        </notes>
      </species>
      <species id="M_cpd00392_c0" name="Phycite_c0" compartment="c0" hasOnlySubstanceUnits="false" boundaryCondition="false" constant="false">
        <notes>
          <body xmlns="http://www.w3.org/1999/xhtml">
            <p>CHARGE: 0</p>
          </body>
        </notes>
      </species>
      <species id="M_cpd02203_c0" name="D_Erythritol_4_phosphate_c0" compartment="c0" hasOnlySubstanceUnits="false" boundaryCondition="false" constant="false">
        <notes>
          <body xmlns="http://www.w3.org/1999/xhtml">
            <p>CHARGE: 0</p>
          </body>
        </notes>
      </species>
      <species id="M_cpd00261_c0" name="L_Lyxulose_c0" compartment="c0" hasOnlySubstanceUnits="false" boundaryCondition="false" constant="false">
        <notes>
          <body xmlns="http://www.w3.org/1999/xhtml">
            <p>CHARGE: 0</p>
          </body>
        </notes>
      </species>
      <species id="M_cpd03861_c0" name="L_Xylulose_1_phosphate_c0" compartment="c0" hasOnlySubstanceUnits="false" boundaryCondition="false" constant="false">
        <notes>
          <body xmlns="http://www.w3.org/1999/xhtml">
            <p>CHARGE: 0</p>
          </body>
        </notes>
      </species>
      <species id="M_cpd00931_c0" name="5_Amino_6__5_phosphoribosylaminouracil_c0" compartment="c0" hasOnlySubstanceUnits="false" boundaryCondition="false" constant="false">
        <notes>
          <body xmlns="http://www.w3.org/1999/xhtml">
            <p>CHARGE: 0</p>
          </body>
        </notes>
      </species>
      <species id="M_cpd11478_c0" name="R_3_Hydroxybutanoyl_acyl_carrier_protein_c0" compartment="c0" hasOnlySubstanceUnits="false" boundaryCondition="false" constant="false">
        <notes>
          <body xmlns="http://www.w3.org/1999/xhtml">
            <p>CHARGE: 0</p>
          </body>
        </notes>
      </species>
      <species id="M_cpd02775_c0" name="4_Amino_5_phosphomethyl_2_methylpyrimidine_c0" compartment="c0" hasOnlySubstanceUnits="false" boundaryCondition="false" constant="false">
        <notes>
          <body xmlns="http://www.w3.org/1999/xhtml">
            <p>CHARGE: 0</p>
          </body>
        </notes>
      </species>
      <species id="M_cpd15770_c0" name="Isopentadecanoyllipoteichoic_acid_n24__linked__N_acetyl_D_glucosamine_c0" compartment="c0" hasOnlySubstanceUnits="false" boundaryCondition="false" constant="false">
        <notes>
          <body xmlns="http://www.w3.org/1999/xhtml">
            <p>CHARGE: 0</p>
          </body>
        </notes>
      </species>
      <species id="M_cpd08625_c0" name="5_Hydroxyisourate_c0" compartment="c0" hasOnlySubstanceUnits="false" boundaryCondition="false" constant="false">
        <notes>
          <body xmlns="http://www.w3.org/1999/xhtml">
            <p>CHARGE: 0</p>
          </body>
        </notes>
      </species>
      <species id="M_cpd03832_c0" name="Hydrogenobyrinate_c0" compartment="c0" hasOnlySubstanceUnits="false" boundaryCondition="false" constant="false">
        <notes>
          <body xmlns="http://www.w3.org/1999/xhtml">
            <p>CHARGE: 0</p>
          </body>
        </notes>
      </species>
      <species id="M_cpd03913_c0" name="Hydrogenobyrinate_diamide_c0" compartment="c0" hasOnlySubstanceUnits="false" boundaryCondition="false" constant="false">
        <notes>
          <body xmlns="http://www.w3.org/1999/xhtml">
            <p>CHARGE: 0</p>
          </body>
        </notes>
      </species>
      <species id="M_cpd15321_c0" name="1_Acyl_sn_glycero_3_phosphoglycerol_hexadecanoyl_c0" compartment="c0" hasOnlySubstanceUnits="false" boundaryCondition="false" constant="false">
        <notes>
          <body xmlns="http://www.w3.org/1999/xhtml">
            <p>CHARGE: 0</p>
          </body>
        </notes>
      </species>
      <species id="M_cpd01048_c0" name="Arsenate_c0" compartment="c0" hasOnlySubstanceUnits="false" boundaryCondition="false" constant="false">
        <notes>
          <body xmlns="http://www.w3.org/1999/xhtml">
            <p>CHARGE: 0</p>
          </body>
        </notes>
      </species>
      <species id="M_cpd01048_e0" name="Arsenate_e0" compartment="e0" hasOnlySubstanceUnits="false" boundaryCondition="false" constant="false">
        <notes>
          <body xmlns="http://www.w3.org/1999/xhtml">
            <p>CHARGE: 0</p>
          </body>
        </notes>
      </species>
      <species id="M_cpd00215_c0" name="Pyridoxal_c0" compartment="c0" hasOnlySubstanceUnits="false" boundaryCondition="false" constant="false">
        <notes>
          <body xmlns="http://www.w3.org/1999/xhtml">
            <p>CHARGE: 0</p>
          </body>
        </notes>
      </species>
      <species id="M_cpd15676_c0" name="1_isohexadecanoyl_sn_glycerol_3_phosphate_c0" compartment="c0" hasOnlySubstanceUnits="false" boundaryCondition="false" constant="false">
        <notes>
          <body xmlns="http://www.w3.org/1999/xhtml">
            <p>CHARGE: 0</p>
          </body>
        </notes>
      </species>
      <species id="M_cpd00209_c0" name="Nitrate_c0" compartment="c0" hasOnlySubstanceUnits="false" boundaryCondition="false" constant="false">
        <notes>
          <body xmlns="http://www.w3.org/1999/xhtml">
            <p>CHARGE: 0</p>
          </body>
        </notes>
      </species>
      <species id="M_cpd00588_c0" name="Sorbitol_c0" compartment="c0" hasOnlySubstanceUnits="false" boundaryCondition="false" constant="false">
        <notes>
          <body xmlns="http://www.w3.org/1999/xhtml">
            <p>CHARGE: 0</p>
          </body>
        </notes>
      </species>
      <species id="M_cpd03834_c0" name="Precorrin_4_c0" compartment="c0" hasOnlySubstanceUnits="false" boundaryCondition="false" constant="false">
        <notes>
          <body xmlns="http://www.w3.org/1999/xhtml">
            <p>CHARGE: 0</p>
          </body>
        </notes>
      </species>
      <species id="M_cpd03120_c0" name="S_Hydroxyoctanoyl_CoA_c0" compartment="c0" hasOnlySubstanceUnits="false" boundaryCondition="false" constant="false">
        <notes>
          <body xmlns="http://www.w3.org/1999/xhtml">
            <p>CHARGE: 0</p>
          </body>
        </notes>
      </species>
      <species id="M_cpd00911_c0" name="6_phospho_D_glucono_1_5_lactone_c0" compartment="c0" hasOnlySubstanceUnits="false" boundaryCondition="false" constant="false">
        <notes>
          <body xmlns="http://www.w3.org/1999/xhtml">
            <p>CHARGE: 0</p>
          </body>
        </notes>
      </species>
      <species id="M_cpd03914_c0" name="CobIIyrinate_diamide_c0" compartment="c0" hasOnlySubstanceUnits="false" boundaryCondition="false" constant="false">
        <notes>
          <body xmlns="http://www.w3.org/1999/xhtml">
            <p>CHARGE: 0</p>
          </body>
        </notes>
      </species>
      <species id="M_cpd11668_c0" name="Penam_c0" compartment="c0" hasOnlySubstanceUnits="false" boundaryCondition="false" constant="false">
        <notes>
          <body xmlns="http://www.w3.org/1999/xhtml">
            <p>CHARGE: 0</p>
          </body>
        </notes>
      </species>
      <species id="M_cpd12884_c0" name="Penicilloic_acid_c0" compartment="c0" hasOnlySubstanceUnits="false" boundaryCondition="false" constant="false">
        <notes>
          <body xmlns="http://www.w3.org/1999/xhtml">
            <p>CHARGE: 0</p>
          </body>
        </notes>
      </species>
      <species id="M_cpd00142_c0" name="Acetoacetate_c0" compartment="c0" hasOnlySubstanceUnits="false" boundaryCondition="false" constant="false">
        <notes>
          <body xmlns="http://www.w3.org/1999/xhtml">
            <p>CHARGE: 0</p>
          </body>
        </notes>
      </species>
      <species id="M_cpd00445_c0" name="Cyclohexanamine_c0" compartment="c0" hasOnlySubstanceUnits="false" boundaryCondition="false" constant="false">
        <notes>
          <body xmlns="http://www.w3.org/1999/xhtml">
            <p>CHARGE: 0</p>
          </body>
        </notes>
      </species>
      <species id="M_cpd00329_c0" name="Cyclohexanone_c0" compartment="c0" hasOnlySubstanceUnits="false" boundaryCondition="false" constant="false">
        <notes>
          <body xmlns="http://www.w3.org/1999/xhtml">
            <p>CHARGE: 0</p>
          </body>
        </notes>
      </species>
      <species id="M_cpd02612_c0" name="N_Acetylmannosamine_6_phosphate_c0" compartment="c0" hasOnlySubstanceUnits="false" boundaryCondition="false" constant="false">
        <notes>
          <body xmlns="http://www.w3.org/1999/xhtml">
            <p>CHARGE: 0</p>
          </body>
        </notes>
      </species>
      <species id="M_cpd00238_c0" name="Sedoheptulose7_phosphate_c0" compartment="c0" hasOnlySubstanceUnits="false" boundaryCondition="false" constant="false">
        <notes>
          <body xmlns="http://www.w3.org/1999/xhtml">
            <p>CHARGE: 0</p>
          </body>
        </notes>
      </species>
      <species id="M_cpd12599_c0" name="GM3_c0" compartment="c0" hasOnlySubstanceUnits="false" boundaryCondition="false" constant="false">
        <notes>
          <body xmlns="http://www.w3.org/1999/xhtml">
            <p>CHARGE: 0</p>
          </body>
        </notes>
      </species>
      <species id="M_cpd00644_c0" name="PAN_c0" compartment="c0" hasOnlySubstanceUnits="false" boundaryCondition="false" constant="false">
        <notes>
          <body xmlns="http://www.w3.org/1999/xhtml">
            <p>CHARGE: 0</p>
          </body>
        </notes>
      </species>
      <species id="M_cpd15049_c0" name="3_Hydroxy_OPC6_CoA_c0" compartment="c0" hasOnlySubstanceUnits="false" boundaryCondition="false" constant="false">
        <notes>
          <body xmlns="http://www.w3.org/1999/xhtml">
            <p>CHARGE: 0</p>
          </body>
        </notes>
      </species>
      <species id="M_cpd15050_c0" name="3_Oxo_OPC6_CoA_c0" compartment="c0" hasOnlySubstanceUnits="false" boundaryCondition="false" constant="false">
        <notes>
          <body xmlns="http://www.w3.org/1999/xhtml">
            <p>CHARGE: 0</p>
          </body>
        </notes>
      </species>
      <species id="M_cpd11484_c0" name="HMA_c0" compartment="c0" hasOnlySubstanceUnits="false" boundaryCondition="false" constant="false">
        <notes>
          <body xmlns="http://www.w3.org/1999/xhtml">
            <p>CHARGE: 0</p>
          </body>
        </notes>
      </species>
      <species id="M_cpd00139_c0" name="Glycolate_c0" compartment="c0" hasOnlySubstanceUnits="false" boundaryCondition="false" constant="false">
        <notes>
          <body xmlns="http://www.w3.org/1999/xhtml">
            <p>CHARGE: 0</p>
          </body>
        </notes>
      </species>
      <species id="M_cpd15544_c0" name="Phosphatidylglycerophosphate_ditetradec_7_enoyl_c0" compartment="c0" hasOnlySubstanceUnits="false" boundaryCondition="false" constant="false">
        <notes>
          <body xmlns="http://www.w3.org/1999/xhtml">
            <p>CHARGE: 0</p>
          </body>
        </notes>
      </species>
      <species id="M_cpd00374_c0" name="Tyramine_c0" compartment="c0" hasOnlySubstanceUnits="false" boundaryCondition="false" constant="false">
        <notes>
          <body xmlns="http://www.w3.org/1999/xhtml">
            <p>CHARGE: 0</p>
          </body>
        </notes>
      </species>
      <species id="M_cpd01733_c0" name="Ferulaldehyde_c0" compartment="c0" hasOnlySubstanceUnits="false" boundaryCondition="false" constant="false">
        <notes>
          <body xmlns="http://www.w3.org/1999/xhtml">
            <p>CHARGE: 0</p>
          </body>
        </notes>
      </species>
      <species id="M_cpd01059_c0" name="Ferulate_c0" compartment="c0" hasOnlySubstanceUnits="false" boundaryCondition="false" constant="false">
        <notes>
          <body xmlns="http://www.w3.org/1999/xhtml">
            <p>CHARGE: 0</p>
          </body>
        </notes>
      </species>
      <species id="M_cpd03048_e0" name="Isethionate_e0" compartment="e0" hasOnlySubstanceUnits="false" boundaryCondition="false" constant="false">
        <notes>
          <body xmlns="http://www.w3.org/1999/xhtml">
            <p>CHARGE: 0</p>
          </body>
        </notes>
      </species>
      <species id="M_cpd03048_c0" name="Isethionate_c0" compartment="c0" hasOnlySubstanceUnits="false" boundaryCondition="false" constant="false">
        <notes>
          <body xmlns="http://www.w3.org/1999/xhtml">
            <p>CHARGE: 0</p>
          </body>
        </notes>
      </species>
      <species id="M_cpd02740_c0" name="Guanosine_5_triphosphate_3_diphosphate_c0" compartment="c0" hasOnlySubstanceUnits="false" boundaryCondition="false" constant="false">
        <notes>
          <body xmlns="http://www.w3.org/1999/xhtml">
            <p>CHARGE: 0</p>
          </body>
        </notes>
      </species>
      <species id="M_cpd11596_e0" name="butanesulfonate_e0" compartment="e0" hasOnlySubstanceUnits="false" boundaryCondition="false" constant="false">
        <notes>
          <body xmlns="http://www.w3.org/1999/xhtml">
            <p>CHARGE: 0</p>
          </body>
        </notes>
      </species>
      <species id="M_cpd00875_c0" name="KDO_c0" compartment="c0" hasOnlySubstanceUnits="false" boundaryCondition="false" constant="false">
        <notes>
          <body xmlns="http://www.w3.org/1999/xhtml">
            <p>CHARGE: 0</p>
          </body>
        </notes>
      </species>
      <species id="M_cpd02546_c0" name="CMP_KDO_c0" compartment="c0" hasOnlySubstanceUnits="false" boundaryCondition="false" constant="false">
        <notes>
          <body xmlns="http://www.w3.org/1999/xhtml">
            <p>CHARGE: 0</p>
          </body>
        </notes>
      </species>
      <species id="M_cpd00510_c0" name="deoxyribose_5_phosphate_c0" compartment="c0" hasOnlySubstanceUnits="false" boundaryCondition="false" constant="false">
        <notes>
          <body xmlns="http://www.w3.org/1999/xhtml">
            <p>CHARGE: 0</p>
          </body>
        </notes>
      </species>
      <species id="M_cpd00869_c0" name="4_methylthio_2_oxobutyrate_c0" compartment="c0" hasOnlySubstanceUnits="false" boundaryCondition="false" constant="false">
        <notes>
          <body xmlns="http://www.w3.org/1999/xhtml">
            <p>CHARGE: 0</p>
          </body>
        </notes>
      </species>
      <species id="M_cpd02338_c0" name="UDP_D_galacto_1_4_furanose_c0" compartment="c0" hasOnlySubstanceUnits="false" boundaryCondition="false" constant="false">
        <notes>
          <body xmlns="http://www.w3.org/1999/xhtml">
            <p>CHARGE: 0</p>
          </body>
        </notes>
      </species>
      <species id="M_cpd00540_e0" name="BET_e0" compartment="e0" hasOnlySubstanceUnits="false" boundaryCondition="false" constant="false">
        <notes>
          <body xmlns="http://www.w3.org/1999/xhtml">
            <p>CHARGE: 0</p>
          </body>
        </notes>
      </species>
      <species id="M_cpd00540_c0" name="BET_c0" compartment="c0" hasOnlySubstanceUnits="false" boundaryCondition="false" constant="false">
        <notes>
          <body xmlns="http://www.w3.org/1999/xhtml">
            <p>CHARGE: 0</p>
          </body>
        </notes>
      </species>
      <species id="M_cpd03393_c0" name="Se_Adenosylselenohomocysteine_c0" compartment="c0" hasOnlySubstanceUnits="false" boundaryCondition="false" constant="false">
        <notes>
          <body xmlns="http://www.w3.org/1999/xhtml">
            <p>CHARGE: 0</p>
          </body>
        </notes>
      </species>
      <species id="M_cpd03397_c0" name="Selenohomocysteine_c0" compartment="c0" hasOnlySubstanceUnits="false" boundaryCondition="false" constant="false">
        <notes>
          <body xmlns="http://www.w3.org/1999/xhtml">
            <p>CHARGE: 0</p>
          </body>
        </notes>
      </species>
      <species id="M_cpd03117_c0" name="3_Oxododecanoyl_CoA_c0" compartment="c0" hasOnlySubstanceUnits="false" boundaryCondition="false" constant="false">
        <notes>
          <body xmlns="http://www.w3.org/1999/xhtml">
            <p>CHARGE: 0</p>
          </body>
        </notes>
      </species>
      <species id="M_cpd03607_c0" name="4_Phosphonooxy_threonine_c0" compartment="c0" hasOnlySubstanceUnits="false" boundaryCondition="false" constant="false">
        <notes>
          <body xmlns="http://www.w3.org/1999/xhtml">
            <p>CHARGE: 0</p>
          </body>
        </notes>
      </species>
      <species id="M_cpd03608_c0" name="4_Hydroxy_L_threonine_c0" compartment="c0" hasOnlySubstanceUnits="false" boundaryCondition="false" constant="false">
        <notes>
          <body xmlns="http://www.w3.org/1999/xhtml">
            <p>CHARGE: 0</p>
          </body>
        </notes>
      </species>
      <species id="M_cpd00324_c0" name="MTTL_c0" compartment="c0" hasOnlySubstanceUnits="false" boundaryCondition="false" constant="false">
        <notes>
          <body xmlns="http://www.w3.org/1999/xhtml">
            <p>CHARGE: 0</p>
          </body>
        </notes>
      </species>
      <species id="M_cpd17424_c0" name="2_Aminobut_2_enoate_c0" compartment="c0" hasOnlySubstanceUnits="false" boundaryCondition="false" constant="false">
        <notes>
          <body xmlns="http://www.w3.org/1999/xhtml">
            <p>CHARGE: 0</p>
          </body>
        </notes>
      </species>
      <species id="M_cpd04126_c0" name="2_Hydroxybiphenyl_2_sulfinate_c0" compartment="c0" hasOnlySubstanceUnits="false" boundaryCondition="false" constant="false">
        <notes>
          <body xmlns="http://www.w3.org/1999/xhtml">
            <p>CHARGE: 0</p>
          </body>
        </notes>
      </species>
      <species id="M_cpd01642_c0" name="2_Biphenylol_c0" compartment="c0" hasOnlySubstanceUnits="false" boundaryCondition="false" constant="false">
        <notes>
          <body xmlns="http://www.w3.org/1999/xhtml">
            <p>CHARGE: 0</p>
          </body>
        </notes>
      </species>
      <species id="M_cpd03422_c0" name="Cobinamide_c0" compartment="c0" hasOnlySubstanceUnits="false" boundaryCondition="false" constant="false">
        <notes>
          <body xmlns="http://www.w3.org/1999/xhtml">
            <p>CHARGE: 0</p>
          </body>
        </notes>
      </species>
      <species id="M_cpd03199_c0" name="3_Ketolactose_c0" compartment="c0" hasOnlySubstanceUnits="false" boundaryCondition="false" constant="false">
        <notes>
          <body xmlns="http://www.w3.org/1999/xhtml">
            <p>CHARGE: 0</p>
          </body>
        </notes>
      </species>
      <species id="M_cpd03193_c0" name="3_Keto_beta_D_galactose_c0" compartment="c0" hasOnlySubstanceUnits="false" boundaryCondition="false" constant="false">
        <notes>
          <body xmlns="http://www.w3.org/1999/xhtml">
            <p>CHARGE: 0</p>
          </body>
        </notes>
      </species>
      <species id="M_cpd11530_c0" name="9_methyl_3_hydroxy_decanoyl_ACP_c0" compartment="c0" hasOnlySubstanceUnits="false" boundaryCondition="false" constant="false">
        <notes>
          <body xmlns="http://www.w3.org/1999/xhtml">
            <p>CHARGE: 0</p>
          </body>
        </notes>
      </species>
      <species id="M_cpd00351_c0" name="Saccharopine_c0" compartment="c0" hasOnlySubstanceUnits="false" boundaryCondition="false" constant="false">
        <notes>
          <body xmlns="http://www.w3.org/1999/xhtml">
            <p>CHARGE: 0</p>
          </body>
        </notes>
      </species>
      <species id="M_cpd02820_c0" name="UDP_N_acetylglucosamine_enolpyruvate_c0" compartment="c0" hasOnlySubstanceUnits="false" boundaryCondition="false" constant="false">
        <notes>
          <body xmlns="http://www.w3.org/1999/xhtml">
            <p>CHARGE: 0</p>
          </body>
        </notes>
      </species>
      <species id="M_cpd02083_c0" name="CoproporphyrinogenIII_c0" compartment="c0" hasOnlySubstanceUnits="false" boundaryCondition="false" constant="false">
        <notes>
          <body xmlns="http://www.w3.org/1999/xhtml">
            <p>CHARGE: 0</p>
          </body>
        </notes>
      </species>
      <species id="M_cpd00791_c0" name="ProtoporphyrinogenIX_c0" compartment="c0" hasOnlySubstanceUnits="false" boundaryCondition="false" constant="false">
        <notes>
          <body xmlns="http://www.w3.org/1999/xhtml">
            <p>CHARGE: 0</p>
          </body>
        </notes>
      </species>
      <species id="M_cpd02698_c0" name="N_Succinyl_L_2_6_diaminopimelate_c0" compartment="c0" hasOnlySubstanceUnits="false" boundaryCondition="false" constant="false">
        <notes>
          <body xmlns="http://www.w3.org/1999/xhtml">
            <p>CHARGE: 0</p>
          </body>
        </notes>
      </species>
      <species id="M_cpd02724_c0" name="N_Succinyl_L_2_amino_6_oxopimelate_c0" compartment="c0" hasOnlySubstanceUnits="false" boundaryCondition="false" constant="false">
        <notes>
          <body xmlns="http://www.w3.org/1999/xhtml">
            <p>CHARGE: 0</p>
          </body>
        </notes>
      </species>
      <species id="M_cpd15494_c0" name="Maltoheptaose_c0" compartment="c0" hasOnlySubstanceUnits="false" boundaryCondition="false" constant="false">
        <notes>
          <body xmlns="http://www.w3.org/1999/xhtml">
            <p>CHARGE: 0</p>
          </body>
        </notes>
      </species>
      <species id="M_cpd00130_e0" name="L_Malate_e0" compartment="e0" hasOnlySubstanceUnits="false" boundaryCondition="false" constant="false">
        <notes>
          <body xmlns="http://www.w3.org/1999/xhtml">
            <p>CHARGE: 0</p>
          </body>
        </notes>
      </species>
      <species id="M_cpd15346_c0" name="2_Acyl_sn_glycero_3_phosphoglycerol_hexadecanoyl_c0" compartment="c0" hasOnlySubstanceUnits="false" boundaryCondition="false" constant="false">
        <notes>
          <body xmlns="http://www.w3.org/1999/xhtml">
            <p>CHARGE: 0</p>
          </body>
        </notes>
      </species>
      <species id="M_cpd15173_c0" name="3_Hydroxy_5_methylhex_4_enoyl_CoA_c0" compartment="c0" hasOnlySubstanceUnits="false" boundaryCondition="false" constant="false">
        <notes>
          <body xmlns="http://www.w3.org/1999/xhtml">
            <p>CHARGE: 0</p>
          </body>
        </notes>
      </species>
      <species id="M_cpd15175_c0" name="5_Methyl_3_oxo_4_hexenoyl_CoA_c0" compartment="c0" hasOnlySubstanceUnits="false" boundaryCondition="false" constant="false">
        <notes>
          <body xmlns="http://www.w3.org/1999/xhtml">
            <p>CHARGE: 0</p>
          </body>
        </notes>
      </species>
      <species id="M_cpd15338_c0" name="2_Acyl_sn_glycero_3_phosphoethanolamine_tetradec_7_enoyl_c0" compartment="c0" hasOnlySubstanceUnits="false" boundaryCondition="false" constant="false">
        <notes>
          <body xmlns="http://www.w3.org/1999/xhtml">
            <p>CHARGE: 0</p>
          </body>
        </notes>
      </species>
      <species id="M_cpd01185_c0" name="L_Fuconate_c0" compartment="c0" hasOnlySubstanceUnits="false" boundaryCondition="false" constant="false">
        <notes>
          <body xmlns="http://www.w3.org/1999/xhtml">
            <p>CHARGE: 0</p>
          </body>
        </notes>
      </species>
      <species id="M_cpd02387_c0" name="2_Dehydro_3_deoxy_L_fuconate_c0" compartment="c0" hasOnlySubstanceUnits="false" boundaryCondition="false" constant="false">
        <notes>
          <body xmlns="http://www.w3.org/1999/xhtml">
            <p>CHARGE: 0</p>
          </body>
        </notes>
      </species>
      <species id="M_cpd11953_c0" name="Diphthamide_c0" compartment="c0" hasOnlySubstanceUnits="false" boundaryCondition="false" constant="false">
        <notes>
          <body xmlns="http://www.w3.org/1999/xhtml">
            <p>CHARGE: 0</p>
          </body>
        </notes>
      </species>
      <species id="M_cpd12522_c0" name="EF_2_N_ADP_D_ribosyldiphthamide_c0" compartment="c0" hasOnlySubstanceUnits="false" boundaryCondition="false" constant="false">
        <notes>
          <body xmlns="http://www.w3.org/1999/xhtml">
            <p>CHARGE: 0</p>
          </body>
        </notes>
      </species>
      <species id="M_cpd03423_c0" name="alpha_Ribazole_c0" compartment="c0" hasOnlySubstanceUnits="false" boundaryCondition="false" constant="false">
        <notes>
          <body xmlns="http://www.w3.org/1999/xhtml">
            <p>CHARGE: 0</p>
          </body>
        </notes>
      </species>
      <species id="M_cpd00166_c0" name="Calomide_c0" compartment="c0" hasOnlySubstanceUnits="false" boundaryCondition="false" constant="false">
        <notes>
          <body xmlns="http://www.w3.org/1999/xhtml">
            <p>CHARGE: 0</p>
          </body>
        </notes>
      </species>
      <species id="M_cpd15378_c0" name="4_Hydroxy_benzylalcohol_c0" compartment="c0" hasOnlySubstanceUnits="false" boundaryCondition="false" constant="false">
        <notes>
          <body xmlns="http://www.w3.org/1999/xhtml">
            <p>CHARGE: 0</p>
          </body>
        </notes>
      </species>
      <species id="M_cpd00283_c0" name="Geranyldiphosphate_c0" compartment="c0" hasOnlySubstanceUnits="false" boundaryCondition="false" constant="false">
        <notes>
          <body xmlns="http://www.w3.org/1999/xhtml">
            <p>CHARGE: 0</p>
          </body>
        </notes>
      </species>
      <species id="M_cpd12172_c0" name="Protein_L_cysteine_c0" compartment="c0" hasOnlySubstanceUnits="false" boundaryCondition="false" constant="false">
        <notes>
          <body xmlns="http://www.w3.org/1999/xhtml">
            <p>CHARGE: 0</p>
          </body>
        </notes>
      </species>
      <species id="M_cpd12502_c0" name="DNA_containing_6_O_methylguanine_c0" compartment="c0" hasOnlySubstanceUnits="false" boundaryCondition="false" constant="false">
        <notes>
          <body xmlns="http://www.w3.org/1999/xhtml">
            <p>CHARGE: 0</p>
          </body>
        </notes>
      </species>
      <species id="M_cpd12392_c0" name="Protein_S_methyl_L_cysteine_c0" compartment="c0" hasOnlySubstanceUnits="false" boundaryCondition="false" constant="false">
        <notes>
          <body xmlns="http://www.w3.org/1999/xhtml">
            <p>CHARGE: 0</p>
          </body>
        </notes>
      </species>
      <species id="M_cpd13370_c0" name="DNA_containing_guanine_c0" compartment="c0" hasOnlySubstanceUnits="false" boundaryCondition="false" constant="false">
        <notes>
          <body xmlns="http://www.w3.org/1999/xhtml">
            <p>CHARGE: 0</p>
          </body>
        </notes>
      </species>
      <species id="M_cpd06711_c0" name="Hydroxymethylphenylsuccinyl_CoA_c0" compartment="c0" hasOnlySubstanceUnits="false" boundaryCondition="false" constant="false">
        <notes>
          <body xmlns="http://www.w3.org/1999/xhtml">
            <p>CHARGE: 0</p>
          </body>
        </notes>
      </species>
      <species id="M_cpd06712_c0" name="Benzoylsuccinyl_CoA_c0" compartment="c0" hasOnlySubstanceUnits="false" boundaryCondition="false" constant="false">
        <notes>
          <body xmlns="http://www.w3.org/1999/xhtml">
            <p>CHARGE: 0</p>
          </body>
        </notes>
      </species>
      <species id="M_cpd11255_c0" name="1_2_dihydroxy_3_keto_5_methylthiopentene_c0" compartment="c0" hasOnlySubstanceUnits="false" boundaryCondition="false" constant="false">
        <notes>
          <body xmlns="http://www.w3.org/1999/xhtml">
            <p>CHARGE: 0</p>
          </body>
        </notes>
      </species>
      <species id="M_cpd02721_c0" name="DKHP_c0" compartment="c0" hasOnlySubstanceUnits="false" boundaryCondition="false" constant="false">
        <notes>
          <body xmlns="http://www.w3.org/1999/xhtml">
            <p>CHARGE: 0</p>
          </body>
        </notes>
      </species>
      <species id="M_cpd04491_c0" name="Maleimide_c0" compartment="c0" hasOnlySubstanceUnits="false" boundaryCondition="false" constant="false">
        <notes>
          <body xmlns="http://www.w3.org/1999/xhtml">
            <p>CHARGE: 0</p>
          </body>
        </notes>
      </species>
      <species id="M_cpd01123_c0" name="Maleamate_c0" compartment="c0" hasOnlySubstanceUnits="false" boundaryCondition="false" constant="false">
        <notes>
          <body xmlns="http://www.w3.org/1999/xhtml">
            <p>CHARGE: 0</p>
          </body>
        </notes>
      </species>
      <species id="M_cpd15606_e0" name="Gly_Tyr_e0" compartment="e0" hasOnlySubstanceUnits="false" boundaryCondition="false" constant="false">
        <notes>
          <body xmlns="http://www.w3.org/1999/xhtml">
            <p>CHARGE: 0</p>
          </body>
        </notes>
      </species>
      <species id="M_cpd01476_c0" name="Protoporphyrin_c0" compartment="c0" hasOnlySubstanceUnits="false" boundaryCondition="false" constant="false">
        <notes>
          <body xmlns="http://www.w3.org/1999/xhtml">
            <p>CHARGE: 0</p>
          </body>
        </notes>
      </species>
      <species id="M_cpd11621_c0" name="Oxidizedferredoxin_c0" compartment="c0" hasOnlySubstanceUnits="false" boundaryCondition="false" constant="false">
        <notes>
          <body xmlns="http://www.w3.org/1999/xhtml">
            <p>CHARGE: 0</p>
          </body>
        </notes>
      </species>
      <species id="M_cpd11620_c0" name="Reducedferredoxin_c0" compartment="c0" hasOnlySubstanceUnits="false" boundaryCondition="false" constant="false">
        <notes>
          <body xmlns="http://www.w3.org/1999/xhtml">
            <p>CHARGE: 0</p>
          </body>
        </notes>
      </species>
      <species id="M_cpd00818_c0" name="6_Phospho_D_galactose_c0" compartment="c0" hasOnlySubstanceUnits="false" boundaryCondition="false" constant="false">
        <notes>
          <body xmlns="http://www.w3.org/1999/xhtml">
            <p>CHARGE: 0</p>
          </body>
        </notes>
      </species>
      <species id="M_cpd00129_e0" name="L_Proline_e0" compartment="e0" hasOnlySubstanceUnits="false" boundaryCondition="false" constant="false">
        <notes>
          <body xmlns="http://www.w3.org/1999/xhtml">
            <p>CHARGE: 0</p>
          </body>
        </notes>
      </species>
      <species id="M_cpd15316_c0" name="1_Acyl_sn_glycero_3_phosphoethanolamine_hexadecanoyl_c0" compartment="c0" hasOnlySubstanceUnits="false" boundaryCondition="false" constant="false">
        <notes>
          <body xmlns="http://www.w3.org/1999/xhtml">
            <p>CHARGE: 0</p>
          </body>
        </notes>
      </species>
      <species id="M_cpd11510_c0" name="10_methyl_trans_dodec_2_enoyl_ACP_c0" compartment="c0" hasOnlySubstanceUnits="false" boundaryCondition="false" constant="false">
        <notes>
          <body xmlns="http://www.w3.org/1999/xhtml">
            <p>CHARGE: 0</p>
          </body>
        </notes>
      </species>
      <species id="M_cpd11511_c0" name="10_methyl_dodecanoyl_ACP_c0" compartment="c0" hasOnlySubstanceUnits="false" boundaryCondition="false" constant="false">
        <notes>
          <body xmlns="http://www.w3.org/1999/xhtml">
            <p>CHARGE: 0</p>
          </body>
        </notes>
      </species>
      <species id="M_cpd00971_e0" name="Na_e0" compartment="e0" hasOnlySubstanceUnits="false" boundaryCondition="false" constant="false">
        <notes>
          <body xmlns="http://www.w3.org/1999/xhtml">
            <p>CHARGE: 0</p>
          </body>
        </notes>
      </species>
      <species id="M_cpd00971_c0" name="Na_c0" compartment="c0" hasOnlySubstanceUnits="false" boundaryCondition="false" constant="false">
        <notes>
          <body xmlns="http://www.w3.org/1999/xhtml">
            <p>CHARGE: 0</p>
          </body>
        </notes>
      </species>
      <species id="M_cpd11830_c0" name="S_Aminomethyldihydrolipoylprotein_c0" compartment="c0" hasOnlySubstanceUnits="false" boundaryCondition="false" constant="false">
        <notes>
          <body xmlns="http://www.w3.org/1999/xhtml">
            <p>CHARGE: 0</p>
          </body>
        </notes>
      </species>
      <species id="M_cpd02625_c0" name="3_Hydroxy_L_1_pyrroline_5_carboxylate_c0" compartment="c0" hasOnlySubstanceUnits="false" boundaryCondition="false" constant="false">
        <notes>
          <body xmlns="http://www.w3.org/1999/xhtml">
            <p>CHARGE: 0</p>
          </body>
        </notes>
      </species>
      <species id="M_cpd15697_c0" name="Diisotetradecanoylphosphatidylethanolamine_c0" compartment="c0" hasOnlySubstanceUnits="false" boundaryCondition="false" constant="false">
        <notes>
          <body xmlns="http://www.w3.org/1999/xhtml">
            <p>CHARGE: 0</p>
          </body>
        </notes>
      </species>
      <species id="M_cpd11712_c0" name="Protein_histidine_c0" compartment="c0" hasOnlySubstanceUnits="false" boundaryCondition="false" constant="false">
        <notes>
          <body xmlns="http://www.w3.org/1999/xhtml">
            <p>CHARGE: 0</p>
          </body>
        </notes>
      </species>
      <species id="M_cpd12508_c0" name="Protein_N_pros_phosphohistidine_c0" compartment="c0" hasOnlySubstanceUnits="false" boundaryCondition="false" constant="false">
        <notes>
          <body xmlns="http://www.w3.org/1999/xhtml">
            <p>CHARGE: 0</p>
          </body>
        </notes>
      </species>
      <species id="M_cpd15749_c0" name="Isoheptadecanoyllipoteichoic_acid_n24__linked__unsubstituted_c0" compartment="c0" hasOnlySubstanceUnits="false" boundaryCondition="false" constant="false">
        <notes>
          <body xmlns="http://www.w3.org/1999/xhtml">
            <p>CHARGE: 0</p>
          </body>
        </notes>
      </species>
      <species id="M_cpd15767_c0" name="Isoheptadecanoyllipoteichoic_acid_n24__linked__N_acetyl_D_glucosamine_c0" compartment="c0" hasOnlySubstanceUnits="false" boundaryCondition="false" constant="false">
        <notes>
          <body xmlns="http://www.w3.org/1999/xhtml">
            <p>CHARGE: 0</p>
          </body>
        </notes>
      </species>
      <species id="M_cpd00030_e0" name="Mn2_e0" compartment="e0" hasOnlySubstanceUnits="false" boundaryCondition="false" constant="false">
        <notes>
          <body xmlns="http://www.w3.org/1999/xhtml">
            <p>CHARGE: 0</p>
          </body>
        </notes>
      </species>
      <species id="M_cpd00030_c0" name="Mn2_c0" compartment="c0" hasOnlySubstanceUnits="false" boundaryCondition="false" constant="false">
        <notes>
          <body xmlns="http://www.w3.org/1999/xhtml">
            <p>CHARGE: 0</p>
          </body>
        </notes>
      </species>
      <species id="M_cpd00149_e0" name="Co2_e0" compartment="e0" hasOnlySubstanceUnits="false" boundaryCondition="false" constant="false">
        <notes>
          <body xmlns="http://www.w3.org/1999/xhtml">
            <p>CHARGE: 0</p>
          </body>
        </notes>
      </species>
      <species id="M_cpd05521_c0" name="Violaxanthin_c0" compartment="c0" hasOnlySubstanceUnits="false" boundaryCondition="false" constant="false">
        <notes>
          <body xmlns="http://www.w3.org/1999/xhtml">
            <p>CHARGE: 0</p>
          </body>
        </notes>
      </species>
      <species id="M_cpd05513_c0" name="Neoxanthin_c0" compartment="c0" hasOnlySubstanceUnits="false" boundaryCondition="false" constant="false">
        <notes>
          <body xmlns="http://www.w3.org/1999/xhtml">
            <p>CHARGE: 0</p>
          </body>
        </notes>
      </species>
      <species id="M_cpd03398_c0" name="Selenocystathionine_c0" compartment="c0" hasOnlySubstanceUnits="false" boundaryCondition="false" constant="false">
        <notes>
          <body xmlns="http://www.w3.org/1999/xhtml">
            <p>CHARGE: 0</p>
          </body>
        </notes>
      </species>
      <species id="M_cpd14796_c0" name="Z_Phenylacetaldehyde_oxime_c0" compartment="c0" hasOnlySubstanceUnits="false" boundaryCondition="false" constant="false">
        <notes>
          <body xmlns="http://www.w3.org/1999/xhtml">
            <p>CHARGE: 0</p>
          </body>
        </notes>
      </species>
      <species id="M_cpd14795_c0" name="Benzyl_cyanide_c0" compartment="c0" hasOnlySubstanceUnits="false" boundaryCondition="false" constant="false">
        <notes>
          <body xmlns="http://www.w3.org/1999/xhtml">
            <p>CHARGE: 0</p>
          </body>
        </notes>
      </species>
      <species id="M_cpd01914_e0" name="L_Methionine_S_oxide_e0" compartment="e0" hasOnlySubstanceUnits="false" boundaryCondition="false" constant="false">
        <notes>
          <body xmlns="http://www.w3.org/1999/xhtml">
            <p>CHARGE: 0</p>
          </body>
        </notes>
      </species>
      <species id="M_cpd11718_c0" name="S_3_Hydroxyacyl_CoA_c0" compartment="c0" hasOnlySubstanceUnits="false" boundaryCondition="false" constant="false">
        <notes>
          <body xmlns="http://www.w3.org/1999/xhtml">
            <p>CHARGE: 0</p>
          </body>
        </notes>
      </species>
      <species id="M_cpd11637_c0" name="3_Oxoacyl_CoA_c0" compartment="c0" hasOnlySubstanceUnits="false" boundaryCondition="false" constant="false">
        <notes>
          <body xmlns="http://www.w3.org/1999/xhtml">
            <p>CHARGE: 0</p>
          </body>
        </notes>
      </species>
      <species id="M_cpd03198_c0" name="Melibiose_c0" compartment="c0" hasOnlySubstanceUnits="false" boundaryCondition="false" constant="false">
        <notes>
          <body xmlns="http://www.w3.org/1999/xhtml">
            <p>CHARGE: 0</p>
          </body>
        </notes>
      </species>
      <species id="M_cpd03413_c0" name="L_Glutamyl_1_phosphate_c0" compartment="c0" hasOnlySubstanceUnits="false" boundaryCondition="false" constant="false">
        <notes>
          <body xmlns="http://www.w3.org/1999/xhtml">
            <p>CHARGE: 0</p>
          </body>
        </notes>
      </species>
      <species id="M_cpd11430_c0" name="fa1_c0" compartment="c0" hasOnlySubstanceUnits="false" boundaryCondition="false" constant="false">
        <notes>
          <body xmlns="http://www.w3.org/1999/xhtml">
            <p>CHARGE: 0</p>
          </body>
        </notes>
      </species>
      <species id="M_cpd15751_c0" name="Isotetradecanoyllipoteichoic_acid_n24__linked__unsubstituted_c0" compartment="c0" hasOnlySubstanceUnits="false" boundaryCondition="false" constant="false">
        <notes>
          <body xmlns="http://www.w3.org/1999/xhtml">
            <p>CHARGE: 0</p>
          </body>
        </notes>
      </species>
      <species id="M_cpd15760_c0" name="Isotetradecanoyllipoteichoic_acid_n24__linked__glucose_substituted_c0" compartment="c0" hasOnlySubstanceUnits="false" boundaryCondition="false" constant="false">
        <notes>
          <body xmlns="http://www.w3.org/1999/xhtml">
            <p>CHARGE: 0</p>
          </body>
        </notes>
      </species>
      <species id="M_cpd02591_c0" name="pendp_c0" compartment="c0" hasOnlySubstanceUnits="false" boundaryCondition="false" constant="false">
        <notes>
          <body xmlns="http://www.w3.org/1999/xhtml">
            <p>CHARGE: 0</p>
          </body>
        </notes>
      </species>
      <species id="M_cpd00382_c0" name="Melitose_c0" compartment="c0" hasOnlySubstanceUnits="false" boundaryCondition="false" constant="false">
        <notes>
          <body xmlns="http://www.w3.org/1999/xhtml">
            <p>CHARGE: 0</p>
          </body>
        </notes>
      </species>
      <species id="M_cpd02826_c0" name="5_Phosphoribosylformylglycinamidine_c0" compartment="c0" hasOnlySubstanceUnits="false" boundaryCondition="false" constant="false">
        <notes>
          <body xmlns="http://www.w3.org/1999/xhtml">
            <p>CHARGE: 0</p>
          </body>
        </notes>
      </species>
      <species id="M_cpd15268_c0" name="Octadecanoyl_ACP_c0" compartment="c0" hasOnlySubstanceUnits="false" boundaryCondition="false" constant="false">
        <notes>
          <body xmlns="http://www.w3.org/1999/xhtml">
            <p>CHARGE: 0</p>
          </body>
        </notes>
      </species>
      <species id="M_cpd15318_c0" name="1_Acyl_sn_glycero_3_phosphoglycerol_dodecanoyl_c0" compartment="c0" hasOnlySubstanceUnits="false" boundaryCondition="false" constant="false">
        <notes>
          <body xmlns="http://www.w3.org/1999/xhtml">
            <p>CHARGE: 0</p>
          </body>
        </notes>
      </species>
      <species id="M_cpd03661_c0" name="GD1b_c0" compartment="c0" hasOnlySubstanceUnits="false" boundaryCondition="false" constant="false">
        <notes>
          <body xmlns="http://www.w3.org/1999/xhtml">
            <p>CHARGE: 0</p>
          </body>
        </notes>
      </species>
      <species id="M_cpd00042_c0" name="GSH_c0" compartment="c0" hasOnlySubstanceUnits="false" boundaryCondition="false" constant="false">
        <notes>
          <body xmlns="http://www.w3.org/1999/xhtml">
            <p>CHARGE: 0</p>
          </body>
        </notes>
      </species>
      <species id="M_cpd00531_c0" name="Hg2_c0" compartment="c0" hasOnlySubstanceUnits="false" boundaryCondition="false" constant="false">
        <notes>
          <body xmlns="http://www.w3.org/1999/xhtml">
            <p>CHARGE: 0</p>
          </body>
        </notes>
      </species>
      <species id="M_cpd00531_e0" name="Hg2_e0" compartment="e0" hasOnlySubstanceUnits="false" boundaryCondition="false" constant="false">
        <notes>
          <body xmlns="http://www.w3.org/1999/xhtml">
            <p>CHARGE: 0</p>
          </body>
        </notes>
      </species>
      <species id="M_cpd11583_e0" name="Ala_Leu_e0" compartment="e0" hasOnlySubstanceUnits="false" boundaryCondition="false" constant="false">
        <notes>
          <body xmlns="http://www.w3.org/1999/xhtml">
            <p>CHARGE: 0</p>
          </body>
        </notes>
      </species>
      <species id="M_cpd15239_c0" name="Hexadecenoyl_ACP_c0" compartment="c0" hasOnlySubstanceUnits="false" boundaryCondition="false" constant="false">
        <notes>
          <body xmlns="http://www.w3.org/1999/xhtml">
            <p>CHARGE: 0</p>
          </body>
        </notes>
      </species>
      <species id="M_cpd15326_c0" name="1_hexadec_9_enoyl_sn_glycerol_3_phosphate_c0" compartment="c0" hasOnlySubstanceUnits="false" boundaryCondition="false" constant="false">
        <notes>
          <body xmlns="http://www.w3.org/1999/xhtml">
            <p>CHARGE: 0</p>
          </body>
        </notes>
      </species>
      <species id="M_cpd15363_c0" name="2_tetradecanoyl_sn_glycerol_3_phosphate_c0" compartment="c0" hasOnlySubstanceUnits="false" boundaryCondition="false" constant="false">
        <notes>
          <body xmlns="http://www.w3.org/1999/xhtml">
            <p>CHARGE: 0</p>
          </body>
        </notes>
      </species>
      <species id="M_cpd00797_c0" name="R_3_Hydroxybutanoate_c0" compartment="c0" hasOnlySubstanceUnits="false" boundaryCondition="false" constant="false">
        <notes>
          <body xmlns="http://www.w3.org/1999/xhtml">
            <p>CHARGE: 0</p>
          </body>
        </notes>
      </species>
      <species id="M_cpd00044_c0" name="3_phosphoadenylylsulfate_c0" compartment="c0" hasOnlySubstanceUnits="false" boundaryCondition="false" constant="false">
        <notes>
          <body xmlns="http://www.w3.org/1999/xhtml">
            <p>CHARGE: 0</p>
          </body>
        </notes>
      </species>
      <species id="M_cpd00045_c0" name="Adenosine_3_5_bisphosphate_c0" compartment="c0" hasOnlySubstanceUnits="false" boundaryCondition="false" constant="false">
        <notes>
          <body xmlns="http://www.w3.org/1999/xhtml">
            <p>CHARGE: 0</p>
          </body>
        </notes>
      </species>
      <species id="M_cpd00263_c0" name="Pyridoxol_c0" compartment="c0" hasOnlySubstanceUnits="false" boundaryCondition="false" constant="false">
        <notes>
          <body xmlns="http://www.w3.org/1999/xhtml">
            <p>CHARGE: 0</p>
          </body>
        </notes>
      </species>
      <species id="M_cpd00478_c0" name="Pyridoxine_phosphate_c0" compartment="c0" hasOnlySubstanceUnits="false" boundaryCondition="false" constant="false">
        <notes>
          <body xmlns="http://www.w3.org/1999/xhtml">
            <p>CHARGE: 0</p>
          </body>
        </notes>
      </species>
      <species id="M_cpd03655_c0" name="GD2_c0" compartment="c0" hasOnlySubstanceUnits="false" boundaryCondition="false" constant="false">
        <notes>
          <body xmlns="http://www.w3.org/1999/xhtml">
            <p>CHARGE: 0</p>
          </body>
        </notes>
      </species>
      <species id="M_cpd15683_c0" name="CDP_1_2_diisoheptadecanoylglycerol_c0" compartment="c0" hasOnlySubstanceUnits="false" boundaryCondition="false" constant="false">
        <notes>
          <body xmlns="http://www.w3.org/1999/xhtml">
            <p>CHARGE: 0</p>
          </body>
        </notes>
      </species>
      <species id="M_cpd15689_c0" name="Diisoheptadecanoylphosphatidylserine_c0" compartment="c0" hasOnlySubstanceUnits="false" boundaryCondition="false" constant="false">
        <notes>
          <body xmlns="http://www.w3.org/1999/xhtml">
            <p>CHARGE: 0</p>
          </body>
        </notes>
      </species>
      <species id="M_cpd15584_c0" name="alpha_Methyl_D_glucoside_c0" compartment="c0" hasOnlySubstanceUnits="false" boundaryCondition="false" constant="false">
        <notes>
          <body xmlns="http://www.w3.org/1999/xhtml">
            <p>CHARGE: 0</p>
          </body>
        </notes>
      </species>
      <species id="M_cpd15558_c0" name="phosphatidylserine_dioctadec_11_enoyl_c0" compartment="c0" hasOnlySubstanceUnits="false" boundaryCondition="false" constant="false">
        <notes>
          <body xmlns="http://www.w3.org/1999/xhtml">
            <p>CHARGE: 0</p>
          </body>
        </notes>
      </species>
      <species id="M_cpd00419_c0" name="PM_c0" compartment="c0" hasOnlySubstanceUnits="false" boundaryCondition="false" constant="false">
        <notes>
          <body xmlns="http://www.w3.org/1999/xhtml">
            <p>CHARGE: 0</p>
          </body>
        </notes>
      </species>
      <species id="M_cpd16471_c0" name="Benzylpenicilloic_acid_c0" compartment="c0" hasOnlySubstanceUnits="false" boundaryCondition="false" constant="false">
        <notes>
          <body xmlns="http://www.w3.org/1999/xhtml">
            <p>CHARGE: 0</p>
          </body>
        </notes>
      </species>
      <species id="M_cpd03292_c0" name="Penicillin_G_c0" compartment="c0" hasOnlySubstanceUnits="false" boundaryCondition="false" constant="false">
        <notes>
          <body xmlns="http://www.w3.org/1999/xhtml">
            <p>CHARGE: 0</p>
          </body>
        </notes>
      </species>
      <species id="M_cpd03709_c0" name="Salicylaldehyde_c0" compartment="c0" hasOnlySubstanceUnits="false" boundaryCondition="false" constant="false">
        <notes>
          <body xmlns="http://www.w3.org/1999/xhtml">
            <p>CHARGE: 0</p>
          </body>
        </notes>
      </species>
      <species id="M_cpd08210_c0" name="ADC_c0" compartment="c0" hasOnlySubstanceUnits="false" boundaryCondition="false" constant="false">
        <notes>
          <body xmlns="http://www.w3.org/1999/xhtml">
            <p>CHARGE: 0</p>
          </body>
        </notes>
      </species>
      <species id="M_cpd03122_c0" name="S_Hydroxyhexanoyl_CoA_c0" compartment="c0" hasOnlySubstanceUnits="false" boundaryCondition="false" constant="false">
        <notes>
          <body xmlns="http://www.w3.org/1999/xhtml">
            <p>CHARGE: 0</p>
          </body>
        </notes>
      </species>
      <species id="M_cpd03123_c0" name="3_Oxohexanoyl_CoA_c0" compartment="c0" hasOnlySubstanceUnits="false" boundaryCondition="false" constant="false">
        <notes>
          <body xmlns="http://www.w3.org/1999/xhtml">
            <p>CHARGE: 0</p>
          </body>
        </notes>
      </species>
      <species id="M_cpd09806_c0" name="m_Cresotic_acid_c0" compartment="c0" hasOnlySubstanceUnits="false" boundaryCondition="false" constant="false">
        <notes>
          <body xmlns="http://www.w3.org/1999/xhtml">
            <p>CHARGE: 0</p>
          </body>
        </notes>
      </species>
      <species id="M_cpd04117_c0" name="4_Methylcatechol_c0" compartment="c0" hasOnlySubstanceUnits="false" boundaryCondition="false" constant="false">
        <notes>
          <body xmlns="http://www.w3.org/1999/xhtml">
            <p>CHARGE: 0</p>
          </body>
        </notes>
      </species>
      <species id="M_cpd15675_c0" name="1_anteisopentadecanoyl_sn_glycerol_3_phosphate_c0" compartment="c0" hasOnlySubstanceUnits="false" boundaryCondition="false" constant="false">
        <notes>
          <body xmlns="http://www.w3.org/1999/xhtml">
            <p>CHARGE: 0</p>
          </body>
        </notes>
      </species>
      <species id="M_cpd00395_e0" name="L_Cysteate_e0" compartment="e0" hasOnlySubstanceUnits="false" boundaryCondition="false" constant="false">
        <notes>
          <body xmlns="http://www.w3.org/1999/xhtml">
            <p>CHARGE: 0</p>
          </body>
        </notes>
      </species>
      <species id="M_cpd03960_c0" name="Hydroxyatrazine_c0" compartment="c0" hasOnlySubstanceUnits="false" boundaryCondition="false" constant="false">
        <notes>
          <body xmlns="http://www.w3.org/1999/xhtml">
            <p>CHARGE: 0</p>
          </body>
        </notes>
      </species>
      <species id="M_cpd00591_c0" name="Ethylamine_c0" compartment="c0" hasOnlySubstanceUnits="false" boundaryCondition="false" constant="false">
        <notes>
          <body xmlns="http://www.w3.org/1999/xhtml">
            <p>CHARGE: 0</p>
          </body>
        </notes>
      </species>
      <species id="M_cpd03961_c0" name="N_Isopropylammelide_c0" compartment="c0" hasOnlySubstanceUnits="false" boundaryCondition="false" constant="false">
        <notes>
          <body xmlns="http://www.w3.org/1999/xhtml">
            <p>CHARGE: 0</p>
          </body>
        </notes>
      </species>
      <species id="M_cpd01157_c0" name="Chitobiose_c0" compartment="c0" hasOnlySubstanceUnits="false" boundaryCondition="false" constant="false">
        <notes>
          <body xmlns="http://www.w3.org/1999/xhtml">
            <p>CHARGE: 0</p>
          </body>
        </notes>
      </species>
      <species id="M_cpd00122_c0" name="N_Acetyl_D_glucosamine_c0" compartment="c0" hasOnlySubstanceUnits="false" boundaryCondition="false" constant="false">
        <notes>
          <body xmlns="http://www.w3.org/1999/xhtml">
            <p>CHARGE: 0</p>
          </body>
        </notes>
      </species>
      <species id="M_cpd00853_c0" name="DPG_c0" compartment="c0" hasOnlySubstanceUnits="false" boundaryCondition="false" constant="false">
        <notes>
          <body xmlns="http://www.w3.org/1999/xhtml">
            <p>CHARGE: 0</p>
          </body>
        </notes>
      </species>
      <species id="M_cpd11531_c0" name="9_methyl_trans_dec_2_enoyl_ACP_c0" compartment="c0" hasOnlySubstanceUnits="false" boundaryCondition="false" constant="false">
        <notes>
          <body xmlns="http://www.w3.org/1999/xhtml">
            <p>CHARGE: 0</p>
          </body>
        </notes>
      </species>
      <species id="M_cpd00294_c0" name="dAMP_c0" compartment="c0" hasOnlySubstanceUnits="false" boundaryCondition="false" constant="false">
        <notes>
          <body xmlns="http://www.w3.org/1999/xhtml">
            <p>CHARGE: 0</p>
          </body>
        </notes>
      </species>
      <species id="M_cpd11589_e0" name="gly_asp_L_e0" compartment="e0" hasOnlySubstanceUnits="false" boundaryCondition="false" constant="false">
        <notes>
          <body xmlns="http://www.w3.org/1999/xhtml">
            <p>CHARGE: 0</p>
          </body>
        </notes>
      </species>
      <species id="M_cpd04248_c0" name="Chloral_hydrate_c0" compartment="c0" hasOnlySubstanceUnits="false" boundaryCondition="false" constant="false">
        <notes>
          <body xmlns="http://www.w3.org/1999/xhtml">
            <p>CHARGE: 0</p>
          </body>
        </notes>
      </species>
      <species id="M_cpd04661_c0" name="Trichloroethanol_c0" compartment="c0" hasOnlySubstanceUnits="false" boundaryCondition="false" constant="false">
        <notes>
          <body xmlns="http://www.w3.org/1999/xhtml">
            <p>CHARGE: 0</p>
          </body>
        </notes>
      </species>
      <species id="M_cpd00027_e0" name="D_Glucose_e0" compartment="e0" hasOnlySubstanceUnits="false" boundaryCondition="false" constant="false">
        <notes>
          <body xmlns="http://www.w3.org/1999/xhtml">
            <p>CHARGE: 0</p>
          </body>
        </notes>
      </species>
      <species id="M_cpd08023_c0" name="methanesulfonate_c0" compartment="c0" hasOnlySubstanceUnits="false" boundaryCondition="false" constant="false">
        <notes>
          <body xmlns="http://www.w3.org/1999/xhtml">
            <p>CHARGE: 0</p>
          </body>
        </notes>
      </species>
      <species id="M_cpd11548_c0" name="4_methyl_trans_pent_2_enoyl_ACP_c0" compartment="c0" hasOnlySubstanceUnits="false" boundaryCondition="false" constant="false">
        <notes>
          <body xmlns="http://www.w3.org/1999/xhtml">
            <p>CHARGE: 0</p>
          </body>
        </notes>
      </species>
      <species id="M_cpd09410_c0" name="Demethylphylloquinone_c0" compartment="c0" hasOnlySubstanceUnits="false" boundaryCondition="false" constant="false">
        <notes>
          <body xmlns="http://www.w3.org/1999/xhtml">
            <p>CHARGE: 0</p>
          </body>
        </notes>
      </species>
      <species id="M_cpd01401_c0" name="Vitamin_K1_c0" compartment="c0" hasOnlySubstanceUnits="false" boundaryCondition="false" constant="false">
        <notes>
          <body xmlns="http://www.w3.org/1999/xhtml">
            <p>CHARGE: 0</p>
          </body>
        </notes>
      </species>
      <species id="M_cpd02056_c0" name="2_Hydroxy_3_oxoadipate_c0" compartment="c0" hasOnlySubstanceUnits="false" boundaryCondition="false" constant="false">
        <notes>
          <body xmlns="http://www.w3.org/1999/xhtml">
            <p>CHARGE: 0</p>
          </body>
        </notes>
      </species>
      <species id="M_cpd11483_c0" name="R_3_Hydroxyoctanoyl_acyl_carrier_protein_c0" compartment="c0" hasOnlySubstanceUnits="false" boundaryCondition="false" constant="false">
        <notes>
          <body xmlns="http://www.w3.org/1999/xhtml">
            <p>CHARGE: 0</p>
          </body>
        </notes>
      </species>
      <species id="M_cpd00586_c0" name="D_Arginine_c0" compartment="c0" hasOnlySubstanceUnits="false" boundaryCondition="false" constant="false">
        <notes>
          <body xmlns="http://www.w3.org/1999/xhtml">
            <p>CHARGE: 0</p>
          </body>
        </notes>
      </species>
      <species id="M_cpd11564_c0" name="12_methyl_trans_tridec_2_enoyl_ACP_c0" compartment="c0" hasOnlySubstanceUnits="false" boundaryCondition="false" constant="false">
        <notes>
          <body xmlns="http://www.w3.org/1999/xhtml">
            <p>CHARGE: 0</p>
          </body>
        </notes>
      </species>
      <species id="M_cpd00337_c0" name="Hydrouracil_c0" compartment="c0" hasOnlySubstanceUnits="false" boundaryCondition="false" constant="false">
        <notes>
          <body xmlns="http://www.w3.org/1999/xhtml">
            <p>CHARGE: 0</p>
          </body>
        </notes>
      </species>
      <species id="M_cpd01720_c0" name="3_Ureidopropanoate_c0" compartment="c0" hasOnlySubstanceUnits="false" boundaryCondition="false" constant="false">
        <notes>
          <body xmlns="http://www.w3.org/1999/xhtml">
            <p>CHARGE: 0</p>
          </body>
        </notes>
      </species>
      <species id="M_cpd00333_c0" name="E_Cinnamate_c0" compartment="c0" hasOnlySubstanceUnits="false" boundaryCondition="false" constant="false">
        <notes>
          <body xmlns="http://www.w3.org/1999/xhtml">
            <p>CHARGE: 0</p>
          </body>
        </notes>
      </species>
      <species id="M_cpd12044_c0" name="Protein_serine_c0" compartment="c0" hasOnlySubstanceUnits="false" boundaryCondition="false" constant="false">
        <notes>
          <body xmlns="http://www.w3.org/1999/xhtml">
            <p>CHARGE: 0</p>
          </body>
        </notes>
      </species>
      <species id="M_cpd12868_c0" name="Protein_D_serine_c0" compartment="c0" hasOnlySubstanceUnits="false" boundaryCondition="false" constant="false">
        <notes>
          <body xmlns="http://www.w3.org/1999/xhtml">
            <p>CHARGE: 0</p>
          </body>
        </notes>
      </species>
      <species id="M_cpd12237_c0" name="Peptide_L_methionine_c0" compartment="c0" hasOnlySubstanceUnits="false" boundaryCondition="false" constant="false">
        <notes>
          <body xmlns="http://www.w3.org/1999/xhtml">
            <p>CHARGE: 0</p>
          </body>
        </notes>
      </species>
      <species id="M_cpd14507_c0" name="Peptide_L_methionine_R_S_oxide_c0" compartment="c0" hasOnlySubstanceUnits="false" boundaryCondition="false" constant="false">
        <notes>
          <body xmlns="http://www.w3.org/1999/xhtml">
            <p>CHARGE: 0</p>
          </body>
        </notes>
      </species>
      <species id="M_cpd03654_c0" name="GD3_c0" compartment="c0" hasOnlySubstanceUnits="false" boundaryCondition="false" constant="false">
        <notes>
          <body xmlns="http://www.w3.org/1999/xhtml">
            <p>CHARGE: 0</p>
          </body>
        </notes>
      </species>
      <species id="M_cpd00403_c0" name="D_Mannonate_c0" compartment="c0" hasOnlySubstanceUnits="false" boundaryCondition="false" constant="false">
        <notes>
          <body xmlns="http://www.w3.org/1999/xhtml">
            <p>CHARGE: 0</p>
          </body>
        </notes>
      </species>
      <species id="M_cpd00672_c0" name="D_Fructuronate_c0" compartment="c0" hasOnlySubstanceUnits="false" boundaryCondition="false" constant="false">
        <notes>
          <body xmlns="http://www.w3.org/1999/xhtml">
            <p>CHARGE: 0</p>
          </body>
        </notes>
      </species>
      <species id="M_cpd00938_c0" name="4_Carboxymuconolactone_c0" compartment="c0" hasOnlySubstanceUnits="false" boundaryCondition="false" constant="false">
        <notes>
          <body xmlns="http://www.w3.org/1999/xhtml">
            <p>CHARGE: 0</p>
          </body>
        </notes>
      </species>
      <species id="M_cpd02255_c0" name="3_oxoadipate_enol_lactone_c0" compartment="c0" hasOnlySubstanceUnits="false" boundaryCondition="false" constant="false">
        <notes>
          <body xmlns="http://www.w3.org/1999/xhtml">
            <p>CHARGE: 0</p>
          </body>
        </notes>
      </species>
      <species id="M_cpd03897_c0" name="4a_Hydroxytetrahydrobiopterin_c0" compartment="c0" hasOnlySubstanceUnits="false" boundaryCondition="false" constant="false">
        <notes>
          <body xmlns="http://www.w3.org/1999/xhtml">
            <p>CHARGE: 0</p>
          </body>
        </notes>
      </species>
      <species id="M_cpd00231_c0" name="Dihydrobiopterin_c0" compartment="c0" hasOnlySubstanceUnits="false" boundaryCondition="false" constant="false">
        <notes>
          <body xmlns="http://www.w3.org/1999/xhtml">
            <p>CHARGE: 0</p>
          </body>
        </notes>
      </species>
      <species id="M_cpd00434_c0" name="4_Aminobutanal_c0" compartment="c0" hasOnlySubstanceUnits="false" boundaryCondition="false" constant="false">
        <notes>
          <body xmlns="http://www.w3.org/1999/xhtml">
            <p>CHARGE: 0</p>
          </body>
        </notes>
      </species>
      <species id="M_cpd11431_c0" name="fa11_c0" compartment="c0" hasOnlySubstanceUnits="false" boundaryCondition="false" constant="false">
        <notes>
          <body xmlns="http://www.w3.org/1999/xhtml">
            <p>CHARGE: 0</p>
          </body>
        </notes>
      </species>
      <species id="M_cpd03699_c0" name="cDPG_c0" compartment="c0" hasOnlySubstanceUnits="false" boundaryCondition="false" constant="false">
        <notes>
          <body xmlns="http://www.w3.org/1999/xhtml">
            <p>CHARGE: 0</p>
          </body>
        </notes>
      </species>
      <species id="M_cpd00209_e0" name="Nitrate_e0" compartment="e0" hasOnlySubstanceUnits="false" boundaryCondition="false" constant="false">
        <notes>
          <body xmlns="http://www.w3.org/1999/xhtml">
            <p>CHARGE: 0</p>
          </body>
        </notes>
      </species>
      <species id="M_cpd11584_c0" name="Ala_His_c0" compartment="c0" hasOnlySubstanceUnits="false" boundaryCondition="false" constant="false">
        <notes>
          <body xmlns="http://www.w3.org/1999/xhtml">
            <p>CHARGE: 0</p>
          </body>
        </notes>
      </species>
      <species id="M_cpd00691_c0" name="UDP_L_arabinose_c0" compartment="c0" hasOnlySubstanceUnits="false" boundaryCondition="false" constant="false">
        <notes>
          <body xmlns="http://www.w3.org/1999/xhtml">
            <p>CHARGE: 0</p>
          </body>
        </notes>
      </species>
      <species id="M_cpd00278_c0" name="Indolepyruvate_c0" compartment="c0" hasOnlySubstanceUnits="false" boundaryCondition="false" constant="false">
        <notes>
          <body xmlns="http://www.w3.org/1999/xhtml">
            <p>CHARGE: 0</p>
          </body>
        </notes>
      </species>
      <species id="M_cpd00486_c0" name="Indoleacetaldehyde_c0" compartment="c0" hasOnlySubstanceUnits="false" boundaryCondition="false" constant="false">
        <notes>
          <body xmlns="http://www.w3.org/1999/xhtml">
            <p>CHARGE: 0</p>
[truncated: 2,670,335 more chars]
