# Supplementary material for: Genome-Scale Metabolic Model of Actinosynnema pretiosum ATCC 31280 and Its Application for Ansamitocin P-3 Production Improvement
Source: Genes (Basel). 2018 Jul 20;9(7):364. doi: 10.3390/genes9070364 (PMC6070911; doi:10.3390/genes9070364)
Supplement: Supplementary file 1 [file genes-09-00364-s001.zip › supplymentary file/Table S1.xls]

## Sheet: Sheet1
Reaction ID	Reaction name	Gene	Pathway	Equation
rxn02201_c0	2 amino 4 hydroxy 6 hydroxymethyl 7 8 dihydropteridine diphosphate 4 aminobenzoate 2 amino 4 hydroxydihydropteridine 6 methenyltransferase c0	42197.4.peg.301	Folate biosynthesis	ABEE_c0 + 2_Amino_4_hydroxy_6_hydroxymethyl_7_8_dihydropteridinediphosphate_c0 <=> PPi_c0 + H_c0 + Dihydropteroate_c0
rxn07431_c0	R07600 c0	(42197.4.peg.5181 and 42197.4.peg.5180)	Valine, leucine and isoleucine degradation	Lipoamide_c0 + 2_Methyl_1_hydroxypropyl_TPP_c0 <=> TPP_c0 + S_2_Methylpropionyl_dihydrolipoamide_c0
rxn00836_c0	IMP diphosphate phospho D ribosyltransferase c0	42197.4.peg.297	Purine metabolism	PRPP_c0 + HYXN_c0 <=> PPi_c0 + H_c0 + IMP_c0
rxn00390_c0	N Acyl L aspartate amidohydrolase c0	42197.4.peg.992	None	H2O_c0 + N_Acyl_L_aspartate_c0 <=> L_Aspartate_c0 + Carboxylic_acid_c0
rxn08180_c0	Biotin synthase c0	42197.4.peg.5832	Biotin metabolism	S_Adenosyl_L_methionine_c0 + S_c0 + Dethiobiotin_c0 <=> H_c0 + L_Methionine_c0 + BIOT_c0 + 5_Deoxyadenosine_c0
rxn11567_c0	beta D Galactosyl 1 4 beta D glucosylceramide galactohydrolase c0	(42197.4.peg.2029 or 42197.4.peg.2662 or 42197.4.peg.1923 or 42197.4.peg.2546 or 42197.4.peg.3244 or 42197.4.peg.3963 or 42197.4.peg.4771 or 42197.4.peg.592 or 42197.4.peg.2255)	Sphingolipid metabolism	H2O_c0 + LacCer_c0 <=> Galactose_c0 + Glucocerebroside_c0
rxn10298_c0	palmitoyl lipoteichoic acid synthesis n24 linked glucose substituted c0	42197.4.peg.1376	Teichoic and lipoteichoic acids biosynthesis	24 UDP_glucose_c0 + Palmitoyllipoteichoic_acid_n24__linked__unsubstituted_c0 <=> 24 UDP_c0 + Palmitoyllipoteichoic_acid_n24__linked__glucose_substituted_c0
rxn00364_c0	ATP CMP phosphotransferase c0	42197.4.peg.1616	Pyrimidine metabolism	H_c0 + ATP_c0 + CMP_c0 <=> ADP_c0 + CDP_c0
rxn03505_c0	Methylenediurea aminohydrolase c0	42197.4.peg.6031	None	2 H_c0 + 2 H2O_c0 + Methylenediurea_c0 <=> CO2_c0 + 2 NH3_c0 + N_Hydroxymethylurea_c0
rxn03408_c0	UDP N acetyl D glucosamine undecaprenyl diphospho N acetylmuramoyl L alanyl gamma D glutamyl meso 2 6 diaminopimeloyl D alanyl D alanine 4 beta N acetylglucosaminlytransferase c0	42197.4.peg.5858	Peptidoglycan biosynthesis	UDP_N_acetylglucosamine_c0 + Undecaprenyl_diphospho_N_acetylmuramoyl_L_alanyl_D_glutamyl_meso_2_6_diaminopimeloyl_D_alanyl_D_alanine_c0 <=> UDP_c0 + Undecaprenyl_diphospho_N_acetylmuramoyl__N_acetylglucosamine_L_ala_D_glu_meso_2_6_diaminopimeloyl_D_ala_D_ala_c0
rxn02177_c0	Isochorismate pyruvate hydrolase c0	42197.4.peg.2556	Biosynthesis of siderophore group nonribosomal peptides	H2O_c0 + Isochorismate_c0 <=> Pyruvate_c0 + 2_3_Dihydroxy_2_3_dihydrobenzoate_c0
rxn05250_c0	FACOAL160ISO c0	(42197.4.peg.1057 or 42197.4.peg.4482 or 42197.4.peg.4590 or 42197.4.peg.5041 or 42197.4.peg.4126 or 42197.4.peg.6839 or 42197.4.peg.631 or 42197.4.peg.4466 or 42197.4.peg.3721)	Fatty acid biosynthesis	ATP_c0 + CoA_c0 + fa6_c0 <=> PPi_c0 + AMP_c0 + fa6coa_c0
rxn05440_c0	7 methyl trans oct 2 enoyl ACP NAD oxidoreductase A specific c0	(42197.4.peg.2263 or 42197.4.peg.5036)	Fatty acid biosynthesis	H_c0 + NADH_c0 + 7_methyl_trans_oct_2_enoyl_ACP_c0 <=> NAD_c0 + 7_methyl_octanoyl_ACP_c0
rxn01673_c0	ATP dCDP phosphotransferase c0	42197.4.peg.1166	Pyrimidine metabolism	ATP_c0 + dCDP_c0 <=> ADP_c0 + dCTP_c0
rxn05625_c0	nitrite transport in via proton symport reversible c0	(42197.4.peg.2729 or 42197.4.peg.821 or 42197.4.peg.3687)	Nitrogen metabolism	H_e0 + Nitrite_e0 <=> H_c0 + Nitrite_c0
rxn02360_c0	trans 4 Hydroxy L proline 2 epimerase c0	42197.4.peg.4908	Arginine and proline metabolism	trans_4_Hydroxy_L_proline_c0 <=> cis_4_Hydroxy_D_proline_c0
rxn02342_c0	R03270 c0	(42197.4.peg.1325 or (42197.4.peg.7084 and 42197.4.peg.7085))	Glycolysis / Gluconeogenesis	Lipoamide_c0 + 2_Hydroxyethyl_ThPP_c0 <=> TPP_c0 + S_Acetyldihydrolipoamide_c0
rxn10311_c0	anteisoheptadecanoyl lipoteichoic acid synthesis n24 linked N acetylglucosamine substituted c0	42197.4.peg.6244	Teichoic and lipoteichoic acids biosynthesis	24 UDP_N_acetylglucosamine_c0 + Anteisoheptadecanoyllipoteichoic_acid_n24__linked__unsubstituted_c0 <=> 24 UDP_c0 + Anteisoheptadecanoyllipoteichoic_acid_n24__linked__N_acetyl_D_glucosamine_c0
rxn01452_c0	S 3 Hydroxybutanoyl CoA NADP oxidoreductase c0	((42197.4.peg.3360 or 42197.4.peg.3293 or 42197.4.peg.585 or 42197.4.peg.2155) or (42197.4.peg.3293 or 42197.4.peg.3360 or 42197.4.peg.585 or 42197.4.peg.2155))	Butanoate metabolism	NADP_c0 + S_3_Hydroxybutyryl_CoA_c0 <=> H_c0 + NADPH_c0 + Acetoacetyl_CoA_c0
rxn00022_c0	maltose glucohydrolase c0	(42197.4.peg.3109 or 42197.4.peg.1109 or 42197.4.peg.1164 or (42197.4.peg.4078 or 42197.4.peg.4079))	Starch and sucrose metabolism	H2O_c0 + Maltose_c0 <=> 2 D_Glucose_c0
rxn00973_c0	citrate hydroxymutase c0	(Unknown and Unknown and Unknown and Unknown and 42197.4.peg.2215)	None	Citrate_c0 <=> Isocitrate_c0
rxn02000_c0	dTDP 4 dehydro 6 deoxy D glucose 3 5 epimerase c0	(42197.4.peg.6393 or 42197.4.peg.1782)	Streptomycin biosynthesis	dTDP_4_oxo_6_deoxy_D_glucose_c0 <=> dTDP_4_oxo_L_rhamnose_c0
rxn03239_c0	S 3 Hydroxyhexadecanoyl CoA NAD oxidoreductase c0	(((42197.4.peg.2155 or 42197.4.peg.5759 or 42197.4.peg.585 or 42197.4.peg.3293 or 42197.4.peg.1540 or 42197.4.peg.4484 or 42197.4.peg.3360) and (42197.4.peg.5759 or 42197.4.peg.4484)) or (42197.4.peg.5759 or 42197.4.peg.585 or 42197.4.peg.3360 or 42197.4.peg.4484 or 42197.4.peg.3293 or 42197.4.peg.1540 or 42197.4.peg.2155))	Fatty acid degradation	NAD_c0 + S_3_Hydroxyhexadecanoyl_CoA_c0 <=> H_c0 + NADH_c0 + 3_Oxopalmitoyl_CoA_c0
rxn03534_c0	R05219 c0	42197.4.peg.4297	Porphyrin and chlorophyll metabolism	H2O_c0 + S_Adenosyl_L_methionine_c0 + Precorrin_5_c0 <=> 2 H_c0 + S_Adenosyl_homocysteine_c0 + Acetate_c0 + Precorrin_6A_c0
rxn11962_c0	R02670 c0	(42197.4.peg.2598 or 42197.4.peg.204 or 42197.4.peg.4535 or 42197.4.peg.4289)	Tryptophan metabolism	4 O2_c0 + 2 3_Hydroxyanthranilate_c0 <=> 2 H_c0 + 2 H2O2_c0 + 2 O2__c0 + Cinnavalininate_c0
rxn00322_c0	L lysine carboxy lyase cadaverine forming c0	(42197.4.peg.4406 or 42197.4.peg.5744)	Lysine degradation	H_c0 + L_Lysine_c0 <=> CO2_c0 + Cadaverine_c0
rxn05457_c0	Acyl carrier protein acetyltransferase c0	(42197.4.peg.3376 or 42197.4.peg.4112 or 42197.4.peg.4565 or 42197.4.peg.4472 or 42197.4.peg.2770 or 42197.4.peg.3380 or 42197.4.peg.2769 or 42197.4.peg.2775 or 42197.4.peg.3307 or 42197.4.peg.4883 or 42197.4.peg.3378 or 42197.4.peg.3980 or 42197.4.peg.4741 or 42197.4.peg.4559 or 42197.4.peg.4562 or 42197.4.peg.3374 or 42197.4.peg.4563 or 42197.4.peg.3377 or 42197.4.peg.2784 or 42197.4.peg.4467 o…	Fatty acid biosynthesis	CoA_c0 + Myristoyl_ACP_c0 <=> Myristoyl_CoA_c0 + ACP_c0
rxn04271_c0	trans 2 Methyl 5 isopropylhexa 2 5 dienal dehydrogenase c0	(42197.4.peg.200 or 42197.4.peg.1660)	Limonene and pinene degradation	H2O_c0 + NAD_c0 + trans_2_Methyl_5_isopropylhexa_2_5_dienal_c0 <=> 2 H_c0 + NADH_c0 + trans_2_Methyl_5_isopropylhexa_2_5_dienoic_acid_c0
rxn13783_c0	DNA replication c0	(42197.4.peg.2361 and 42197.4.peg.280 and 42197.4.peg.6 and 42197.4.peg.5837 and 42197.4.peg.6048 and Unknown and 42197.4.peg.276 and 42197.4.peg.5613 and 42197.4.peg.182 and (42197.4.peg.612 or 42197.4.peg.6614) and 42197.4.peg.2362 and 42197.4.peg.1 and 42197.4.peg.5414 and (42197.4.peg.3063 or 42197.4.peg.6139) and (42197.4.peg.2 or 42197.4.peg.232) and (42197.4.peg.1570 or 42197.4.peg.700) an…	None	<=> DNA_replication_c0
rxn10118_c0	hydrogenase ubiquinone 8 2 protons periplasm c0	(Unknown and Unknown and 42197.4.peg.94 and Unknown and Unknown and Unknown and Unknown and Unknown and Unknown and Unknown)	None	2 H_c0 + H2_c0 + Ubiquinone_8_c0 <=> 2 H_e0 + Ubiquinol_8_c0
rxn05392_c0	7 methyl octanoyl ACP malonyl acyl carrier protein C acyltransferase decarboxylating c0	((42197.4.peg.3237 or 42197.4.peg.1319 or 42197.4.peg.3239) and (42197.4.peg.5042 or 42197.4.peg.1317))	Fatty acid biosynthesis	7_methyl_octanoyl_ACP_c0 + Malonyl_acyl_carrierprotein__c0 <=> CO2_c0 + ACP_c0 + 9_methyl_3_oxo_decanoyl_ACP_c0
rxn08934_c0	Maltodextrin glucosidase maltopentaose c0	42197.4.peg.3109	Starch and sucrose metabolism	H2O_c0 + Maltopentaose_c0 <=> D_Glucose_c0 + Maltotetraose_c0
rxn12008_c0	R05611 c0	(42197.4.peg.4497 or 42197.4.peg.6772 or 42197.4.peg.5196)	Carotenoid biosynthesis	Isopentenyldiphosphate_c0 + all_trans_Heptaprenyl_diphosphate_c0 <=> PPi_c0 + H_c0 + Farnesylfarnesylgeraniol_c0
rxn00199_c0	oxalosuccinate carboxy lyase 2 oxoglutarate forming c0	42197.4.peg.6581	Citrate cycle (TCA cycle)	H_c0 + Oxalosuccinate_c0 <=> CO2_c0 + 2_Oxoglutarate_c0
rxn01358_c0	inosine phosphate alpha D ribosyltransferase c0	42197.4.peg.6520	Purine metabolism	Phosphate_c0 + Inosine_c0 <=> HYXN_c0 + Ribose_1_phosphate_c0
rxn03433_c0	S 3 Hydroxyisobutyryl CoA hydrolase c0	(42197.4.peg.3273 or 42197.4.peg.3273)	Valine, leucine and isoleucine degradation	H2O_c0 + S_3_Hydroxyisobutyryl_CoA_c0 <=> H_c0 + CoA_c0 + 3_Hydroxyisobutyrate_c0
rxn10231_c0	isohexadecanoyl CDPdiacylglycerol serine O phosphatidyltransferase c0	42197.4.peg.419	Glycerolipid metabolism	L_Serine_c0 + CDP_1_2_diisohexadecanoylglycerol_c0 <=> 2 H_c0 + CMP_c0 + Diisohexadecanoylphosphatidylserine_c0
rxn02944_c0	N2 succinyl L ornithine 2 oxoglutarate 5 aminotransferase c0	42197.4.peg.3185	Arginine and proline metabolism	2_Oxoglutarate_c0 + N2_Succinyl_L_ornithine_c0 <=> L_Glutamate_c0 + N_Succinyl_L_glutamate_5_semialdehyde_c0
rxn12637_c0	RXN0 6987c c0	((42197.4.peg.6693 or 42197.4.peg.3528 or 42197.4.peg.4277 or 42197.4.peg.5982) or (42197.4.peg.1346 or 42197.4.peg.771) or (42197.4.peg.6024 or 42197.4.peg.5430) or 42197.4.peg.1117)	Translation termination factors bacterial	H2O_c0 + gly_asp_L_c0 <=> L_Aspartate_c0 + Glycine_c0
rxn03046_c0	ATP guanidinoethyyl methyl phosphate phosphotransferase c0	42197.4.peg.6101	None	ATP_c0 + Guanidinoethyl_methyl_phosphate_c0 <=> H_c0 + ADP_c0 + N_Phosphoguanidinoethyl_methyl_phosphate_c0
rxn13971_c0	pheophorbide a hydrolase decarboxylating c0	42197.4.peg.4848	Porphyrin and chlorophyll metabolism	H2O_c0 + Pheophorbide_a_c0 <=> CO2_c0 + Methanol_c0 + Pyropheophorbide_a_c0
rxn09240_c0	Sulfate adenyltransferase c0	(42197.4.peg.1232 and 42197.4.peg.1233)	None	H2O_c0 + ATP_c0 + GTP_c0 + Sulfate_c0 <=> PPi_c0 + H_c0 + Phosphate_c0 + GDP_c0 + APS_c0
rxn01219_c0	ATP dCMP phosphotransferase c0	42197.4.peg.1616	Pyrimidine metabolism	H_c0 + ATP_c0 + dCMP_c0 <=> ADP_c0 + dCDP_c0
rxn00519_c0	ITP oxaloacetate carboxy lyase adding ITP phosphoenolpyruvate forming c0	(42197.4.peg.5416 or 42197.4.peg.5034)	Glycolysis / Gluconeogenesis	Oxaloacetate_c0 + ITP_c0 <=> CO2_c0 + Phosphoenolpyruvate_c0 + IDP_c0
rxn00258_c0	Malonyl CoA pyruvate carboxytransferase c0	42197.4.peg.5425	Propanoate metabolism	Pyruvate_c0 + Malonyl_CoA_c0 <=> Oxaloacetate_c0 + Acetyl_CoA_c0
rxn00800_c0	N6 1 2 dicarboxyethylAMP AMP lyase fumarate forming c0	(42197.4.peg.6990 or 42197.4.peg.6990)	Purine metabolism	Adenylosuccinate_c0 <=> AMP_c0 + Fumarate_c0
rxn09177_c0	4 Phosphopantothenate L cysteine ligase c0	(42197.4.peg.5416 or 42197.4.peg.5034)	Pantothenate and CoA biosynthesis	CTP_c0 + L_Cysteine_c0 + 4_phosphopantothenate_c0 <=> PPi_c0 + 2 H_c0 + CMP_c0 + R_4_Phosphopantothenoyl_L_cysteine_c0
rxn00211_c0	UDP glucose NAD 6 oxidoreductase c0	42197.4.peg.3886	Amino sugar and nucleotide sugar metabolism	H2O_c0 + UDP_glucose_c0 + 2 NAD_c0 <=> 3 H_c0 + 2 NADH_c0 + UDPglucuronate_c0
rxn00179_c0	ATP L glutamate 5 phosphotransferase c0	42197.4.peg.1186	Arginine and proline metabolism	ATP_c0 + L_Glutamate_c0 <=> ADP_c0 + L_Glutamyl_5_phosphate_c0
rxn02945_c0	prephytoene diphosphate geranylgeranyl diphosphate geranylgeranyltransferase c0	42197.4.peg.3855	Carotenoid biosynthesis	Prephytoene_diphosphate_c0 <=> PPi_c0 + H_c0 + 15_cis_Phytoene_c0
rxn01210_c0	10 Formyltetrahydrofolate L glutamate ligase ADP forming c0	(42197.4.peg.1142 and 42197.4.peg.1142)	Folate biosynthesis	ATP_c0 + L_Glutamate_c0 + 10_Formyltetrahydrofolate_c0 <=> H_c0 + ADP_c0 + Phosphate_c0 + 10_Formyl_THF_L_glutamate_c0
rxn00730_c0	Malonyl CoA anthranilate N malonyltransferase c0	42197.4.peg.754	None	Malonyl_CoA_c0 + Anthranilate_c0 <=> CoA_c0 + N_Malonylanthranilate_c0
rxn00192_c0	acetyl CoA L glutamate N acetyltransferase c0	(42197.4.peg.5641 or 42197.4.peg.1478)	Arginine biosynthesis	L_Glutamate_c0 + Acetyl_CoA_c0 <=> H_c0 + CoA_c0 + N_Acetyl_L_glutamate_c0
rxn01218_c0	2 Deoxycytidine 5 monophosphate phosphohydrolase c0	(42197.4.peg.149 or 42197.4.peg.176)	Pyrimidine metabolism	H2O_c0 + dCMP_c0 <=> Phosphate_c0 + Deoxycytidine_c0
rxn05367_c0	6 methyl octanoyl ACP malonyl acyl carrier protein C acyltransferase decarboxylating c0	((42197.4.peg.1317 or 42197.4.peg.5042) and (42197.4.peg.3239 or 42197.4.peg.1319 or 42197.4.peg.3237))	Fatty acid biosynthesis	Malonyl_acyl_carrierprotein__c0 + 6_methyl_octanoyl_ACP_c0 <=> CO2_c0 + ACP_c0 + 8_methyl_3_oxo_decanoyl_ACP_c0
rxn03456_c0	cyclohexane 1 2 dione acylhydrolase decyclizing c0	42197.4.peg.92	Caprolactam degradation	H_c0 + 6_Oxohexanoate_c0 <=> H2O_c0 + Cyclohexan_1_2_dione_c0
rxn02898_c0	O Succinylbenzoyl CoA 1 4 dihydroxy 2 naphthoate lyase c0	(42197.4.peg.6805 or 42197.4.peg.6485)	None	Succinylbenzoyl_CoA_c0 <=> CoA_c0 + 1_4_Dihydroxy_2_naphthoate_c0
rxn01199_c0	ATP D xylulose 5 phosphotransferase c0	42197.4.peg.1843	Pentose and glucuronate interconversions	ATP_c0 + D_Lyxulose_c0 <=> H_c0 + ADP_c0 + D_Xylulose5_phosphate_c0
rxn00545_c0	ATP D fructose 6 phosphate 1 phosphotransferase c0	42197.4.peg.1389	Methane metabolism	ATP_c0 + D_fructose_6_phosphate_c0 <=> H_c0 + ADP_c0 + D_fructose_1_6_bisphosphate_c0
rxn00771_c0	ATP D ribose 5 phosphate 1 phosphotransferase c0	42197.4.peg.3500	None	H_c0 + ATP_c0 + ribose_5_phosphate_c0 <=> ADP_c0 + Ribose_1_5_bisphosphate_c0
rxn08807_c0	Lysophospholipase L1 2 acylglycerophosphoethanolamine n C16 1 periplasm c0	(42197.4.peg.5968 or 42197.4.peg.535)	Glycerolipid metabolism	H2O_c0 + 1_Acyl_sn_glycero_3_phosphoethanolamine_hexadec_9_enoyl_c0 <=> H_c0 + Glycerophosphoethanolamine_c0 + hexadecenoate_c0
rxn05614_c0	L methionine R oxide transport via ABC system c0	(42197.4.peg.625 and 42197.4.peg.626 and Unknown)	Cysteineand methionine metabolism	H2O_c0 + ATP_c0 + L_methionine_R_oxide_e0 <=> H_c0 + ADP_c0 + Phosphate_c0 + L_methionine_R_oxide_c0
rxn10304_c0	isopentadecanoyl lipoteichoic acid synthesis n24 linked glucose substituted c0	42197.4.peg.1376	Teichoic and lipoteichoic acids biosynthesis	24 UDP_glucose_c0 + Isopentadecanoyllipoteichoic_acid_n24__linked__unsubstituted_c0 <=> 24 UDP_c0 + Isopentadecanoyllipoteichoic_acid_n24__linked__glucose_substituted_c0
rxn00501_c0	3 Oxopropanoate NAD oxidoreductase decarboxylating CoA acetylating c0	42197.4.peg.2187	Propanoate metabolism	CoA_c0 + NAD_c0 + 3_Oxopropanoate_c0 <=> CO2_c0 + NADH_c0 + Acetyl_CoA_c0
rxn10344_c0	Lead Pb2 ABC transporter c0	(42197.4.peg.6902 or 42197.4.peg.4390 or 42197.4.peg.5284 or 42197.4.peg.2863 or 42197.4.peg.3205 or 42197.4.peg.3212)	None	H2O_c0 + ATP_c0 + Pb_c0 <=> H_c0 + ADP_c0 + Phosphate_c0 + Pb_e0
rxn02320_c0	5 Amino 2 oxopentanoate 2 oxoglutarate aminotransferase c0	((42197.4.peg.5813 or 42197.4.peg.4504) and 42197.4.peg.152)	Histidine metabolism	2_Oxoglutarate_c0 + L_histidinol_phosphate_c0 <=> L_Glutamate_c0 + imidazole_acetol_phosphate_c0
rxn06240_c0	N Acyl D glucosamine 6 phosphate 2 epimerase c0	42197.4.peg.5755	None	N_Acyl_D_mannosamine_6_phosphate_c0 <=> N_Acyl_D_glucosamine_6_phosphate_c0
rxn03384_c0	Uroporphyrinogen I carboxy lyase c0	42197.4.peg.1549	Porphyrin and chlorophyll metabolism	4 H_c0 + UroporphyrinogenI_c0 <=> 4 CO2_c0 + CoproporphyrinogenI_c0
rxn05167_c0	D xylose transport via ABC system c0	(42197.4.peg.1506 and (42197.4.peg.1505 or 42197.4.peg.6194) and (42197.4.peg.1504 or 42197.4.peg.1030))	None	H2O_c0 + ATP_c0 + Xylose_e0 <=> H_c0 + ADP_c0 + Phosphate_c0 + Xylose_c0
rxn06488_c0	Deoxylimonate A ring lactonohydrolase c0	(42197.4.peg.535 or 42197.4.peg.5968)	Glycerolipid metabolism	H2O_c0 + Deoxylimonate_c0 <=> H_c0 + Deoxylimononic_acid_D_ring_lactone_c0
rxn02504_c0	2 amino 4 hydroxy 6 D erythro 1 2 3 trihydroxypropyl 7 8 dihydropteridine glycolaldehyde lyase c0	42197.4.peg.302	Folate biosynthesis	Dihydroneopterin_c0 <=> Glycolaldehyde_c0 + 6_hydroxymethyl_dihydropterin_c0
rxn04082_c0	L ribulose 5 phosphate 4 epimerase c0	42197.4.peg.1912	Pentose and glucuronate interconversions	L_ribulose_5_phosphate_c0 <=> D_Xylulose5_phosphate_c0
rxn03506_c0	Methylenediurea aminohydrolase c0	42197.4.peg.6031	None	H2O_c0 + Methylenediurea_c0 <=> NH3_c0 + N_Carboxyaminomethylurea_c0
rxn04996_c0	dimethyallyl diphosphate NADP oxidoreductase c0	(42197.4.peg.710 or 42197.4.peg.5197)	None	H_c0 + NADPH_c0 + 1_Hydroxy_2_methyl_2_butenyl_4_diphosphate_c0 <=> H2O_c0 + NADP_c0 + DMAPP_c0
rxn00262_c0	L Aspartic acid oxygen oxidoreductase deaminating c0	42197.4.peg.5822	Alanine, aspartate and glutamate metabolism	H2O_c0 + L_Aspartate_c0 + O2_c0 <=> NH3_c0 + H2O2_c0 + Oxaloacetate_c0
rxn05404_c0	13 methyl tetra decanoyl ACP malonyl acyl carrier protein C acyltransferase decarboxylating c0	((42197.4.peg.5042 or 42197.4.peg.1317) and (42197.4.peg.1319 or 42197.4.peg.3237 or 42197.4.peg.3239))	Fatty acid biosynthesis	Malonyl_acyl_carrierprotein__c0 + 13_methyl_tetra_decanoyl_ACP_c0 <=> CO2_c0 + ACP_c0 + 15_methyl_3_oxo_hexa_decanoyl_ACP_c0
rxn02796_c0	chenodeoxycholoyltaurine amidohydrolase c0	(42197.4.peg.7194 or 42197.4.peg.2580)	Primary bile acid biosynthesis	H2O_c0 + Taurochenodeoxycholate_c0 <=> Taurine_c0 + Chenodiol_c0
rxn10262_c0	isopentadecanoyl CDPdiacylglycerol sn glycerol 3 phosphate 3 phosphatidyltransferase c0	(42197.4.peg.2173 or 42197.4.peg.5543)	Glycerolipid metabolism	Glycerol_3_phosphate_c0 + CDP_1_2_diisopentadecanoylglycerol_c0 <=> CMP_c0 + Diisopentadecanoylphosphatidylglycerophosphate_c0
rxn10126_c0	succinate dehyrdogenase c0	(((42197.4.peg.6568 or 42197.4.peg.1425) and (42197.4.peg.6567 or 42197.4.peg.1424)) or 42197.4.peg.6565 or 42197.4.peg.6566)	Folate biosynthesis	Ubiquinone_8_c0 + FADH2_c0 <=> H_c0 + Ubiquinol_8_c0 + FAD_c0
rxn04048_c0	cobalt precorrin 4 methyltransferase c0	(42197.4.peg.1828 or 42197.4.peg.5954)	Porphyrin and chlorophyll metabolism	S_Adenosyl_L_methionine_c0 + Cobalt_precorrin_4_c0 <=> H_c0 + S_Adenosyl_homocysteine_c0 + Cobalt_precorrin_5_c0
rxn08084_c0	1 tetradecanoyl sn glycerol 3 phosphate O acyltransferase n C14 0 c0	(42197.4.peg.1362 or 42197.4.peg.5899 or 42197.4.peg.6149 or 42197.4.peg.6047 or 42197.4.peg.6098 or 42197.4.peg.1387 or 42197.4.peg.5209 or 42197.4.peg.1617)	Glycerolipid metabolism	H_c0 + Myristoyl_ACP_c0 + 1_tetradecanoyl_sn_glycerol_3_phosphate_c0 <=> ACP_c0 + 1_2_ditetradecanoyl_sn_glycerol_3_phosphate_c0
rxn10225_c0	isohexadecanoyl phosphatidate cytidylyltransferase c0	42197.4.peg.6003	Glycerolipid metabolism	CTP_c0 + 1_2_diisohexadecanoyl_sn_glycerol_3_phosphate_c0 <=> PPi_c0 + H_c0 + CDP_1_2_diisohexadecanoylglycerol_c0
rxn03463_c0	R05113 c0	(42197.4.peg.6772 or 42197.4.peg.4497 or 42197.4.peg.5196)	Carotenoid biosynthesis	CMP_N_acetylneuraminate_c0 + GT1a_c0 <=> H_c0 + CMP_c0 + GQ1_c0
rxn01486_c0	trans trans Farnesyl diphosphate isopentenyl diphosphate farnesyltranstransferase c0	((42197.4.peg.4497 or 42197.4.peg.6772 or 42197.4.peg.5196) or (42197.4.peg.3854 or 42197.4.peg.1395 or 42197.4.peg.5196 or 42197.4.peg.4497 or 42197.4.peg.6772) or 42197.4.peg.3855)	Terpenoid backbone biosynthesis	Isopentenyldiphosphate_c0 + Farnesyldiphosphate_c0 <=> PPi_c0 + H_c0 + Geranylgeranyl_diphosphate_c0
rxn00898_c0	2 3 Dihydroxy 3 methylbutanoate hydro lyase c0	42197.4.peg.6125	Pantothenate and CoA biosynthesis	2_3_Dihydroxy_isovalerate_c0 <=> H2O_c0 + 3_Methyl_2_oxobutanoate_c0
rxn05444_c0	15 methyl trans hexa dec 2 enoyl ACP NAD oxidoreductase A specific c0	(42197.4.peg.2263 or 42197.4.peg.5036)	Fatty acid biosynthesis	H_c0 + NADH_c0 + 15_methyl_trans_hexa_dec_2_enoyl_ACP_c0 <=> NAD_c0 + 15_methyl_hexa_decanoyl_ACP_c0
rxn05040_c0	D ribulose 5 phosphate formate lyase L 3 4 dihydroxybutan 2 one 4 phosphate forming c0	(42197.4.peg.5397 and (42197.4.peg.5397 or 42197.4.peg.3595 or 42197.4.peg.4066))	Riboflavin metabolism	D_Ribulose5_phosphate_c0 <=> H_c0 + Formate_c0 + 3_4_dihydroxy_2_butanone4_phosphate_c0
rxn05400_c0	11 methyl dodecanoyl ACP malonyl acyl carrier protein C acyltransferase decarboxylating c0	((42197.4.peg.1317 or 42197.4.peg.5042) and (42197.4.peg.3239 or 42197.4.peg.3237 or 42197.4.peg.1319))	Fatty acid biosynthesis	Malonyl_acyl_carrierprotein__c0 + 11_methyl_dodecanoyl_ACP_c0 <=> CO2_c0 + ACP_c0 + 13_methyl_3_oxo_tetra_decanoyl_ACP_c0
rxn03030_c0	Acetyl CoA L 2 3 4 5 tetrahydrodipicolinate N2 acetyltransferase c0	42197.4.peg.1788	Lysine biosynthesis	H2O_c0 + Acetyl_CoA_c0 + tetrahydrodipicolinate_c0 <=> CoA_c0 + L_2_Acetamido_6_oxopimelate_c0
rxn01636_c0	N2 Acetyl L ornithine L glutamate N acetyltransferase c0	42197.4.peg.5641	Arginine biosynthesis	L_Glutamate_c0 + N_Acetylornithine_c0 <=> N_Acetyl_L_glutamate_c0 + Ornithine_c0
rxn02090_c0	Creatinine iminohydrolase c0	(42197.4.peg.5397 or 42197.4.peg.4066 or 42197.4.peg.3595)	Arginine and proline metabolism	H_c0 + H2O_c0 + Creatinine_c0 <=> NH3_c0 + N_Methylhydantoin_c0
rxn00816_c0	Lactose galactohydrolase c0	((42197.4.peg.2255 or 42197.4.peg.592 or 42197.4.peg.3963 or 42197.4.peg.4771 or 42197.4.peg.3244 or 42197.4.peg.1923 or 42197.4.peg.2546 or 42197.4.peg.2662 or 42197.4.peg.2029) or (42197.4.peg.4771 or 42197.4.peg.3963 or 42197.4.peg.2255 or 42197.4.peg.592 or 42197.4.peg.2029 or 42197.4.peg.2662 or 42197.4.peg.3244 or 42197.4.peg.2546 or 42197.4.peg.1923))	None	H2O_c0 + LACT_c0 <=> Galactose_c0 + D_Glucose_c0
rxn01750_c0	CDPglucose 4 6 hydro lyase c0	42197.4.peg.6377	Amino sugar and nucleotide sugar metabolism	CDP_glucose_c0 <=> H2O_c0 + CDP_4_dehydro_6_deoxy_D_glucose_c0
rxn02988_c0	glycerone phosphate iminosuccinate alkyltransferase cyclizing c0	42197.4.peg.5823	Nicotinate and nicotinamide metabolism	Glycerone_phosphate_c0 + Iminoaspartate_c0 <=> 2 H2O_c0 + Phosphate_c0 + Quinolinate_c0
rxn00165_c0	L serine ammonia lyase c0	(42197.4.peg.6358 and 42197.4.peg.6358)	Glycine, serine and threonine metabolism	L_Serine_c0 <=> NH3_c0 + Pyruvate_c0
rxn10228_c0	isotetradecanoyl CDPdiacylglycerol serine O phosphatidyltransferase c0	42197.4.peg.419	Glycerolipid metabolism	L_Serine_c0 + CDP_1_2_diisotetradecanoylglycerol_c0 <=> 2 H_c0 + CMP_c0 + Diisotetradecanoylphosphatidylserine_c0
rxn05814_c0	ATP nucleoside phosphate phosphotransferase c0	42197.4.peg.5418	None	ATP_c0 + Nucleoside_phosphate_c0 <=> ADP_c0 + NDP_c0
rxn05542_c0	oligopeptide transporting ATPase c0	((42197.4.peg.660 or 42197.4.peg.747 or 42197.4.peg.191 or 42197.4.peg.4901 or 42197.4.peg.3552 or 42197.4.peg.6295) or 42197.4.peg.745 or (42197.4.peg.4902 or 42197.4.peg.746 or 42197.4.peg.190 or 42197.4.peg.659) or (42197.4.peg.3175 or 42197.4.peg.4428 or 42197.4.peg.7088 or 42197.4.peg.187) or (42197.4.peg.2536 or 42197.4.peg.743 or 42197.4.peg.656 or 42197.4.peg.1729 or 42197.4.peg.3555 or 4…	ABC transporters	H2O_c0 + ATP_c0 + L_alanylglycine_e0 <=> H_c0 + ADP_c0 + Phosphate_c0 + L_alanylglycine_c0
rxn00539_c0	ethanolamine ammonia lyase acetaldehyde forming c0	42197.4.peg.6990	Glycerophospholipid metabolism	Aminoethanol_c0 <=> NH3_c0 + Acetaldehyde_c0
rxn00678_c0	S 2 Methyl 3 oxopropanoyl CoA pyruvate carboxyltransferase c0	42197.4.peg.5425	Propanoate metabolism	Pyruvate_c0 + D_methylmalonyl_CoA_c0 <=> Oxaloacetate_c0 + Propionyl_CoA_c0
rxn01121_c0	D gluconate hydro lyase 2 dehydro 3 deoxy D gluconate forming c0	42197.4.peg.4136	Pentose phosphate pathway	GLCN_c0 <=> H2O_c0 + 2_keto_3_deoxygluconate_c0
rxn00001_c0	diphosphate phosphohydrolase c0	42197.4.peg.293	None	PPi_c0 + H2O_c0 <=> H_c0 + 2 Phosphate_c0
rxn01331_c0	D erythrose 4 phosphate NAD oxidoreductase c0	42197.4.peg.5378	Vitamin B6 metabolism	H2O_c0 + NAD_c0 + D_Erythrose4_phosphate_c0 <=> 2 H_c0 + NADH_c0 + 4_Phosphoerythronate_c0
rxn05545_c0	Dipeptide transport via ABC system ala thr c0	((42197.4.peg.6295 or 42197.4.peg.3552 or 42197.4.peg.4901 or 42197.4.peg.191 or 42197.4.peg.747 or 42197.4.peg.660) or 42197.4.peg.745 or (42197.4.peg.4902 or 42197.4.peg.746 or 42197.4.peg.659 or 42197.4.peg.190) or (42197.4.peg.3175 or 42197.4.peg.187 or 42197.4.peg.7088 or 42197.4.peg.4428) or (42197.4.peg.743 or 42197.4.peg.2536 or 42197.4.peg.1729 or 42197.4.peg.656 or 42197.4.peg.3555 or 4…	ABC transporters	H2O_c0 + ATP_c0 + ala_L_Thr_L_e0 <=> H_c0 + ADP_c0 + Phosphate_c0 + ala_L_Thr_L_c0
rxn06297_c0	S Adenosyl L methionine tRNA uridine 3 3 amino 3 carboxypropyltransferase c0	(42197.4.peg.6772 or 42197.4.peg.4497 or 42197.4.peg.5196 or 42197.4.peg.1395 or 42197.4.peg.3854)	Carotenoid biosynthesis	S_Adenosyl_L_methionine_c0 + tRNA_uridine_c0 <=> 2 H_c0 + 5_Methylthioadenosine_c0 + tRNA_3_3_amino_3_carboxypropyl_uridine_c0
rxn00671_c0	2 Methyl 3 oxopropanoate NAD oxidoreductase CoA propanoylating c0	42197.4.peg.2187	Valine, leucine and isoleucine degradation	CoA_c0 + NAD_c0 + 3_Oxo_2_methylpropanoate_c0 <=> CO2_c0 + NADH_c0 + Propionyl_CoA_c0
rxn11268_c0	phosphate ABC transporter permease protein c0	42197.4.peg.899	None	PPi_c0 + H_c0 <=> H_e0 + PPi_e0
rxn00710_c0	orotidine 5 phosphate carboxy lyase UMP forming c0	42197.4.peg.5420	Pyrimidine metabolism	H_c0 + Orotidylic_acid_c0 <=> CO2_c0 + UMP_c0
rxn01114_c0	ATP D ribulose 5 phosphotransferase c0	42197.4.peg.1911	Pentose and glucuronate interconversions	ATP_c0 + D_Ribulose_c0 <=> H_c0 + ADP_c0 + D_Ribulose5_phosphate_c0
rxn02305_c0	2 methyl 4 amino 5 hydroxymethylpyrimidine diphosphate 4 methyl 5 2 phosphoethyl thiazole 2 methyl 4 aminopyridine 5 methenyltransferase c0	42197.4.peg.392	Thiamine metabolism	4_Methyl_5__2_phosphoethyl_thiazole_c0 + 4_Amino_2_methyl_5_diphosphomethylpyrimidine_c0 <=> PPi_c0 + Thiamine_phosphate_c0
rxn00470_c0	L ornithine carboxy lyase putrescine forming c0	((42197.4.peg.5744 or 42197.4.peg.4406) or (42197.4.peg.6257 or 42197.4.peg.3346))	Arginine and proline metabolism	H_c0 + Ornithine_c0 <=> CO2_c0 + Putrescine_c0
rxn02885_c0	R04134 c0	(42197.4.peg.6111 or 42197.4.peg.378)	Degradation of aromatic compounds	2_Hydroxyhepta_2_4_dienedioate_c0 <=> 2_Oxohept_3_enedioate_c0
rxn08817_c0	Lysophospholipase L2 2 acylglycerophosphotidate n C12 0 c0	(42197.4.peg.5968 or 42197.4.peg.535)	Glycerolipid metabolism	H2O_c0 + 2_dodecanoyl_sn_glycerol_3_phosphate_c0 <=> 2 H_c0 + Glycerol_3_phosphate_c0 + ddca_c0
rxn00910_c0	5 methyltetrahydrofolate NADP oxidoreductase c0	42197.4.peg.1396	One carbon pool by folate	NADP_c0 + 5_Methyltetrahydrofolate_c0 <=> H_c0 + NADPH_c0 + 5_10_Methylenetetrahydrofolate_c0
rxn00953_c0	L Serine hydro lyase adding homocysteine c0	(42197.4.peg.680 or 42197.4.peg.680)	Cysteineand methionine metabolism	L_Serine_c0 + Homocysteine_c0 <=> H2O_c0 + Cystathionine_c0
rxn11944_c0	Methyltransferase c0	42197.4.peg.3188	Cysteineand methionine metabolism	S_Adenosyl_L_methionine_c0 + Tetrahydropteroyltri_L_glutamate_c0 <=> H_c0 + S_Adenosyl_homocysteine_c0 + 5_Methyltetrahydropteroyltri_L_glutamate_c0
rxn02479_c0	2 6 dioxo 6 phenylhexanoate NADP delta2 oxidoreductase c0	42197.4.peg.172	None	NADP_c0 + 2_6_Dioxo_6_phenylhexanoate_c0 <=> H_c0 + NADPH_c0 + 2_6_Dioxo_6_phenylhexa_3_enoate_c0
rxn05541_c0	Dipeptide transport via ABC system ala glu c0	((42197.4.peg.660 or 42197.4.peg.747 or 42197.4.peg.3552 or 42197.4.peg.191 or 42197.4.peg.4901 or 42197.4.peg.6295) or 42197.4.peg.745 or (42197.4.peg.4902 or 42197.4.peg.746 or 42197.4.peg.190 or 42197.4.peg.659) or (42197.4.peg.187 or 42197.4.peg.7088 or 42197.4.peg.4428 or 42197.4.peg.3175) or (42197.4.peg.6297 or 42197.4.peg.5112 or 42197.4.peg.3003 or 42197.4.peg.4905 or 42197.4.peg.2748 or…	ABC transporters	H2O_c0 + ATP_c0 + ala_L_glu_L_e0 <=> H_c0 + ADP_c0 + Phosphate_c0 + ala_L_glu_L_c0
rxn00717_c0	Cytosine aminohydrolase c0	(42197.4.peg.5596 or 42197.4.peg.31 or 42197.4.peg.526)	Pyrimidine metabolism	H_c0 + H2O_c0 + Cytosine_c0 <=> NH3_c0 + Uracil_c0
rxn05647_c0	salicin transport via PEP Pyr PTS c0	(42197.4.peg.7174 and Unknown and Unknown and Unknown and Unknown)	Fructose and mannose metabolism	Phosphoenolpyruvate_c0 + Salicin_e0 <=> Pyruvate_c0 + Salicin_6P_c0
rxn01297_c0	hypoxanthine NAD oxidoreductase c0	(42197.4.peg.2720 or 42197.4.peg.1652)	Purine metabolism	HYXN_c0 + H2O_c0 + NAD_c0 <=> H_c0 + NADH_c0 + XAN_c0
rxn05459_c0	stearyl ACP acyl carrier protein transferase c0	(42197.4.peg.3377 or 42197.4.peg.4467 or 42197.4.peg.2784 or 42197.4.peg.4885 or 42197.4.peg.3306 or 42197.4.peg.3373 or 42197.4.peg.4175 or 42197.4.peg.4883 or 42197.4.peg.3378 or 42197.4.peg.4741 or 42197.4.peg.3980 or 42197.4.peg.4559 or 42197.4.peg.4563 or 42197.4.peg.4562 or 42197.4.peg.3374 or 42197.4.peg.2769 or 42197.4.peg.2775 or 42197.4.peg.3307 or 42197.4.peg.3376 or 42197.4.peg.4112 o…	Fatty acid biosynthesis	H_c0 + CoA_c0 + Octodecanoyl_ACP_c0 <=> ACP_c0 + strcoa_c0
rxn05453_c0	13 methyl tetra decanoyl ACP acyl carrier protein transferase c0	(42197.4.peg.4564 or 42197.4.peg.4884 or 42197.4.peg.3375 or 42197.4.peg.4740 or 42197.4.peg.4468 or 42197.4.peg.2783 or 42197.4.peg.1320 or 42197.4.peg.2782 or 42197.4.peg.4684 or 42197.4.peg.2767 or 42197.4.peg.4470 or 42197.4.peg.4110 or 42197.4.peg.3288 or 42197.4.peg.5039 or 42197.4.peg.2768 or 42197.4.peg.3379 or 42197.4.peg.2781 or 42197.4.peg.4204 or 42197.4.peg.3971 or 42197.4.peg.5038 o…	Fatty acid biosynthesis	2 H_c0 + CoA_c0 + 13_methyl_tetra_decanoyl_ACP_c0 <=> ACP_c0 + fa3coa_c0
rxn01682_c0	1S 2R 1 C indol 3 ylglycerol 3 phosphate D glyceraldehyde 3 phosphate lyase c0	((42197.4.peg.5795 and 42197.4.peg.5794) or 42197.4.peg.6831)	Phenylalanine, tyrosine and tryptophan biosynthesis	Indoleglycerol_phosphate_c0 <=> Glyceraldehyde3_phosphate_c0 + indol_c0
rxn08796_c0	Lysophospholipase L1 2 acylglycerophosphotidate n C12 0 periplasm c0	(42197.4.peg.535 or 42197.4.peg.5968)	Glycerolipid metabolism	H2O_c0 + 1_dodecanoyl_sn_glycerol_3_phosphate_c0 <=> H_c0 + Glycerol_3_phosphate_c0 + ddca_c0
rxn06493_c0	dihydrolipoylprotein NAD oxidoreductase c0	((42197.4.peg.6502 or 42197.4.peg.6247) or ((42197.4.peg.5542 or 42197.4.peg.6359) and 42197.4.peg.5537) or (Unknown and Unknown and (42197.4.peg.6359 or 42197.4.peg.5542)))	Glycine, serine and threonine metabolism	NAD_c0 + Dihydrolipolprotein_c0 <=> H_c0 + NADH_c0 + Lipoylprotein_c0
rxn10214_c0	isoheptadecanoyl 1 acylglycerol 3 phosphate O acyltransferase c0	(42197.4.peg.6098 or 42197.4.peg.1617 or 42197.4.peg.1387 or 42197.4.peg.5209 or 42197.4.peg.1362 or 42197.4.peg.6149 or 42197.4.peg.6047 or 42197.4.peg.5899)	Glycerolipid metabolism	fa11coa_c0 + 1_isoheptadecanoyl_sn_glycerol_3_phosphate_c0 <=> H_c0 + CoA_c0 + 1_2_diisoheptadecanoyl_sn_glycerol_3_phosphate_c0
rxn05979_c0	S 2 Hydroxy acid oxygen 2 oxidoreductase c0	(42197.4.peg.4734 or 42197.4.peg.4128)	None	O2_c0 + S_2_Hydroxyacid_c0 <=> H2O2_c0 + 2_Oxo_acid_c0
rxn12846_c0	Gly Phe aminopeptidase c0	((42197.4.peg.4277 or 42197.4.peg.5982 or 42197.4.peg.6693 or 42197.4.peg.3528) or (42197.4.peg.1346 or 42197.4.peg.771) or (42197.4.peg.6024 or 42197.4.peg.5430) or 42197.4.peg.1117)	Translation termination factors bacterial	H2O_c0 + Gly_Phe_c0 <=> Glycine_c0 + L_Phenylalanine_c0
rxn00337_c0	ATP L aspartate 4 phosphotransferase c0	(42197.4.peg.199 or 42197.4.peg.5640)	Glycine, serine and threonine metabolism	L_Aspartate_c0 + ATP_c0 <=> ADP_c0 + 4_Phospho_L_aspartate_c0
rxn01231_c0	3 Sulfo L alanine carboxy lyase taurine forming c0	(42197.4.peg.5744 or 42197.4.peg.4406)	Taurine and hypotaurine metabolism	H_c0 + L_Cysteate_c0 <=> CO2_c0 + Taurine_c0
rxn08308_c0	CDP diacylglycerol synthetase n C14 1 c0	42197.4.peg.6003	Glycerolipid metabolism	CTP_c0 + 1_2_ditetradec_7_enoyl_sn_glycerol_3_phosphate_c0 <=> PPi_c0 + H_c0 + CDP_1_2_ditetradec_7_enoylglycerol_c0
rxn01930_c0	3 Hydroxy L kynurenine hydrolase c0	(42197.4.peg.246 or 42197.4.peg.2109)	Tryptophan metabolism	H2O_c0 + 3_Hydroxy_L_kynurenine_c0 <=> H_c0 + 3_Hydroxyanthranilate_c0 + L_Alanine_c0
rxn00208_c0	Pyridoxamine 5 phosphate oxygen oxidoreductase deaminating c0	(42197.4.peg.2856 or 42197.4.peg.487 or 42197.4.peg.6087 or 42197.4.peg.4887)	Vitamin B6 metabolism	H2O_c0 + O2_c0 + Pyridoxamine_phosphate_c0 <=> NH3_c0 + H2O2_c0 + Pyridoxal_phosphate_c0
rxn08823_c0	Lysophospholipase L2 2 acylglycerophosphotidate n C18 1 c0	(42197.4.peg.535 or 42197.4.peg.5968)	Glycerolipid metabolism	H2O_c0 + 2_octadec_11_enoyl_sn_glycerol_3_phosphate_c0 <=> 2 H_c0 + Glycerol_3_phosphate_c0 + octadecenoate_c0
rxn05031_c0	prephytoene diphosphate geranylgeranyl diphosphate geranylgeranyltransferase c0	42197.4.peg.3855	Carotenoid biosynthesis	Prephytoene_diphosphate_c0 <=> PPi_c0 + H_c0 + Phytoene_c0
rxn05434_c0	6 methyl trans oct 2 enoyl ACP NAD oxidoreductase A specific c0	(42197.4.peg.2263 or 42197.4.peg.5036)	Fatty acid biosynthesis	H_c0 + NADH_c0 + 6_methyl_trans_oct_2_enoyl_ACP_c0 <=> NAD_c0 + 6_methyl_octanoyl_ACP_c0
rxn00140_c0	adenosine 3 5 phosphate 5 nucleotidohydrolase c0	42197.4.peg.3596	Purine metabolism	H2O_c0 + cAMP_c0 <=> H_c0 + AMP_c0
rxn05346_c0	butyryl acyl carrier protein malonyl acyl carrier protein C acyltransferase decarboxylating c0	(((42197.4.peg.5042 or 42197.4.peg.1317) and (42197.4.peg.3237 or 42197.4.peg.1319 or 42197.4.peg.3239)) or 42197.4.peg.6113)	Fatty acid biosynthesis	Malonyl_acyl_carrierprotein__c0 + Butyryl_ACP_c0 <=> CO2_c0 + ACP_c0 + 3_Oxohexanoyl_acp_c0
rxn00867_c0	L histidine ammonia lyase urocanate forming c0	(42197.4.peg.6378 or 42197.4.peg.4464)	Histidine metabolism	L_Histidine_c0 <=> NH3_c0 + Urocanate_c0
rxn07680_c0	R07890 c0	(42197.4.peg.585 or 42197.4.peg.5759 or 42197.4.peg.1540 or 42197.4.peg.3293 or 42197.4.peg.3360 or 42197.4.peg.4484 or 42197.4.peg.2155)	alpha-Linolenic acid metabolism	NAD_c0 + 3_Hydroxy_OPC8_CoA_c0 <=> H_c0 + NADH_c0 + 3_Oxo_OPC8_CoA_c0
rxn03248_c0	Hexanoyl CoA acetyl CoA C acyltransferase c0	(42197.4.peg.4483 or (42197.4.peg.169 or 42197.4.peg.6205 or 42197.4.peg.679 or 42197.4.peg.1541 or 42197.4.peg.5758 or 42197.4.peg.7075))	Fatty acid degradation	Acetyl_CoA_c0 + Hexanoyl_CoA_c0 <=> CoA_c0 + 3_Oxooctanoyl_CoA_c0
rxn08127_c0	Amylomaltase maltotetraose c0	42197.4.peg.5295	Starch and sucrose metabolism	Maltose_c0 + Maltotetraose_c0 <=> D_Glucose_c0 + Maltopentaose_c0
rxn05516_c0	Cadmium translocating P type ATPase c0	(42197.4.peg.3205 or 42197.4.peg.3212 or 42197.4.peg.6902 or 42197.4.peg.4390 or 42197.4.peg.5284 or 42197.4.peg.2863)	None	H2O_c0 + ATP_c0 + Cd2_c0 <=> H_c0 + ADP_c0 + Phosphate_c0 + Cd2_e0
rxn05142_c0	sinapoyl aldehyde NAD oxidoreductase c0	42197.4.peg.6834	Phenylpropanoid biosynthesis	H2O_c0 + NAD_c0 + Sinapaldehyde_c0 <=> 2 H_c0 + NADH_c0 + Sinapate_c0
rxn05733_c0	O3 acetyl L serine thiosulfate 2 amino 2 carboxyethyltransferase reducing L cysteine forming c0	(42197.4.peg.4973 or 42197.4.peg.4623)	Cysteineand methionine metabolism	H2S2O3_c0 + O_Acetyl_L_serine_c0 + trdrd_c0 <=> H_c0 + Acetate_c0 + L_Cysteine_c0 + Sulfite_c0 + trdox_c0
rxn00416_c0	L aspartate L glutamine amido ligase AMP forming c0	(42197.4.peg.3180 or 42197.4.peg.1358)	Alanine, aspartate and glutamate metabolism	H2O_c0 + L_Aspartate_c0 + ATP_c0 + L_Glutamine_c0 <=> PPi_c0 + 2 H_c0 + AMP_c0 + L_Glutamate_c0 + L_Asparagine_c0
rxn09206_c0	Phosphatidylserine syntase n C14 0 c0	42197.4.peg.419	Glycerolipid metabolism	L_Serine_c0 + CDP_1_2_ditetradecanoylglycerol_c0 <=> 2 H_c0 + CMP_c0 + phosphatidylserine_ditetradecanoyl_c0
rxn01134_c0	Maltose alpha D glucosylmutase c0	((42197.4.peg.3753 or 42197.4.peg.6176) or (42197.4.peg.6516 or 42197.4.peg.2358))	Starch and sucrose metabolism	Maltose_c0 <=> TRHL_c0
rxn02376_c0	R03316 c0	42197.4.peg.6365	Citrate cycle (TCA cycle)	Lipoamide_c0 + 3_Carboxy_1_hydroxypropyl_ThPP_c0 <=> TPP_c0 + S_Succinyldihydrolipoamide_c0
rxn05778_c0	alpha amino acid NAD oxidoreductase deaminating c0	42197.4.peg.4442	None	H2O_c0 + NAD_c0 + alpha_Amino_acid_c0 <=> NH3_c0 + NADH_c0 + 2_Oxo_acid_c0
rxn05598_c0	ATP phosphohydrolase disaccharide importing c0	(42197.4.peg.963 and 42197.4.peg.961 and 42197.4.peg.962)	None	H2O_c0 + ATP_c0 + LACT_e0 <=> H_c0 + ADP_c0 + Phosphate_c0 + LACT_c0
rxn02279_c0	L gulono 1 4 lactone oxygen 2 oxidoreductase c0	42197.4.peg.33	Ascorbate and aldarate metabolism	O2_c0 + L_Gulonolactone_c0 <=> H2O2_c0 + L_xylo_Hexulonolactone_c0
rxn09209_c0	Phosphatidylserine syntase n C16 1 c0	42197.4.peg.419	Glycerolipid metabolism	L_Serine_c0 + CDP_1_2_dihexadec_9_enoylglycerol_c0 <=> 2 H_c0 + CMP_c0 + phosphatidylserine_dihexadec_9_enoyl_c0
rxn00526_c0	L arogenate NADP oxidoreductase c0	42197.4.peg.172	Phenylalanine, tyrosine and tryptophan biosynthesis	NADP_c0 + Pretyrosine_c0 <=> CO2_c0 + NADPH_c0 + L_Tyrosine_c0
rxn12512_c0	4 Phosphopantothenate L cysteine ligase c0	(42197.4.peg.5416 or 42197.4.peg.5034)	Pantothenate and CoA biosynthesis	ATP_c0 + L_Cysteine_c0 + 4_phosphopantothenate_c0 <=> PPi_c0 + 2 H_c0 + AMP_c0 + R_4_Phosphopantothenoyl_L_cysteine_c0
rxn08669_c0	Glycerophosphodiester phosphodiesterase c0	(42197.4.peg.78 or 42197.4.peg.3504 or 42197.4.peg.7008 or 42197.4.peg.80 or 42197.4.peg.4528)	None	H2O_c0 + Glycerophosphoglycerol_c0 <=> H_c0 + Glycerol_3_phosphate_c0 + Glycerol_c0
rxn00902_c0	acetyl CoA 3 methyl 2 oxobutanoate C acetyltransferase thioester hydrolysing carboxymethyl forming c0	42197.4.peg.194	Pyruvate metabolism	H2O_c0 + Acetyl_CoA_c0 + 3_Methyl_2_oxobutanoate_c0 <=> H_c0 + CoA_c0 + 2_Isopropylmalate_c0
rxn00658_c0	N Acetyl beta alanine amidohydrolase c0	(42197.4.peg.511 or 42197.4.peg.7026)	beta-Alanine metabolism	H2O_c0 + N_Acetyl_beta_alanine_c0 <=> Acetate_c0 + beta_Alanine_c0
rxn00449_c0	R00647 c0	42197.4.peg.33	Ascorbate and aldarate metabolism	H_c0 + L_Ascorbate_c0 <=> L_xylo_Hexulonolactone_c0
rxn06672_c0	biotin carboxyl carrier protein carbon dioxide ligase ADP forming c0	(42197.4.peg.6487 and 42197.4.peg.6494 and 42197.4.peg.6494 and Unknown)	Fatty acid biosynthesis	ATP_c0 + H2CO3_c0 + Holo_carboxylase_c0 <=> H_c0 + ADP_c0 + Phosphate_c0 + Carboxybiotin_carboxyl_carrier_protein_c0
rxn02961_c0	CTP ethanolamine phosphate cytidylyltransferase c0	42197.4.peg.1193	Phosphonate and phosphinate metabolism	CTP_c0 + Ciliatine_c0 <=> PPi_c0 + H_c0 + CMPciliatine_c0
rxn00649_c0	O3 acetyl L serine hydrogen sulfide 2 amino 2 carboxyethyltransferase c0	((42197.4.peg.4623 or 42197.4.peg.4973) or (42197.4.peg.6800 or 42197.4.peg.1000 or 42197.4.peg.3890))	Cysteine and methionine metabolism	O_Acetyl_L_serine_c0 + H2S_c0 <=> Acetate_c0 + L_Cysteine_c0
rxn01739_c0	ATP shikimate 3 phosphotransferase c0	42197.4.peg.5436	Phenylalanine, tyrosine and tryptophan biosynthesis	ATP_c0 + Shikimate_c0 <=> H_c0 + ADP_c0 + 3_phosphoshikimate_c0
rxn02400_c0	Nicotinate D ribonucleotide phosphohydrolase c0	(42197.4.peg.149 or 42197.4.peg.176)	Nicotinate and nicotinamide metabolism	H2O_c0 + Nicotinate_ribonucleotide_c0 <=> Phosphate_c0 + Nicotinate_D_ribonucleoside_c0
rxn07434_c0	R07603 c0	(42197.4.peg.5181 and 42197.4.peg.5180)	Valine, leucine and isoleucine degradation	H_c0 + TPP_c0 + 3MOP_c0 <=> CO2_c0 + 2_Methyl_1_hydroxybutyl_TPP_c0
rxn01974_c0	LL 2 6 Diaminoheptanedioate 2 epimerase c0	42197.4.peg.1437	Lysine biosynthesis	LL_2_6_Diaminopimelate_c0 <=> meso_2_6_Diaminopimelate_c0
rxn01287_c0	ATP L arabinose 1 phosphotransferase c0	42197.4.peg.3156	Amino sugar and nucleotide sugar metabolism	ATP_c0 + L_Arabinose_c0 <=> H_c0 + ADP_c0 + beta_L_Arabinose_1_phosphate_c0
rxn01640_c0	N Formimino L glutamate iminohydrolase c0	42197.4.peg.6375	Histidine metabolism	H2O_c0 + N_Formimino_L_glutamate_c0 <=> NH3_c0 + N_Formyl_L_glutamate_c0
rxn00242_c0	guanosine 3 5 bisdiphosphate 3 diphosphohydrolase c0	42197.4.peg.1216	Purine metabolism	H2O_c0 + Guanosine_3_5_bisdiphosphate_c0 <=> PPi_c0 + GDP_c0
rxn12641_c0	RXN0 6977c c0	((42197.4.peg.6693 or 42197.4.peg.3528 or 42197.4.peg.5982 or 42197.4.peg.4277) or (42197.4.peg.771 or 42197.4.peg.1346) or (42197.4.peg.6024 or 42197.4.peg.5430) or 42197.4.peg.1117)	Translation termination factors bacterial	H2O_c0 + L_alanylglycine_c0 <=> Glycine_c0 + L_Alanine_c0
rxn00068_c0	Fe2 NAD oxidoreductase c0	42197.4.peg.206	None	H_c0 + NAD_c0 + 2 Fe2_c0 <=> NADH_c0 + 2 fe3_c0
rxn00568_c0	NIRBD RXNc c0	((42197.4.peg.819 or 42197.4.peg.823) and 42197.4.peg.817 and 42197.4.peg.824)	Nitrogen metabolism	5 H_c0 + 3 NADH_c0 + Nitrite_c0 <=> 2 H2O_c0 + NH3_c0 + 3 NAD_c0
rxn08971_c0	NADH dehydrogenase menaquinone 8 0 protons c0	(42197.4.peg.1860 or 42197.4.peg.6055 or 42197.4.peg.668)	None	H_c0 + NADH_c0 + Menaquinone_8_c0 <=> NAD_c0 + Menaquinol_8_c0
rxn05104_c0	S methyl 5 thio D ribulose 1 phosphate hydro lyase c0	42197.4.peg.975	Cysteine and methionine metabolism	methylthioribulose_1_phosphate_c0 <=> H2O_c0 + 2_3_diketo5_methylthio_1_phosphopentane_c0
rxn01635_c0	1 Pyrroline 4 hydroxy 2 carboxylate aminohydrolase decyclizing c0	(42197.4.peg.4909 or 42197.4.peg.4068)	Arginine and proline metabolism	NH3_c0 + 2_5_Dioxopentanoate_c0 <=> H_c0 + H2O_c0 + 1_Pyrroline_4_hydroxy_2_carboxylate_c0
rxn03015_c0	thiomorpholine 3 carboxylate NADP 5 6 oxidoreductase c0	(42197.4.peg.2366 or 42197.4.peg.866)	Sulfur metabolism	NADP_c0 + Thiomorpholine_3_carboxylate_c0 <=> H_c0 + NADPH_c0 + 3_4_Dehydrothiomorpholine_3_carboxylate_c0
rxn08471_c0	FMNH2 dependent monooxygenase sulfoacetate c0	(42197.4.peg.7009 or 42197.4.peg.4419)	Sulfur metabolism	O2_c0 + FMNH2_c0 + Sulfoacetate_c0 <=> H_c0 + H2O_c0 + Sulfite_c0 + Glyoxalate_c0 + FMN_c0
rxn03057_c0	5 Methylthio 5 deoxy D ribose 1 phosphate ketol isomerase c0	42197.4.peg.973	Cysteine and methionine metabolism	methylthioribose_1_phosphate_c0 <=> methylthioribulose_1_phosphate_c0
rxn04384_c0	adenosylcobyric acid R 1 aminopropan 2 yl phosphate ligase c0	42197.4.peg.856	Porphyrin and chlorophyll metabolism	ATP_c0 + R_1_Aminopropan_2_yl_phosphate_c0 + Adenosylcobyric_acid_c0 <=> H_c0 + ADP_c0 + Phosphate_c0 + Adenosyl_cobinamide_phosphate_c0
rxn03887_c0	galactarate hydro lyase 5 dehydro 4 deoxy D glucarate forming c0	42197.4.peg.6454	Ascorbate and aldarate metabolism	D_Mucic_acid_c0 <=> H2O_c0 + 5_Dehydro_4_deoxy_D_glucarate_c0
rxn02775_c0	S adenosyl L methionine precorrin 4 C20 methyltransferase c0	42197.4.peg.1830	Porphyrin and chlorophyll metabolism	S_Adenosyl_L_methionine_c0 + Precorrin_2_c0 <=> H_c0 + S_Adenosyl_homocysteine_c0 + Precorrin_3A_c0
rxn00060_c0	porphobilinogen 4 2 carboxyethyl 3 carboxymethylpyrrol 2 ylmethyltransferase hydrolysing c0	42197.4.peg.6833	Porphyrin and chlorophyll metabolism	H2O_c0 + 4 Porphobilinogen_c0 <=> 4 NH3_c0 + Hydroxymethylbilane_c0
rxn00225_c0	ATP acetate phosphotransferase c0	(42197.4.peg.1970 or 42197.4.peg.3459)	Carbon fixation pathways in prokaryotes	ATP_c0 + Acetate_c0 <=> ADP_c0 + Acetylphosphate_c0
rxn05350_c0	hexanoyl acyl carrier protein malonyl acyl carrier protein C acyltransferase decarboxylating c0	(((42197.4.peg.1317 or 42197.4.peg.5042) and (42197.4.peg.3237 or 42197.4.peg.1319 or 42197.4.peg.3239)) or 42197.4.peg.6113)	Fatty acid biosynthesis	H_c0 + Malonyl_acyl_carrierprotein__c0 + Hexanoyl_ACP_c0 <=> CO2_c0 + ACP_c0 + 3_oxooctanoyl_acp_c0
rxn02046_c0	D O Phosphoserine phosphohydrolase c0	42197.4.peg.3786	None	H2O_c0 + D_O_Phosphoserine_c0 <=> Phosphate_c0 + D_Serine_c0
rxn09198_c0	Phosphatidylserine decarboxylase n C14 0 c0	42197.4.peg.420	Glycerolipid metabolism	2 H_c0 + phosphatidylserine_ditetradecanoyl_c0 <=> CO2_c0 + phosphatidylethanolamine_ditetradecanoyl_c0
rxn08838_c0	Lysophospholipase L2 2 acylglycerophosphoethanolamine n C12 0 c0	(42197.4.peg.5968 or 42197.4.peg.535)	Glycerolipid metabolism	H2O_c0 + 2_Acyl_sn_glycero_3_phosphoethanolamine_dodecanoyl_c0 <=> H_c0 + Glycerophosphoethanolamine_c0 + ddca_c0
rxn04977_c0	liquiritigenin NADPH oxygen oxidoreductase licodione forming c0	42197.4.peg.3861	None	H_c0 + NADPH_c0 + O2_c0 + Liquiritigenin_c0 <=> H2O_c0 + NADP_c0 + Licodione_c0
rxn00780_c0	ATP D glyceraldehyde 3 phosphotransferase c0	(42197.4.peg.5010 or 42197.4.peg.5117 or 42197.4.peg.287)	Fructose and mannose metabolism	ATP_c0 + D_Glyceraldehyde_c0 <=> H_c0 + ADP_c0 + Glyceraldehyde3_phosphate_c0
rxn00148_c0	ATP pyruvate 2 O phosphotransferase c0	42197.4.peg.5779	Purine metabolism	ATP_c0 + Pyruvate_c0 <=> H_c0 + ADP_c0 + Phosphoenolpyruvate_c0
rxn01102_c0	ATP R glycerate 3 phosphotransferase c0	(42197.4.peg.5117 or 42197.4.peg.287 or 42197.4.peg.5010)	Glycine, serine and threonine metabolism	ATP_c0 + Glycerate_c0 <=> H_c0 + ADP_c0 + 3_Phosphoglycerate_c0
rxn03906_c0	1 hydroxy 2 naphthoate NADH oxygen oxidoreductase 2 hydroxylating decarboxylating c0	(42197.4.peg.4738 or 42197.4.peg.4299 or 42197.4.peg.6110 or 42197.4.peg.3371 or 42197.4.peg.1659)	Degradation of aromatic compounds	2 H_c0 + NADH_c0 + O2_c0 + 1_Hydroxy_2_naphthoate_c0 <=> H2O_c0 + CO2_c0 + NAD_c0 + 1_2_Naphthalenediol_c0
rxn05569_c0	D glucosamine transport via PEP Pyr PTS c0	(Unknown and 42197.4.peg.7174)	Fructose and mannose metabolism	Phosphoenolpyruvate_c0 + GLUM_e0 <=> Pyruvate_c0 + D_Glucosamine_phosphate_c0
rxn05358_c0	2 methylbutanoyl CoA acyl carrier protein transferase c0	(42197.4.peg.2767 or 42197.4.peg.4470 or 42197.4.peg.4110 or 42197.4.peg.3375 or 42197.4.peg.4884 or 42197.4.peg.4564 or 42197.4.peg.4740 or 42197.4.peg.4468 or 42197.4.peg.2783 or 42197.4.peg.2782 or 42197.4.peg.1320 or 42197.4.peg.4684 or 42197.4.peg.4204 or 42197.4.peg.3971 or 42197.4.peg.5038 or 42197.4.peg.4560 or 42197.4.peg.1719 or 42197.4.peg.3287 or 42197.4.peg.4113 or 42197.4.peg.4111 o…	Fatty acid biosynthesis	ACP_c0 + 2_Methylbutyryl_CoA_c0 <=> H_c0 + CoA_c0 + 2_methylbutyryl_ACP_c0
rxn00100_c0	ATP dephospho CoA 3 phosphotransferase c0	42197.4.peg.5706	Pantothenate and CoA biosynthesis	ATP_c0 + Dephospho_CoA_c0 <=> H_c0 + ADP_c0 + CoA_c0
rxn03482_c0	Salicin 6 phosphate glucohydrolase c0	(42197.4.peg.1456 or 42197.4.peg.1456)	Glycolysis / Gluconeogenesis	H2O_c0 + Salicin_6P_c0 <=> beta_D_Glucose_6_phosphate_c0 + Saligenin_c0
rxn00789_c0	1 5 phospho D ribosyl ATP diphosphate phospho alpha D ribosyl transferase c0	42197.4.peg.2367	Histidine metabolism	PRPP_c0 + ATP_c0 <=> PPi_c0 + H_c0 + Phosphoribosyl_ATP_c0
rxn02374_c0	R03314 c0	Unknown	Arginine and proline metabolism	L_Glutamate5_semialdehyde_c0 <=> H_c0 + H2O_c0 + 1_Pyrroline_5_carboxylate_c0
rxn03436_c0	S 2 Aceto 2 hydroxybutanoate NADP oxidoreductase isomerizing c0	(42197.4.peg.6119 or 42197.4.peg.6119)	Valine, leucine and isoleucine biosynthesis	2_Aceto_2_hydroxybutanoate_c0 <=> R_3_Hydroxy_3_methyl_2_oxopentanoate_c0
rxn05560_c0	D fructose transport via PEP Pyr PTS c0	(42197.4.peg.7174 and (42197.4.peg.1052 or 42197.4.peg.1053) and Unknown and (42197.4.peg.1052 or 42197.4.peg.1053) and (42197.4.peg.1053 or 42197.4.peg.1052))	Fructose and mannose metabolism	Phosphoenolpyruvate_c0 + D_Fructose_e0 <=> Pyruvate_c0 + D_fructose_1_phosphate_c0
rxn05437_c0	12 methyl trans tetra dec 2 enoyl ACP NAD oxidoreductase A specific c0	(42197.4.peg.5036 or 42197.4.peg.2263)	Fatty acid biosynthesis	H_c0 + NADH_c0 + 12_methyl_trans_tetra_dec_2_enoyl_ACP_c0 <=> NAD_c0 + 12_methyl_tetra_decanoyl_ACP_c0
rxn05158_c0	ATP phosphohydrolase glycerol 3 phosphate importing c0	42197.4.peg.337	None	H2O_c0 + ATP_c0 + Glycerol_3_phosphate_e0 <=> H_c0 + ADP_c0 + Phosphate_c0 + Glycerol_3_phosphate_c0
rxn08976_c0	quinone reductase c0	(42197.4.peg.668 or 42197.4.peg.6055 or 42197.4.peg.1860)	None	H_c0 + NADH_c0 + 2_Demethylmenaquinone_8_c0 <=> NAD_c0 + 2_Demethylmenaquinol_8_c0
rxn00781_c0	D glyceraldehyde 3 phosphate NAD oxidoreductase phosphorylating c0	42197.4.peg.5378	Glycolysis / Gluconeogenesis	NAD_c0 + Phosphate_c0 + Glyceraldehyde3_phosphate_c0 <=> H_c0 + NADH_c0 + 1_3_Bisphospho_D_glycerate_c0
rxn05319_c0	TRANS RXNBWI 115401cemaizeexpOH c0	Unknown	None	H2O_c0 <=> H2O_e0
rxn00881_c0	1D myo Inositol 1 phosphate phosphohydrolase c0	(42197.4.peg.6594 or 42197.4.peg.6461 or 42197.4.peg.1512 or 42197.4.peg.6789 or 42197.4.peg.3130)	Inositol phosphate metabolism	H2O_c0 + Inositol_1_phosphate_c0 <=> Phosphate_c0 + L_Inositol_c0
rxn05408_c0	2 methylpropionyl CoA acyl carrier protein transferase c0	(42197.4.peg.4467 or 42197.4.peg.2784 or 42197.4.peg.3377 or 42197.4.peg.3373 or 42197.4.peg.4175 or 42197.4.peg.4885 or 42197.4.peg.3306 or 42197.4.peg.4883 or 42197.4.peg.4563 or 42197.4.peg.4562 or 42197.4.peg.3374 or 42197.4.peg.3378 or 42197.4.peg.4559 or 42197.4.peg.3980 or 42197.4.peg.4741 or 42197.4.peg.2769 or 42197.4.peg.3307 or 42197.4.peg.2775 or 42197.4.peg.4112 or 42197.4.peg.3376 o…	Fatty acid biosynthesis	ACP_c0 + Isobutyryl_CoA_c0 <=> H_c0 + CoA_c0 + isobutyryl_ACP_c0
rxn00292_c0	UDP N acetyl D glucosamine 2 epimerase c0	42197.4.peg.990	Amino sugar and nucleotide sugar metabolism	H2O_c0 + UDP_N_acetylglucosamine_c0 <=> UDP_c0 + N_Acetyl_D_mannosamine_c0
rxn08336_c0	dihydroorotic acid menaquinone 8 c0	42197.4.peg.5886	None	Menaquinone_8_c0 + S_Dihydroorotate_c0 <=> Menaquinol_8_c0 + Orotate_c0
rxn05293_c0	2C methyl D erythritol 2 4 cyclodiphosphate dehydratase c0	42197.4.peg.5985	None	H_c0 + NADH_c0 + 2_C_methyl_D_erythritol2_4_cyclodiphosphate_c0 <=> H2O_c0 + NAD_c0 + 1_Hydroxy_2_methyl_2_butenyl_4_diphosphate_c0
rxn05401_c0	13 methyl 3 oxo tetra decanoyl ACP NADP oxidoreductase c0	(42197.4.peg.4073 or 42197.4.peg.2472 or 42197.4.peg.4760 or 42197.4.peg.3013 or 42197.4.peg.5037 or 42197.4.peg.7076 or 42197.4.peg.2691 or 42197.4.peg.839 or 42197.4.peg.5306 or 42197.4.peg.1610 or 42197.4.peg.5314 or 42197.4.peg.1608 or 42197.4.peg.354 or 42197.4.peg.2504 or 42197.4.peg.2020 or 42197.4.peg.3310 or 42197.4.peg.5937 or 42197.4.peg.7132 or 42197.4.peg.7112 or 42197.4.peg.4757 or …	Fatty acid biosynthesis	H_c0 + NADPH_c0 + 13_methyl_3_oxo_tetra_decanoyl_ACP_c0 <=> NADP_c0 + 13_methyl_3_hydroxy_tetra_decanoyl_ACP_c0
rxn02264_c0	Hydroxymethylbilane hydro lyasecyclizing c0	(42197.4.peg.6832 or 42197.4.peg.825)	Porphyrin and chlorophyll metabolism	Hydroxymethylbilane_c0 <=> H2O_c0 + UroporphyrinogenIII_c0
rxn03185_c0	R04661 c0	(42197.4.peg.5196 or 42197.4.peg.4497 or 42197.4.peg.6772)	Carotenoid biosynthesis	CMP_N_acetylneuraminate_c0 + GD1a_c0 <=> H_c0 + CMP_c0 + GT1b_c0
rxn09202_c0	Phosphatidylserine decarboxylase n C18 0 c0	42197.4.peg.420	Glycerolipid metabolism	2 H_c0 + phosphatidylserine_dioctadecanoyl_c0 <=> CO2_c0 + phosphatidylethanolamine_dioctadecanoyl_c0
rxn07177_c0	4 ethylamino 2 hydroxy 6 isopropylamino 1 3 5 triazine ethylaminohydrolase c0	42197.4.peg.1407	Atrazine degradation	H2O_c0 + 2_Chloro_4_hydroxy_6_amino_1_3_5_triazine_c0 <=> H_c0 + Cl__c0 + Ammelide_c0
rxn01451_c0	S 3 Hydroxybutanoyl CoA NAD oxidoreductase c0	(((42197.4.peg.4484 or 42197.4.peg.5759) and (42197.4.peg.3360 or 42197.4.peg.4484 or 42197.4.peg.1540 or 42197.4.peg.3293 or 42197.4.peg.585 or 42197.4.peg.5759 or 42197.4.peg.2155)) or (42197.4.peg.2155 or 42197.4.peg.3360 or 42197.4.peg.4484 or 42197.4.peg.3293 or 42197.4.peg.1540 or 42197.4.peg.585 or 42197.4.peg.5759))	Fatty acid degradation	NAD_c0 + S_3_Hydroxybutyryl_CoA_c0 <=> H_c0 + NADH_c0 + Acetoacetyl_CoA_c0
rxn02687_c0	R03790 c0	(42197.4.peg.200 or 42197.4.peg.1660)	None	NAD_c0 + R_Mandelate_c0 <=> H_c0 + NADH_c0 + Benzoylformate_c0
rxn03903_c0	UDPMurAcoyl L Ala D gamma Glu L Lys D Ala D Ala undecaprenyl phosphate phospho N acetylmuramoyl pentapeptide transferase c0	42197.4.peg.5865	Peptidoglycan biosynthesis	Undecaprenylphosphate_c0 + UDPMurAcoyl_L_Ala_D_gamma_Glu_L_Lys_D_Ala_D_Ala_c0 <=> UMP_c0 + MurAcoyl_L_Ala_D_gamma_Glu_L_Lys_D_Ala_D_Ala_diphospho__undecaprenol_c0
rxn00097_c0	ATP AMP phosphotransferase c0	((42197.4.peg.6694 or 42197.4.peg.5715) or 42197.4.peg.408)	Purine metabolism	H_c0 + ATP_c0 + AMP_c0 <=> 2 ADP_c0
rxn05514_c0	calcium transport inout via proton antiporter c0	42197.4.peg.3780	None	H_e0 + Ca2_c0 <=> H_c0 + Ca2_e0
rxn02212_c0	2 Dehydro 3 deoxy D arabino heptonate 7 phosphate phosphate lyase cyclyzing c0	(42197.4.peg.5434 or 42197.4.peg.2053 or 42197.4.peg.3382)	Phenylalanine, tyrosine and tryptophan biosynthesis	DAHP_c0 <=> Phosphate_c0 + 5_Dehydroquinate_c0
rxn00695_c0	ATP alpha D glucose 1 phosphate adenylyltransferase c0	(Unknown and (42197.4.peg.776 or 42197.4.peg.2055))	Amino sugar and nucleotide sugar metabolism	ATP_c0 + Glucose_1_phosphate_c0 <=> PPi_c0 + ADPglucose_c0
rxn07670_c0	hydroxycinnamoyl CoA anthocyanidin 3 5 diglucoside 5 O glucoside 6 O hydroxycinnamoyltransferase c0	42197.4.peg.636	Anthocyanin biosynthesis	4_Coumaroyl_CoA_c0 + Pelargonin_c0 <=> CoA_c0 + Pelargonidin_3_O_beta_D_glucoside_5_O_6_coumaroyl_beta_D_glucoside_c0
rxn00250_c0	Pyruvate carbon dioxide ligase ADP forming c0	42197.4.peg.6069	Carbon fixation pathways in prokaryotes	ATP_c0 + Pyruvate_c0 + H2CO3_c0 <=> H_c0 + ADP_c0 + Phosphate_c0 + Oxaloacetate_c0
rxn05324_c0	Dodecanoyl acyl carrier protein malonyl CoA C acyltransferasedecarboxylating oxoacyl and enoyl reducing c0	(42197.4.peg.5036 or 42197.4.peg.2263)	Fatty acid biosynthesis	2 H_c0 + NADH_c0 + 2E_Dodecenoyl_acp_c0 <=> NAD_c0 + Dodecanoyl_ACP_c0
rxn10481_c0	Copper transport via ABC system c0	(42197.4.peg.2863 or 42197.4.peg.4390 or 42197.4.peg.5284 or 42197.4.peg.6902 or 42197.4.peg.3212 or 42197.4.peg.3205)	None	H2O_c0 + ATP_c0 + Cu2_e0 <=> H_c0 + ADP_c0 + Phosphate_c0 + Cu2_c0
rxn03535_c0	ATP cobIyrinic acid a c diamide Cobeta adenosyltransferase c0	42197.4.peg.5956	Porphyrin and chlorophyll metabolism	H_c0 + ATP_c0 + CobIyrinate_diamide_c0 <=> Triphosphate_c0 + Adenosyl_cobyrinate_diamide_c0
rxn00655_c0	N D 1 carboxyethyl beta alanine NAD oxidoreductase beta alanine forming c0	(42197.4.peg.3452 or 42197.4.peg.5257 or 42197.4.peg.3399 or 42197.4.peg.3318)	Folate biosynthesis	H2O_c0 + NAD_c0 + beta_Alanopine_c0 <=> H_c0 + Pyruvate_c0 + NADH_c0 + beta_Alanine_c0
rxn00692_c0	5 10 Methylenetetrahydrofolate glycine hydroxymethyltransferase c0	42197.4.peg.5748	Glycine, serine and threonine metabolism	H2O_c0 + Glycine_c0 + 5_10_Methylenetetrahydrofolate_c0 <=> L_Serine_c0 + Tetrahydrofolate_c0
rxn01492_c0	ATP D fructose 1 phosphate 6 phosphotransferase c0	((42197.4.peg.1051 and Unknown) or 42197.4.peg.1463)	Fructose and mannose metabolism	ATP_c0 + D_fructose_1_phosphate_c0 <=> H_c0 + ADP_c0 + D_fructose_1_6_bisphosphate_c0
rxn00802_c0	2 Nomega L argininosuccinate arginine lyase fumarate forming c0	(42197.4.peg.5635 or 42197.4.peg.4624)	Alanine, aspartate and glutamate metabolism	L_Argininosuccinate_c0 <=> Fumarate_c0 + L_Arginine_c0
rxn01099_c0	D Glycerate 3 phosphate phosphohydrolase c0	42197.4.peg.5629	Glycine, serine and threonine metabolism	H2O_c0 + 3_Phosphoglycerate_c0 <=> Phosphate_c0 + Glycerate_c0
rxn02160_c0	L Histidinol phosphate phosphohydrolase c0	42197.4.peg.6478	Histidine metabolism	H2O_c0 + L_histidinol_phosphate_c0 <=> Phosphate_c0 + L_Histidinol_c0
rxn08802_c0	Lysophospholipase L1 2 acylglycerophosphotidate n C18 1 periplasm c0	(42197.4.peg.535 or 42197.4.peg.5968)	Glycerolipid metabolism	H2O_c0 + 1_octadec_11_enoyl_sn_glycerol_3_phosphate_c0 <=> 2 H_c0 + Glycerol_3_phosphate_c0 + octadecenoate_c0
rxn01825_c0	Homogentisate oxygen 1 2 oxidoreductase decyclizing c0	42197.4.peg.90	Tyrosine metabolism	O2_c0 + Homogentisate_c0 <=> H_c0 + 4_Maleylacetoacetate_c0
rxn10230_c0	anteisopentadecanoyl CDPdiacylglycerol serine O phosphatidyltransferase c0	42197.4.peg.419	Glycerolipid metabolism	L_Serine_c0 + CDP_1_2_dianteisopentadecanoylglycerol_c0 <=> 2 H_c0 + CMP_c0 + Dianteisopentadecanoylphosphatidylserine_c0
rxn05413_c0	4 methyl pentanoyl ACP malonyl acyl carrier protein C acyltransferase decarboxylating c0	((42197.4.peg.3237 or 42197.4.peg.1319 or 42197.4.peg.3239) and (42197.4.peg.1317 or 42197.4.peg.5042))	Fatty acid biosynthesis	Malonyl_acyl_carrierprotein__c0 + 4_methyl_pentanoyl_ACP_c0 <=> CO2_c0 + ACP_c0 + 6_methyl_3_oxo_heptanoyl_ACP_c0
rxn00913_c0	Guanosine 5 monophosphate phosphohydrolase c0	(42197.4.peg.149 or 42197.4.peg.176)	Purine metabolism	H2O_c0 + GMP_c0 <=> Phosphate_c0 + Guanosine_c0
rxn01997_c0	dTDPglucose 4 6 hydro lyase c0	42197.4.peg.6454	Streptomycin biosynthesis	dTDPglucose_c0 <=> H2O_c0 + dTDP_4_oxo_6_deoxy_D_glucose_c0
rxn08521_c0	reduced riboflavin NAD oxidoreductase c0	(42197.4.peg.6601 or 42197.4.peg.4106)	Riboflavin metabolism	2 H_c0 + NADH_c0 + Riboflavin_c0 <=> NAD_c0 + Reduced_riboflavin_c0
rxn08809_c0	Lysophospholipase L1 2 acylglycerophosphoethanolamine n C18 1 periplasm c0	(42197.4.peg.535 or 42197.4.peg.5968)	Glycerolipid metabolism	H2O_c0 + L_2_Lysophosphatidylethanolamine_c0 <=> H_c0 + Glycerophosphoethanolamine_c0 + octadecenoate_c0
rxn03958_c0	1 Deoxy D xylulose 5 phosphate isomeroreductase c0	42197.4.peg.5987	Terpenoid backbone biosynthesis	NADP_c0 + 2_C_methyl_D_erythritol4_phosphate_c0 <=> H_c0 + NADPH_c0 + 1_deoxy_D_xylulose5_phosphate_c0
rxn00259_c0	3S citryl CoA oxaloacetate lyase acetyl CoA forming c0	(42197.4.peg.6938 or 42197.4.peg.2341)	Carbon fixation pathways in prokaryotes	3S_Citryl_CoA_c0 <=> H_c0 + Oxaloacetate_c0 + Acetyl_CoA_c0
rxn00345_c0	N Acetyl L aspartate amidohydrolase c0	42197.4.peg.992	Alanine, aspartate and glutamate metabolism	H2O_c0 + N_Acetyl_L_aspartate_c0 <=> L_Aspartate_c0 + Acetate_c0
rxn00178_c0	Acetyl CoA acetyl CoA C acetyltransferase c0	(42197.4.peg.4483 or (42197.4.peg.5758 or 42197.4.peg.7075 or 42197.4.peg.169 or 42197.4.peg.6205 or 42197.4.peg.679 or 42197.4.peg.1541) or (42197.4.peg.7075 or 42197.4.peg.5758 or 42197.4.peg.169 or 42197.4.peg.6205 or 42197.4.peg.679))	Valine, leucine and isoleucine degradation	2 Acetyl_CoA_c0 <=> CoA_c0 + Acetoacetyl_CoA_c0
rxn01362_c0	Orotidine 5 phosphate diphosphate phospho alpha D ribosyl transferase c0	(42197.4.peg.7037 or 42197.4.peg.6959)	Pyrimidine metabolism	PRPP_c0 + Orotate_c0 <=> PPi_c0 + H_c0 + Orotidylic_acid_c0
rxn03174_c0	2 Amino 4 hydroxy 6 erythro 1 2 3 trihydroxypropyl dihydropteridine triphosphate hydrolase c0	42197.4.peg.300	Folate biosynthesis	2_5_Diamino_6_5_triphosphoryl_3_4_trihydroxy_2_oxopentyl__amino_4_oxopyrimidine_c0 <=> H2O_c0 + 7_8_Dihydroneopterin_3_triphosphate_c0
rxn01064_c0	Cholesterol oxygen oxidoreductase c0	(42197.4.peg.2506 or 42197.4.peg.6633)	Steroid degradation	O2_c0 + Cholesterol_c0 <=> H2O2_c0 + Cholestenone_c0
rxn10125_c0	NADP transhydrogenase periplasm c0	(((42197.4.peg.4931 or 42197.4.peg.4932 or 42197.4.peg.1295) and 42197.4.peg.4930) or 42197.4.peg.5646)	None	NADH_c0 + 2 H_e0 + NADP_c0 <=> 2 H_c0 + NAD_c0 + NADPH_c0
rxn05161_c0	nonpolar amino acid transporting ATPase c0	(42197.4.peg.5720 or 42197.4.peg.5724 or 42197.4.peg.5722 or 42197.4.peg.5721 or 42197.4.peg.5723)	None	H2O_c0 + ATP_c0 + L_Leucine_e0 <=> H_c0 + ADP_c0 + Phosphate_c0 + L_Leucine_c0
rxn00549_c0	D Fructose 1 6 bisphosphate 1 phosphohydrolase c0	42197.4.peg.705	Methane metabolism	H2O_c0 + D_fructose_1_6_bisphosphate_c0 <=> Phosphate_c0 + D_fructose_6_phosphate_c0
rxn02807_c0	2 4 dichlorophenol NADPH oxygen oxidoreductase6 hydroxylating c0	(42197.4.peg.5052 or 42197.4.peg.3792)	Degradation of aromatic compounds	H_c0 + NADPH_c0 + O2_c0 + 2_4_Dichlorophenol_c0 <=> H2O_c0 + NADP_c0 + 3_5_Dichlorocatechol_c0
rxn02938_c0	1 5 phospho D ribosyl 5 amino 4 imidazolecarboxylate carboxy lyase c0	((42197.4.peg.6467 and 42197.4.peg.6466) or 42197.4.peg.6467 or 42197.4.peg.6466)	Purine metabolism	H_c0 + 5_Phosphoribosyl_4_carboxy_5_aminoimidazole_c0 <=> CO2_c0 + AIR_c0
rxn07875_c0	R08086 c0	(42197.4.peg.200 or 42197.4.peg.1660)	Geraniol degradation	H2O_c0 + NAD_c0 + Geranial_c0 <=> 2 H_c0 + NADH_c0 + Geranic_acid_c0
rxn05418_c0	8 methyl 3 oxo nonanoyl ACP NADP oxidoreductase c0	(42197.4.peg.7132 or 42197.4.peg.5937 or 42197.4.peg.2504 or 42197.4.peg.2020 or 42197.4.peg.3310 or 42197.4.peg.5224 or 42197.4.peg.4739 or 42197.4.peg.4062 or 42197.4.peg.402 or 42197.4.peg.3099 or 42197.4.peg.4516 or 42197.4.peg.7112 or 42197.4.peg.2477 or 42197.4.peg.4757 or 42197.4.peg.3013 or 42197.4.peg.4760 or 42197.4.peg.2472 or 42197.4.peg.4073 or 42197.4.peg.354 or 42197.4.peg.1608 or …	Fatty acid biosynthesis	H_c0 + NADPH_c0 + 8_methyl_3_oxo_nonanoyl_ACP_c0 <=> NADP_c0 + 8_methyl_3_hydroxy_nonanoyl_ACP_c0
rxn00506_c0	Acetaldehyde NAD oxidoreductase c0	(42197.4.peg.2879 or 42197.4.peg.3715 or 42197.4.peg.4871 or 42197.4.peg.6632 or 42197.4.peg.6216 or 42197.4.peg.1081)	Glycolysis / Gluconeogenesis	H2O_c0 + NAD_c0 + Acetaldehyde_c0 <=> 2 H_c0 + NADH_c0 + Acetate_c0
rxn10060_c0	NAD kinase dTTP c0	42197.4.peg.5626	None	NAD_c0 + TTP_c0 <=> H_c0 + NADP_c0 + dTDP_c0
rxn02933_c0	2S 3S 3 hydroxy 2 methylbutanoyl CoA NAD oxidoreductase c0	(((42197.4.peg.5759 or 42197.4.peg.4484) and (42197.4.peg.2155 or 42197.4.peg.5759 or 42197.4.peg.585 or 42197.4.peg.3360 or 42197.4.peg.4484 or 42197.4.peg.3293 or 42197.4.peg.1540)) or (42197.4.peg.2155 or 42197.4.peg.3360 or 42197.4.peg.4484 or 42197.4.peg.3293 or 42197.4.peg.1540 or 42197.4.peg.5759 or 42197.4.peg.585))	Valine, leucine and isoleucine degradation	NAD_c0 + 2_methyl_3_hydroxy_butyryl_CoA_c0 <=> H_c0 + NADH_c0 + 2_Methylacetoacetyl_CoA_c0
rxn02261_c0	R03158 c0	42197.4.peg.3273	Propanoate metabolism	2 H_c0 + CoA_c0 + Hydracrylic_acid_c0 <=> H2O_c0 + 3_Hydroxypropanoyl_CoA_c0
rxn00727_c0	Chorismate pyruvate lyase amino accepting c0	(42197.4.peg.5798 and 42197.4.peg.20)	Phenylalanine, tyrosine and tryptophan biosynthesis	L_Glutamine_c0 + Chorismate_c0 <=> H_c0 + Pyruvate_c0 + L_Glutamate_c0 + Anthranilate_c0
rxn10307_c0	palmitoyl lipoteichoic acid synthesis n24 linked N acetylglucosamine substituted c0	42197.4.peg.6244	Teichoic and lipoteichoic acids biosynthesis	Palmitoyllipoteichoic_acid_n24__linked__unsubstituted_c0 + 24 UDP_N_acetylglucosamine_c0 <=> 24 UDP_c0 + Palmitoyllipoteichoic_acid_n24__linked__N_acetyl_D_glucosamine_c0
rxn05617_c0	mannitol transport via PEP Pyr PTS c0	(Unknown and 42197.4.peg.7174 and Unknown and Unknown and Unknown)	Fructose and mannose metabolism	Phosphoenolpyruvate_c0 + D_Mannitol_e0 <=> Pyruvate_c0 + D_mannitol_1_phosphate_c0
rxn03852_c0	UDP N acetyl D mannosamine N acetyl beta D glucosaminyldiphosphoundecaprenol beta 1 4 N acetylmannosaminyltransferase c0	42197.4.peg.1800	Teichoic and lipoteichoic acids biosynthesis	UDP_N_acetyl_D_mannosamine_c0 + Undecaprenyl_diphospho_N_acetyl_glucosamine_c0 <=> UDP_c0 + N_Acetyl_beta_D_mannosaminyl_1_4_N_acetyl_D__glucosaminyldiphosphoundecaprenol_c0
rxn12638_c0	methionyl aminopeptidase c0	((42197.4.peg.6693 or 42197.4.peg.3528 or 42197.4.peg.4277 or 42197.4.peg.5982) or (42197.4.peg.771 or 42197.4.peg.1346) or (42197.4.peg.6024 or 42197.4.peg.5430) or 42197.4.peg.1117)	Translation termination factors bacterial	H2O_c0 + gly_pro_L_c0 <=> Glycine_c0 + L_Proline_c0
rxn02268_c0	S 2 methylbutanoyl CoA oxygen 2 3 oxidoreductase c0	((42197.4.peg.3362 or 42197.4.peg.4881 or 42197.4.peg.1569 or 42197.4.peg.512 or 42197.4.peg.1599 or 42197.4.peg.3714) or (42197.4.peg.4420 or 42197.4.peg.3295 or 42197.4.peg.3000 or 42197.4.peg.6465 or 42197.4.peg.1568 or 42197.4.peg.5632 or 42197.4.peg.5756))	Valine, leucine and isoleucine degradation	O2_c0 + 2 2_Methylbutyryl_CoA_c0 <=> 2 H2O_c0 + 2 Tiglyl_CoA_c0
rxn05127_c0	R07418 c0	(42197.4.peg.1660 or 42197.4.peg.200)	Arginine and proline metabolism	H2O_c0 + NADP_c0 + gamma_glutamyl_gamma_butyraldehyde_c0 <=> 2 H_c0 + NADPH_c0 + gamma_Glutamyl_GABA_c0
rxn00305_c0	GTP oxaloacetate carboxy lyase adding GTPphosphoenolpyruvate forming c0	(42197.4.peg.7096 or (42197.4.peg.5034 or 42197.4.peg.5416))	Glycolysis / Gluconeogenesis	GTP_c0 + Oxaloacetate_c0 <=> CO2_c0 + GDP_c0 + Phosphoenolpyruvate_c0
rxn01445_c0	2 Deoxyguanosine 5 monophosphate phosphohydrolase c0	(42197.4.peg.149 or 42197.4.peg.176)	Purine metabolism	H2O_c0 + dGMP_c0 <=> Phosphate_c0 + Deoxyguanosine_c0
rxn05248_c0	FACOAL150anteiso c0	(42197.4.peg.4482 or 42197.4.peg.1057 or 42197.4.peg.5041 or 42197.4.peg.4590 or 42197.4.peg.631 or 42197.4.peg.6839 or 42197.4.peg.3721 or 42197.4.peg.4466 or 42197.4.peg.4126)	Fatty acid biosynthesis	ATP_c0 + CoA_c0 + fa4_c0 <=> PPi_c0 + AMP_c0 + fa4coa_c0
rxn00612_c0	sn Glycerol 3 phosphate NADP 2 oxidoreductase c0	(42197.4.peg.6097 or 42197.4.peg.6097)	Glycerophospholipid metabolism	NADP_c0 + Glycerol_3_phosphate_c0 <=> H_c0 + NADPH_c0 + Glycerone_phosphate_c0
rxn06403_c0	D Glucoside glucohydrolase c0	42197.4.peg.6287	Starch and sucrose metabolism	H2O_c0 + D_Glucoside_c0 <=> D_Glucose_c0 + ROH_c0
rxn05539_c0	oligopeptide transporting ATPase c0	((42197.4.peg.6295 or 42197.4.peg.4901 or 42197.4.peg.191 or 42197.4.peg.3552 or 42197.4.peg.747 or 42197.4.peg.660) or 42197.4.peg.745 or (42197.4.peg.4902 or 42197.4.peg.659 or 42197.4.peg.190 or 42197.4.peg.746) or (42197.4.peg.3175 or 42197.4.peg.187 or 42197.4.peg.4428 or 42197.4.peg.7088) or (42197.4.peg.2748 or 42197.4.peg.4905 or 42197.4.peg.3003 or 42197.4.peg.5112 or 42197.4.peg.6297 or…	ABC transporters	H2O_c0 + ATP_c0 + Cys_Gly_e0 <=> H_c0 + ADP_c0 + Phosphate_c0 + Cys_Gly_c0
rxn08841_c0	Lysophospholipase L2 2 acylglycerophosphoethanolamine n C16 0 c0	(42197.4.peg.5968 or 42197.4.peg.535)	Glycerolipid metabolism	H2O_c0 + 2_Acyl_sn_glycero_3_phosphoethanolamine_n_C16_0_c0 <=> H_c0 + Glycerophosphoethanolamine_c0 + Palmitate_c0
rxn05461_c0	3 Hydroxyoctodecanoyl ACP NADP oxidoreductase c0	(42197.4.peg.4062 or 42197.4.peg.4739 or 42197.4.peg.4757 or 42197.4.peg.7112 or 42197.4.peg.4516 or 42197.4.peg.2477 or 42197.4.peg.402 or 42197.4.peg.3099 or 42197.4.peg.5224 or 42197.4.peg.3310 or 42197.4.peg.2020 or 42197.4.peg.2504 or 42197.4.peg.5937 or 42197.4.peg.7132 or 42197.4.peg.7076 or 42197.4.peg.2691 or 42197.4.peg.839 or 42197.4.peg.5314 or 42197.4.peg.5306 or 42197.4.peg.1610 or …	Fatty acid biosynthesis	H_c0 + NADPH_c0 + 3_Oxooctodecanoyl_ACP_c0 <=> NADP_c0 + 3_Hydroxyoctodecanoyl_ACP_c0
rxn02159_c0	L Histidinol NAD oxidoreductase c0	(42197.4.peg.5814 or 42197.4.peg.5814)	Histidine metabolism	NAD_c0 + L_Histidinol_c0 <=> H_c0 + NADH_c0 + L_Histidinal_c0
rxn08083_c0	1 tetradecanoyl sn glycerol 3 phosphate O acyltransferase n C12 0 c0	(42197.4.peg.1617 or 42197.4.peg.1387 or 42197.4.peg.5209 or 42197.4.peg.6098 or 42197.4.peg.6149 or 42197.4.peg.6047 or 42197.4.peg.5899 or 42197.4.peg.1362)	Glycerolipid metabolism	H_c0 + 1_dodecanoyl_sn_glycerol_3_phosphate_c0 + Dodecanoyl_ACP_c0 <=> ACP_c0 + 1_2_didodecanoyl_sn_glycerol_3_phosphate_c0
rxn10222_c0	isotetradecanoyl phosphatidate cytidylyltransferase c0	42197.4.peg.6003	Glycerolipid metabolism	CTP_c0 + 1_2_diisotetradecanoyl_sn_glycerol_3_phosphate_c0 <=> PPi_c0 + H_c0 + CDP_1_2_diisotetradecanoylglycerol_c0
rxn01966_c0	alpha alpha Trehalose orthophosphate beta D glucosyltransferase c0	(42197.4.peg.1858 and 42197.4.peg.1858)	Starch and sucrose metabolism	Phosphate_c0 + TRHL_c0 <=> D_Glucose_c0 + beta_D_Glucose_1_phosphate_c0
rxn00269_c0	glycine oxygen oxidoreductase deaminating c0	42197.4.peg.393	Glycine, serine and threonine metabolism	H2O_c0 + O2_c0 + Glycine_c0 <=> NH3_c0 + H2O2_c0 + Glyoxalate_c0
rxn10263_c0	anteisopentadecanoyl CDPdiacylglycerol sn glycerol 3 phosphate 3 phosphatidyltransferase c0	(42197.4.peg.2173 or 42197.4.peg.5543)	Glycerolipid metabolism	Glycerol_3_phosphate_c0 + CDP_1_2_dianteisopentadecanoylglycerol_c0 <=> CMP_c0 + Dianteisopentadecanoylphosphatidylglycerophosphate_c0
rxn02791_c0	5 Glutamyl peptide amino acid 5 glutamyltransferase c0	(42197.4.peg.51 or 42197.4.peg.5412)	Cyanoamino acid metabolism	L_Glutamate_c0 + L_3_Cyanoalanine_c0 <=> H2O_c0 + gamma_Glutamyl_beta_cyanoalanine_c0
rxn05466_c0	TRANS RXN 173ce c0	42197.4.peg.6029	None	NH3_e0 <=> NH3_c0
rxn08814_c0	Lysophospholipase L1 2 acylglycerophosphoglycerol n C16 1 periplasm c0	(42197.4.peg.5968 or 42197.4.peg.535)	Glycerolipid metabolism	H2O_c0 + 1_Acyl_sn_glycero_3_phosphoglycerol_hexadec_9_enoyl_c0 <=> H_c0 + hexadecenoate_c0 + Glycerophosphoglycerol_c0
rxn08845_c0	Lysophospholipase L2 2 acylglycerophosphoglycerol n C12 0 c0	(42197.4.peg.5968 or 42197.4.peg.535)	Glycerolipid metabolism	H2O_c0 + 2_Acyl_sn_glycero_3_phosphoglycerol_dodecanoyl_c0 <=> H_c0 + ddca_c0 + Glycerophosphoglycerol_c0
rxn11545_c0	Precorrin3AOxygenPrecorrin3B c0	42197.4.peg.1832	None	H_c0 + 0.5 O2_c0 + Precorrin_3A_c0 <=> Precorrin_3B_c0
rxn00395_c0	L Arginine iminohydrolase c0	(42197.4.peg.85 or 42197.4.peg.85)	Arginine biosynthesis	H2O_c0 + L_Arginine_c0 <=> NH3_c0 + Citrulline_c0
rxn01292_c0	L Arabinose aldose ketose isomerase c0	(42197.4.peg.1913 or (42197.4.peg.6193 or 42197.4.peg.6430))	Pentose and glucuronate interconversions	L_Arabinose_c0 <=> L_Ribulose_c0
rxn00375_c0	N Formyl L glutamate amidohydrolase c0	(42197.4.peg.347 or 42197.4.peg.4181 or 42197.4.peg.3831 or 42197.4.peg.1426 or 42197.4.peg.804 or 42197.4.peg.4920 or 42197.4.peg.4285 or 42197.4.peg.465 or 42197.4.peg.4378 or 42197.4.peg.846)	Glyoxylate and dicarboxylate metabolism	H2O_c0 + N_Formyl_L_glutamate_c0 <=> L_Glutamate_c0 + Formate_c0
rxn01438_c0	L Kynurenine NADPH oxygen oxidoreductase 3 hydroxylating c0	42197.4.peg.3861	Tryptophan metabolism	H_c0 + NADPH_c0 + O2_c0 + L_Kynurenine_c0 <=> H2O_c0 + NADP_c0 + 3_Hydroxy_L_kynurenine_c0
rxn00300_c0	GTP 7 8 8 9 dihydrolase diphosphate forming c0	(42197.4.peg.3595 or 42197.4.peg.4066 or 42197.4.peg.5397)	Folate biosynthesis	3 H2O_c0 + GTP_c0 <=> PPi_c0 + 3 H_c0 + Formate_c0 + 2_5_Diamino_6_5_phosphoribosylamino_4_pyrimidineone_c0
rxn01925_c0	2 methylpropanoyl CoA enzyme N6 dihydrolipoyllysine S 2 methylpropanoyltransferase c0	42197.4.peg.5179	Valine, leucine and isoleucine degradation	Isobutyryl_CoA_c0 + Dihydrolipoamide_c0 <=> S_2_Methylpropionyl_dihydrolipoamide_c0 + CoA_c0
rxn02380_c0	beta D Glucose 6 phosphate ketol isomerase c0	42197.4.peg.5367	Glycolysis / Gluconeogenesis	beta_D_Glucose_6_phosphate_c0 <=> D_fructose_6_phosphate_c0
rxn02026_c0	serine phosphoethanolamine ethanolaminephosphohydrolase c0	42197.4.peg.3596	Glycerophospholipid metabolism	H2O_c0 + Serine_phosphoethanolamine_c0 <=> H_c0 + L_Serine_c0 + Phosphoethanolamine_c0
rxn00999_c0	Phenylpyruvate oxygen oxidoreductase hydroxylating decarboxylating c0	((42197.4.peg.4726 or 42197.4.peg.685) or (42197.4.peg.685 or 42197.4.peg.4726))	Phenylalanine metabolism	O2_c0 + Phenylpyruvate_c0 <=> CO2_c0 + 2_Hydroxyphenylacetate_c0
rxn10131_c0	arginineornithine antiporter periplasm c0	(42197.4.peg.2135 or 42197.4.peg.1039)	None	Ornithine_c0 + L_Arginine_e0 <=> L_Arginine_c0 + Ornithine_e0
rxn05417_c0	6 methyl heptanoyl ACP malonyl acyl carrier protein C acyltransferase decarboxylating c0	((42197.4.peg.3239 or 42197.4.peg.3237 or 42197.4.peg.1319) and (42197.4.peg.5042 or 42197.4.peg.1317))	Fatty acid biosynthesis	Malonyl_acyl_carrierprotein__c0 + 6_methyl_heptanoyl_ACP_c0 <=> CO2_c0 + ACP_c0 + 8_methyl_3_oxo_nonanoyl_ACP_c0
rxn08799_c0	Lysophospholipase L1 2 acylglycerophosphotidate n C16 0 periplasm c0	(42197.4.peg.535 or 42197.4.peg.5968)	Glycerolipid metabolism	H2O_c0 + 1_hexadecanoyl_sn_glycerol_3_phosphate_c0 <=> 2 H_c0 + Glycerol_3_phosphate_c0 + Palmitate_c0
rxn05049_c0	choloyl CoA hydrolase c0	42197.4.peg.3273	Primary bile acid biosynthesis	H2O_c0 + Choloyl_CoA_c0 <=> 2 H_c0 + CoA_c0 + Cholate_c0
rxn05585_c0	hexanesulfonate transport via ABC system c0	(Unknown and (42197.4.peg.5609 or 42197.4.peg.5610) and Unknown)	Sulfur metabolism	H2O_c0 + ATP_c0 + hexanesulfonate_e0 <=> H_c0 + ADP_c0 + Phosphate_c0 + hexanesulfonate_c0
rxn01157_c0	D glutamate hydro lyase cyclizing 5 oxo D proline forming c0	42197.4.peg.102	D-Glutamine and D-glutamate metabolism	D_Glutamate_c0 <=> H2O_c0 + 5_Oxo_D_proline_c0
rxn05957_c0	O4 succinyl L homoserine hydrogen sulfide S 3 amino 3 carboxypropyltransferase c0	42197.4.peg.4107	Cysteine and methionine metabolism	H2S_c0 + O_Succinyl_L_homoserine_c0 <=> Homocysteine_c0 + Succinate_c0
rxn03419_c0	formamidopyrimidine nucleoside triphosphate amidohydrolase c0	42197.4.peg.300	Folate biosynthesis	H2O_c0 + Formamidopyrimidine_nucleoside_triphosphate_c0 <=> H_c0 + Formate_c0 + 2_5_Diaminopyrimidine_nucleoside_triphosphate_c0
rxn00679_c0	propanoyl CoA oxaloacetate C propanoyltransferase thioester hydrolysing 1 carboxyethyl forming c0	(42197.4.peg.2058 or 42197.4.peg.6037)	Propanoate metabolism	H2O_c0 + Oxaloacetate_c0 + Propionyl_CoA_c0 <=> H_c0 + CoA_c0 + 2_Methylcitrate_c0
rxn00758_c0	sn Glycero 3 phosphocholine glycerophosphohydrolase c0	(42197.4.peg.7008 or 42197.4.peg.3504 or 42197.4.peg.78 or 42197.4.peg.4528 or 42197.4.peg.80)	Glycerophospholipid metabolism	H2O_c0 + Glycerophosphocholine_c0 <=> H_c0 + Glycerol_3_phosphate_c0 + Choline_c0
rxn02975_c0	CDP 3 6 dideoxy D glucose 2 epimerase c0	42197.4.peg.990	Amino sugar and nucleotide sugar metabolism	CDPparatose_c0 <=> CDPtyvelose_c0
rxn10314_c0	anteisopentadecanoyl lipoteichoic acid synthesis n24 linked N acetylglucosamine substituted c0	42197.4.peg.6244	Teichoic and lipoteichoic acids biosynthesis	24 UDP_N_acetylglucosamine_c0 + Anteisopentadecanoyllipoteichoic_acid_n24__linked__unsubstituted_c0 <=> 24 UDP_c0 + Anteisopentadecanoyllipoteichoic_acid_n24__linked__N_acetyl_D_glucosamine_c0
rxn09111_c0	Phosphatidylglycerol synthase n C16 0 c0	(42197.4.peg.5543 or 42197.4.peg.2173)	Glycerolipid metabolism	Glycerol_3_phosphate_c0 + CDP_1_2_dihexadecanoylglycerol_c0 <=> CMP_c0 + Phosphatidylglycerophosphate_dihexadecanoyl_c0
rxn01746_c0	Allantoate amidinohydrolase c0	42197.4.peg.6031	Purine metabolism	H2O_c0 + Allantoate_c0 <=> Urea_c0 + Ureidoglycolate_c0
rxn06078_c0	O acetyl L homoserine acetate lyase L homocysteine forming c0	42197.4.peg.4107	Cysteine and methionine metabolism	H2S2O3_c0 + trdrd_c0 + O_Acetyl_L_homoserine_c0 <=> H_c0 + Acetate_c0 + Homocysteine_c0 + Sulfite_c0 + trdox_c0
rxn00471_c0	L ornithine ammonia lyase cyclizing L proline forming c0	(42197.4.peg.2650 or 42197.4.peg.3677)	Arginine and proline metabolism	Ornithine_c0 <=> NH3_c0 + L_Proline_c0
rxn05607_c0	maltose transport via PEP Pyr PTS c0	(42197.4.peg.7174 and Unknown and Unknown and Unknown)	Fructose and mannose metabolism	Phosphoenolpyruvate_c0 + Maltose_e0 <=> Pyruvate_c0 + maltose_6_phosphate_c0
rxn03848_c0	Biuret amidohydrolase c0	(42197.4.peg.411 or 42197.4.peg.5405)	Translation termination factors bacterial	H_c0 + H2O_c0 + Biuret_c0 <=> CO2_c0 + NH3_c0 + Urea_c0
rxn05348_c0	Decanoyl acyl carrier protein malonyl acyl carrier protein C acyltransferase decarboxylating c0	(((42197.4.peg.3239 or 42197.4.peg.1319 or 42197.4.peg.3237) and (42197.4.peg.5042 or 42197.4.peg.1317)) or 42197.4.peg.6113)	Fatty acid biosynthesis	Malonyl_acyl_carrierprotein__c0 + Decanoyl_ACP_c0 <=> CO2_c0 + ACP_c0 + 3_oxododecanoyl_acp_c0
rxn05435_c0	8 methyl trans dec 2 enoyl ACP NAD oxidoreductase A specific c0	(42197.4.peg.5036 or 42197.4.peg.2263)	Fatty acid biosynthesis	H_c0 + NADH_c0 + 8_methyl_trans_dec_2_enoyl_ACP_c0 <=> NAD_c0 + 8_methyl_decanoyl_ACP_c0
rxn00798_c0	D ribose aldose ketose isomerase c0	42197.4.peg.2971	None	D_Ribose_c0 <=> D_Ribulose_c0
rxn03245_c0	S Hydroxydecanoyl CoA hydro lyase c0	(42197.4.peg.6167 or 42197.4.peg.6228 or 42197.4.peg.4210 or 42197.4.peg.6338 or 42197.4.peg.6766 or 42197.4.peg.1540 or 42197.4.peg.5311 or 42197.4.peg.1814 or 42197.4.peg.5472 or 42197.4.peg.768 or 42197.4.peg.1805)	Fatty acid degradation	S_Hydroxydecanoyl_CoA_c0 <=> H2O_c0 + 2E_Decenoyl_CoA_c0
rxn01504_c0	S 3 Hydroxy 3 methylglutaryl CoA hydro lyase trans 3 methylglutaconyl CoA forming c0	(42197.4.peg.1221 or 42197.4.peg.1221)	Valine, leucine and isoleucine degradation	HMG_CoA_c0 <=> H2O_c0 + 3_Methylglutaconyl_CoA_c0
rxn00907_c0	5 10 methylenetetrahydrofolate NADP oxidoreductase c0	((42197.4.peg.6601 or 42197.4.peg.4106) and (42197.4.peg.6601 or 42197.4.peg.4106))	Carbon fixation pathways in prokaryotes	NADP_c0 + 5_10_Methylenetetrahydrofolate_c0 <=> NADPH_c0 + 5_10_Methenyltetrahydrofolate_c0
rxn05458_c0	Acyl carrier protein acetyltransferase c0	(42197.4.peg.4112 or 42197.4.peg.3376 or 42197.4.peg.2770 or 42197.4.peg.4472 or 42197.4.peg.3380 or 42197.4.peg.4565 or 42197.4.peg.2769 or 42197.4.peg.3307 or 42197.4.peg.2775 or 42197.4.peg.4883 or 42197.4.peg.4563 or 42197.4.peg.4562 or 42197.4.peg.3374 or 42197.4.peg.4741 or 42197.4.peg.3378 or 42197.4.peg.3980 or 42197.4.peg.4559 or 42197.4.peg.4467 or 42197.4.peg.2784 or 42197.4.peg.3377 o…	Fatty acid biosynthesis	H_c0 + CoA_c0 + hexadecanoyl_acp_c0 <=> ACP_c0 + Palmitoyl_CoA_c0
rxn10213_c0	stearoyl 1 acylglycerol 3 phosphate O acyltransferase c0	(42197.4.peg.5899 or 42197.4.peg.6149 or 42197.4.peg.6047 or 42197.4.peg.1362 or 42197.4.peg.1387 or 42197.4.peg.5209 or 42197.4.peg.1617 or 42197.4.peg.6098)	Glycerolipid metabolism	H_c0 + strcoa_c0 + 1_octadecanoyl_sn_glycerol_3_phosphate_c0 <=> CoA_c0 + 1_2_dioctadecanoyl_sn_glycerol_3_phosphate_c0
rxn05229_c0	NCAIR synthetase and NCAIR mutase c0	(42197.4.peg.6467 and 42197.4.peg.6466)	None	ATP_c0 + H2CO3_c0 + AIR_c0 <=> H_c0 + ADP_c0 + Phosphate_c0 + 5_Phosphoribosyl_4_carboxy_5_aminoimidazole_c0
rxn02911_c0	S 3 Hydroxydodecanoyl CoA hydro lyase c0	(42197.4.peg.6228 or 42197.4.peg.4210 or 42197.4.peg.6167 or 42197.4.peg.5311 or 42197.4.peg.6338 or 42197.4.peg.6766 or 42197.4.peg.1540 or 42197.4.peg.5472 or 42197.4.peg.1814 or 42197.4.peg.768 or 42197.4.peg.1805)	Fatty acid degradation	S_3_Hydroxydodecanoyl_CoA_c0 <=> H2O_c0 + 2E_Dodecenoyl_CoA_c0
rxn00012_c0	sucrose sucrose 1 beta D fructosyltransferase c0	42197.4.peg.993	None	2 Sucrose_c0 <=> D_Glucose_c0 + 1F_beta_D_Fructosylsucrose_c0
rxn10067_c0	FMN dependent monooxygenase hexanesulfonate c0	(42197.4.peg.7009 or 42197.4.peg.4419)	Sulfur metabolism	O2_c0 + FMNH2_c0 + hexanesulfonate_c0 <=> H_c0 + H2O_c0 + Sulfite_c0 + FMN_c0 + hexanal_c0
rxn01280_c0	Glycerate NAD oxidoreductase c0	(42197.4.peg.1304 or 42197.4.peg.1304)	Glyoxylate and dicarboxylate metabolism	NAD_c0 + Glycerate_c0 <=> H_c0 + NADH_c0 + Tartronate_semialdehyde_c0
rxn05581_c0	RXN0 1683cemaizeexpGLYCEROL c0	42197.4.peg.6508	None	Glycerol_c0 <=> Glycerol_e0
rxn07721_c0	hydroxycinnamoyl CoA anthocyanidin 3 5 diglucoside 5 O glucoside 6 O hydroxycinnamoyltransferase c0	42197.4.peg.636	Anthocyanin biosynthesis	Caffeoyl_CoA_c0 + Cyanin_c0 <=> CoA_c0 + Cyanidin_3_glucoside_5_caffeoylglucoside_c0
rxn05450_c0	14 methyl trans pentadec 2 enoyl ACP NAD oxidoreductase A specific c0	(42197.4.peg.5036 or 42197.4.peg.2263)	Fatty acid biosynthesis	H_c0 + NADH_c0 + 14_methyl_trans_pentadec_2_enoyl_ACP_c0 <=> NAD_c0 + 14_methyl_pentadecanoyl_ACP_c0
rxn12847_c0	Gly Try aminopeptidase c0	((42197.4.peg.3528 or 42197.4.peg.6693 or 42197.4.peg.4277 or 42197.4.peg.5982) or (42197.4.peg.771 or 42197.4.peg.1346) or (42197.4.peg.6024 or 42197.4.peg.5430) or 42197.4.peg.1117)	Translation termination factors bacterial	H2O_c0 + Gly_Tyr_c0 <=> Glycine_c0 + L_Tyrosine_c0
rxn05410_c0	4 methyl 3 oxo pentanoyl ACP NADP oxidoreductase c0	(42197.4.peg.1608 or 42197.4.peg.354 or 42197.4.peg.5037 or 42197.4.peg.5314 or 42197.4.peg.5306 or 42197.4.peg.1610 or 42197.4.peg.2691 or 42197.4.peg.7076 or 42197.4.peg.839 or 42197.4.peg.3013 or 42197.4.peg.4760 or 42197.4.peg.2472 or 42197.4.peg.4073 or 42197.4.peg.5224 or 42197.4.peg.3099 or 42197.4.peg.402 or 42197.4.peg.2477 or 42197.4.peg.7112 or 42197.4.peg.4516 or 42197.4.peg.4757 or 4…	Fatty acid biosynthesis	H_c0 + NADPH_c0 + 4_methyl_3_oxo_pentanoyl_ACP_c0 <=> NADP_c0 + 4_methyl_3_hydroxy_pentanoyl_ACP_c0
rxn05443_c0	13 methyl trans tetra dec 2 enoyl ACP NAD oxidoreductase A specific c0	(42197.4.peg.5036 or 42197.4.peg.2263)	Fatty acid biosynthesis	H_c0 + NADH_c0 + 13_methyl_trans_tetra_dec_2_enoyl_ACP_c0 <=> NAD_c0 + 13_methyl_tetra_decanoyl_ACP_c0
rxn09320_c0	ATP 3 dephospho CoA 5 triphosphoribosyltransferase c0	(42197.4.peg.5426 or 42197.4.peg.6528)	None	ATP_c0 + Dephospho_CoA_c0 <=> Adenine_c0 + 2_5_triphosphoribosyl_3_dephospho_CoA_c0
rxn09114_c0	Phosphatidylglycerol synthase n C18 1 c0	(42197.4.peg.5543 or 42197.4.peg.2173)	Glycerolipid metabolism	Glycerol_3_phosphate_c0 + CDP_1_2_dioctadec_11_enoylglycerol_c0 <=> CMP_c0 + Phosphatidylglycerophosphate_dioctadec_11_enoyl_c0
rxn05535_c0	oligopeptide transporting ATPase c0	((42197.4.peg.747 or 42197.4.peg.660 or 42197.4.peg.6295 or 42197.4.peg.3552 or 42197.4.peg.191 or 42197.4.peg.4901) or 42197.4.peg.745 or (42197.4.peg.4902 or 42197.4.peg.746 or 42197.4.peg.659 or 42197.4.peg.190) or (42197.4.peg.187 or 42197.4.peg.7088 or 42197.4.peg.4428 or 42197.4.peg.3175) or (42197.4.peg.3555 or 42197.4.peg.743 or 42197.4.peg.2536 or 42197.4.peg.1729 or 42197.4.peg.656 or 4…	ABC transporters	H2O_c0 + ATP_c0 + Gly_Met_e0 <=> H_c0 + ADP_c0 + Phosphate_c0 + Gly_Met_c0
rxn09188_c0	Proline dehydrogenase c0	(42197.4.peg.1074 or 42197.4.peg.6850)	None	FAD_c0 + L_Proline_c0 <=> FADH2_c0 + 1_Pyrroline_5_carboxylate_c0
rxn03974_c0	FMNH2 NAD oxidoreductase c0	(42197.4.peg.2366 or 42197.4.peg.866)	Riboflavin metabolism	2 H_c0 + NADH_c0 + FMN_c0 <=> NAD_c0 + FMNH2_c0
rxn08822_c0	Lysophospholipase L2 2 acylglycerophosphotidate n C18 0 c0	(42197.4.peg.5968 or 42197.4.peg.535)	Glycerolipid metabolism	H2O_c0 + 2_octadecanoyl_sn_glycerol_3_phosphate_c0 <=> 2 H_c0 + Glycerol_3_phosphate_c0 + ocdca_c0
rxn02821_c0	Acylneuraminyl hydrolase c0	(42197.4.peg.2035 or 42197.4.peg.2250 or 42197.4.peg.4750 or 42197.4.peg.5055 or 42197.4.peg.1874 or 42197.4.peg.1837 or 42197.4.peg.35 or 42197.4.peg.1734)	Sphingolipid metabolism	Neu5Ac_c0 + Cerebroside_c0 <=> H2O_c0 + GM4_c0
rxn05345_c0	dodecanoyl acyl carrier protein malonyl acyl carrier protein C acyltransferase decarboxylating c0	(((42197.4.peg.1317 or 42197.4.peg.5042) and (42197.4.peg.3237 or 42197.4.peg.1319 or 42197.4.peg.3239)) or 42197.4.peg.6113)	Fatty acid biosynthesis	Malonyl_acyl_carrierprotein__c0 + Dodecanoyl_ACP_c0 <=> CO2_c0 + ACP_c0 + 3_oxotetradecanoyl_acp_c0
rxn02071_c0	D Proline oxygen oxidoreductase c0	(42197.4.peg.4275 or 42197.4.peg.4912)	Arginine and proline metabolism	O2_c0 + D_Proline_c0 <=> H_c0 + H2O2_c0 + 1_Pyrroline_2_carboxylate_c0
rxn04068_c0	Glycocholate amidohydrolase c0	(42197.4.peg.7194 or 42197.4.peg.2580)	Primary bile acid biosynthesis	H2O_c0 + Glycocholate_c0 <=> Glycine_c0 + Cholate_c0
rxn01522_c0	xanthine NAD oxidoreductase c0	(42197.4.peg.2720 and 42197.4.peg.1652 and Unknown)	Purine metabolism	H2O_c0 + NAD_c0 + XAN_c0 <=> H_c0 + NADH_c0 + Urate_c0
rxn00336_c0	isocitrate glyoxylate lyase succinate forming c0	42197.4.peg.2059	Glyoxylate and dicarboxylate metabolism	Isocitrate_c0 <=> Glyoxalate_c0 + Succinate_c0
rxn05422_c0	10 methyl 3 oxo undecanoyl ACP NADP oxidoreductase c0	(42197.4.peg.5224 or 42197.4.peg.4757 or 42197.4.peg.7112 or 42197.4.peg.2477 or 42197.4.peg.4516 or 42197.4.peg.402 or 42197.4.peg.3099 or 42197.4.peg.4062 or 42197.4.peg.4739 or 42197.4.peg.5937 or 42197.4.peg.7132 or 42197.4.peg.2020 or 42197.4.peg.2504 or 42197.4.peg.3310 or 42197.4.peg.1608 or 42197.4.peg.354 or 42197.4.peg.5037 or 42197.4.peg.839 or 42197.4.peg.7076 or 42197.4.peg.2691 or 4…	Fatty acid biosynthesis	H_c0 + NADPH_c0 + 10_methyl_3_oxo_undecanoyl_ACP_c0 <=> NADP_c0 + 10_methyl_3_hydroxy_undecanoyl_ACP_c0
rxn03891_c0	R05612 c0	(42197.4.peg.6772 or 42197.4.peg.4497 or 42197.4.peg.5196)	Carotenoid biosynthesis	Isopentenyldiphosphate_c0 + all_trans_Hexaprenyl_diphosphate_c0 <=> PPi_c0 + H_c0 + all_trans_Heptaprenyl_diphosphate_c0
rxn01465_c0	S dihydroorotate amidohydrolase c0	((42197.4.peg.5424 or 42197.4.peg.5076) or 42197.4.peg.6374)	Pyrimidine metabolism	H2O_c0 + S_Dihydroorotate_c0 <=> H_c0 + N_Carbamoyl_L_aspartate_c0
rxn03052_c0	5 Methyltetrahydropteroyltri L glutamate L homocysteine S methyltransferase c0	42197.4.peg.3188	Cysteine and methionine metabolism	Homocysteine_c0 + 5_Methyltetrahydropteroyltri_L_glutamate_c0 <=> L_Methionine_c0 + Tetrahydropteroyltri_L_glutamate_c0
rxn09997_c0	4 amino 5 hydroxymethyl 2 methylpyrimidine synthetase c0	42197.4.peg.409	None	H2O_c0 + AIR_c0 <=> H_c0 + 0.5 O2_c0 + Phosphate_c0 + Glycolaldehyde_c0 + Toxopyrimidine_c0
rxn05145_c0	phosphate transporting ATPase c0	((42197.4.peg.6924 or 42197.4.peg.2737) and (42197.4.peg.2736 or 42197.4.peg.6925) and 42197.4.peg.6926 and 42197.4.peg.6927)	None	H2O_c0 + ATP_c0 + Phosphate_e0 <=> H_c0 + ADP_c0 + 2 Phosphate_c0
rxn03208_c0	S adenosyl L methionine S coclaurine N methyltransferase c0	42197.4.peg.1288	Isoquinoline alkaloid biosynthesis	S_Adenosyl_L_methionine_c0 + S_Coclaurine_c0 <=> H_c0 + S_Adenosyl_homocysteine_c0 + S_N_Methylcoclaurine_c0
rxn01872_c0	succinyl CoA enzyme N6 dihydrolipoyllysine S succinyltransferase c0	(42197.4.peg.6365 or 42197.4.peg.1342)	Citrate cycle (TCA cycle)	Dihydrolipoamide_c0 + Succinyl_CoA_c0 <=> CoA_c0 + S_Succinyldihydrolipoamide_c0
rxn01301_c0	L Homoserine NAD oxidoreductase c0	((42197.4.peg.6256 or 42197.4.peg.3774) or (42197.4.peg.3774 or 42197.4.peg.6256))	Glycine, serine and threonine metabolism	NAD_c0 + L_Homoserine_c0 <=> H_c0 + NADH_c0 + L_Aspartate4_semialdehyde_c0
rxn01643_c0	L Aspartate 4 semialdehyde NADP oxidoreductase phosphorylating c0	((42197.4.peg.1660 or 42197.4.peg.200) or (42197.4.peg.1660 or 42197.4.peg.200))	Glycine, serine and threonine metabolism	H_c0 + NADPH_c0 + 4_Phospho_L_aspartate_c0 <=> NADP_c0 + Phosphate_c0 + L_Aspartate4_semialdehyde_c0
rxn04457_c0	R06605 c0	Unknown	Purine metabolism	5_Hydroxy_2_oxo_4_ureido_2_5_dihydro_1H_imidazole_5_carboxylate_c0 <=> CO2_c0 + R_Allantoin_c0
rxn00248_c0	S malate NAD oxidoreductase c0	((42197.4.peg.6595 or 42197.4.peg.3882) or (42197.4.peg.3882 or 42197.4.peg.6595))	Glyoxylate and dicarboxylate metabolism	NAD_c0 + L_Malate_c0 <=> H_c0 + NADH_c0 + Oxaloacetate_c0
rxn00295_c0	UDP N acetyl D glucosamine 4 epimerase c0	(42197.4.peg.1485 or 42197.4.peg.2913 or 42197.4.peg.4987 or 42197.4.peg.1663 or 42197.4.peg.1783 or 42197.4.peg.2908 or 42197.4.peg.161 or 42197.4.peg.1461)	Amino sugar and nucleotide sugar metabolism	UDP_N_acetylglucosamine_c0 <=> UDP_N_acetyl_D_galactosamine_c0
rxn08844_c0	Lysophospholipase L2 2 acylglycerophosphoethanolamine n C18 1 c0	(42197.4.peg.535 or 42197.4.peg.5968)	Glycerolipid metabolism	H2O_c0 + 2_Acyl_sn_glycero_3_phosphoethanolamine_octadec_11_enoyl_c0 <=> H_c0 + Glycerophosphoethanolamine_c0 + octadecenoate_c0
rxn05385_c0	5 methyl 3 oxo hexanoyl ACP NADP oxidoreductase c0	(42197.4.peg.1608 or 42197.4.peg.354 or 42197.4.peg.5037 or 42197.4.peg.5306 or 42197.4.peg.1610 or 42197.4.peg.5314 or 42197.4.peg.7076 or 42197.4.peg.839 or 42197.4.peg.2691 or 42197.4.peg.3013 or 42197.4.peg.4760 or 42197.4.peg.2472 or 42197.4.peg.4073 or 42197.4.peg.5224 or 42197.4.peg.402 or 42197.4.peg.3099 or 42197.4.peg.4516 or 42197.4.peg.7112 or 42197.4.peg.2477 or 42197.4.peg.4757 or 4…	Fatty acid biosynthesis	H_c0 + NADPH_c0 + 5_methyl_3_oxo_hexanoyl_ACP_c0 <=> NADP_c0 + 5_methyl_3_hydroxy_hexanoyl_ACP_c0
rxn00707_c0	ITP cytidine 5 phosphotransferase c0	42197.4.peg.1616	Pyrimidine metabolism	ITP_c0 + Cytidine_c0 <=> H_c0 + CMP_c0 + IDP_c0
rxn00369_c0	GTP cytidine 5 phosphotransferase c0	42197.4.peg.1078	Pyrimidine metabolism	GTP_c0 + Cytidine_c0 <=> H_c0 + CMP_c0 + GDP_c0
rxn06937_c0	L glutamate tRNAGlu ligase AMP forming c0	42197.4.peg.6109	Porphyrin and chlorophyll metabolism	ATP_c0 + L_Glutamate_c0 + tRNA_Glu_c0 <=> PPi_c0 + H_c0 + AMP_c0 + L_Glutamyl_tRNA_Glu_c0
rxn14017_c0	sn glycerol 3 phosphate ubiquinone oxidoreductase c0	42197.4.peg.6509	Glycerolipid metabolism	Glycerol_3_phosphate_c0 + Q_c0 <=> Glycerone_phosphate_c0 + QH2_c0
rxn01637_c0	N2 Acetyl L ornithine 2 oxoglutarate aminotransferase c0	(42197.4.peg.4567 or 42197.4.peg.3713 or 42197.4.peg.3185 or 42197.4.peg.4880 or 42197.4.peg.5639)	Arginine biosynthesis	2_Oxoglutarate_c0 + N_Acetylornithine_c0 <=> L_Glutamate_c0 + 2_Acetamido_5_oxopentanoate_c0
rxn03095_c0	Taurodeoxycholate amidohydrolase c0	(42197.4.peg.2580 or 42197.4.peg.7194)	None	H2O_c0 + Taurodeoxycholate_c0 <=> Taurine_c0 + Deoxycholate_c0
rxn00566_c0	L Cysteine hydrogen sulfide lyase deaminating pyruvate forming c0	(42197.4.peg.6096 or 42197.4.peg.682)	Cysteine and methionine metabolism	H2O_c0 + L_Cysteine_c0 <=> H_c0 + NH3_c0 + Pyruvate_c0 + H2S_c0
rxn00708_c0	Uridine 5 monophosphate phosphohydrolase c0	(42197.4.peg.149 or 42197.4.peg.176)	Pyrimidine metabolism	H2O_c0 + UMP_c0 <=> Phosphate_c0 + Uridine_c0
rxn02639_c0	3alpha 7alpha 12alpha trihydroxy 5beta cholanoyl CoA propanoyl CoA C acyltransferase c0	42197.4.peg.6163	Primary bile acid biosynthesis	Propionyl_CoA_c0 + Choloyl_CoA_c0 <=> CoA_c0 + 3alpha_7alpha_12alpha_Trihydroxy_5beta_24_oxocholestanoyl_CoA_c0
rxn07433_c0	R07602 c0	(42197.4.peg.5181 and 42197.4.peg.5180)	Valine, leucine and isoleucine degradation	Lipoamide_c0 + 3_Methyl_1_hydroxybutyl_TPP_c0 <=> TPP_c0 + S_3_Methylbutanoyl_dihydrolipoamide_E_c0
rxn03762_c0	R05465 c0	(42197.4.peg.6232 or 42197.4.peg.1948)	Clavulanic acid biosynthesis	Glyceraldehyde3_phosphate_c0 + L_Arginine_c0 <=> H_c0 + Phosphate_c0 + L_N2_2_Carboxyethylarginine_c0
rxn00392_c0	ATP riboflavin 5 phosphotransferase c0	((42197.4.peg.5921 or 42197.4.peg.2706) and (42197.4.peg.2706 or 42197.4.peg.5921))	Riboflavin metabolism	ATP_c0 + Riboflavin_c0 <=> H_c0 + ADP_c0 + FMN_c0
rxn00747_c0	D glyceraldehyde 3 phosphate aldose ketose isomerase c0	(42197.4.peg.5376 or 42197.4.peg.2732)	Glycolysis / Gluconeogenesis	Glyceraldehyde3_phosphate_c0 <=> Glycerone_phosphate_c0
rxn01334_c0	Sedoheptulose 1 7 bisphosphate D glyceraldehyde 3 phosphate lyase c0	42197.4.peg.7019	Carbon fixation in photosynthetic organisms	Sedoheptulose_1_7_bisphosphate_c0 <=> Glycerone_phosphate_c0 + D_Erythrose4_phosphate_c0
rxn00830_c0	Isopentenyl diphosphate delta3 delta2 isomerase c0	42197.4.peg.5477	Terpenoid backbone biosynthesis	Isopentenyldiphosphate_c0 <=> DMAPP_c0
rxn01108_c0	beta D Glucose NAD 1 oxoreductase c0	(42197.4.peg.6971 or 42197.4.peg.6971)	Pentose phosphate pathway	NAD_c0 + beta_D_Glucose_c0 <=> H_c0 + NADH_c0 + Gluconolactone_c0
rxn05219_c0	nonpolar amino acid transporting ATPase c0	(Unknown and 42197.4.peg.625 and 42197.4.peg.626)	Cysteineand methionine metabolism	H2O_c0 + ATP_c0 + L_Methionine_e0 <=> H_c0 + L_Methionine_c0 + ADP_c0 + Phosphate_c0
rxn10113_c0	cytochrome oxidase bo3 ubiquinol 8 25 protons c0	((42197.4.peg.95 and 42197.4.peg.94) or (42197.4.peg.6565 and Unknown and Unknown and Unknown and Unknown) or (42197.4.peg.1370 and Unknown and Unknown and Unknown and Unknown and Unknown and Unknown and Unknown and 42197.4.peg.1369 and Unknown) or (Unknown and Unknown and Unknown and Unknown and 42197.4.peg.5047 and Unknown))	None	2.5 H_c0 + 0.5 O2_c0 + Ubiquinol_8_c0 <=> H2O_c0 + 2.5 H_e0 + Ubiquinone_8_c0
rxn00879_c0	myo Inositol NAD 2 oxidoreductase c0	(42197.4.peg.226 or 42197.4.peg.6353 or 42197.4.peg.6953)	Inositol phosphate metabolism	NAD_c0 + L_Inositol_c0 <=> H_c0 + NADH_c0 + 2_Inosose_c0
rxn03406_c0	Undecaprenyl diphospho N acetylmuramoyl N acetylglucosamine c0	(42197.4.peg.893 or 42197.4.peg.904)	None	ATP_c0 + NH3_c0 + Undecaprenyl_diphospho_N_acetylmuramoyl_N_acetylglucosamine_L_alanyl_D_glutamyl_L_lysyl_D_alanyl_D_alanine_c0 <=> H_c0 + ADP_c0 + Phosphate_c0 + Undecaprenyl_diphospho_N_acetylmuramoyl_N_acetylglucosamine_L_alanyl_D_glutaminyl_L_lysyl_D_alanyl_D_alanine_c0
rxn00029_c0	5 aminolevulinate hydro lyase adding 5 aminolevulinate and cyclizing porphobilinogen forming c0	42197.4.peg.6831	Porphyrin and chlorophyll metabolism	2 5_Aminolevulinate_c0 <=> H_c0 + 2 H2O_c0 + Porphobilinogen_c0
rxn00609_c0	myo Inositol 1 phosphate synthase c0	42197.4.peg.7133	None	Inositol_1_phosphate_c0 <=> D_glucose_6_phosphate_c0
rxn06673_c0	Acetyl CoA carbon dioxide ligase ADP forming c0	((42197.4.peg.6653 or 42197.4.peg.6488) and (42197.4.peg.6488 or 42197.4.peg.6653))	Fatty acid biosynthesis	Acetyl_CoA_c0 + Carboxybiotin_carboxyl_carrier_protein_c0 <=> Malonyl_CoA_c0 + Holo_carboxylase_c0
rxn10154_c0	TRANS RXN 121cp c0	42197.4.peg.5788	None	2 H_e0 + Succinate_e0 <=> 2 H_c0 + Succinate_c0
rxn07734_c0	hydroxycinnamoyl CoA anthocyanidin 3 5 diglucoside 5 O glucoside 6 O hydroxycinnamoyltransferase c0	42197.4.peg.636	Anthocyanin biosynthesis	Caffeoyl_CoA_c0 + Delphin_c0 <=> CoA_c0 + Delphinidin_3_glucoside_5_caffoyl_glucoside_c0
rxn12646_c0	RXN0 6983c c0	((42197.4.peg.4277 or 42197.4.peg.5982 or 42197.4.peg.3528 or 42197.4.peg.6693) or (42197.4.peg.771 or 42197.4.peg.1346) or (42197.4.peg.6024 or 42197.4.peg.5430) or 42197.4.peg.1117)	Translation termination factors bacterial	H2O_c0 + Gly_Gln_c0 <=> Glycine_c0 + L_Glutamine_c0
rxn06777_c0	S 3 Hydroxytetradecanoyl CoA NAD oxidoreductase c0	(((42197.4.peg.4484 or 42197.4.peg.5759) and (42197.4.peg.585 or 42197.4.peg.5759 or 42197.4.peg.3293 or 42197.4.peg.1540 or 42197.4.peg.3360 or 42197.4.peg.4484 or 42197.4.peg.2155)) or (42197.4.peg.3293 or 42197.4.peg.1540 or 42197.4.peg.3360 or 42197.4.peg.4484 or 42197.4.peg.585 or 42197.4.peg.5759 or 42197.4.peg.2155))	Fatty acid degradation	NAD_c0 + S_3_Hydroxytetradecanoyl_CoA_c0 <=> H_c0 + NADH_c0 + 3_Oxotetradecanoyl_CoA_c0
rxn05256_c0	AMP sulfite thioredoxin disulfide oxidoreductaseadenosine 5 phosphosulfate forming c0	(42197.4.peg.1234 and 42197.4.peg.1234)	None	APS_c0 + trdrd_c0 <=> H_c0 + AMP_c0 + Sulfite_c0 + trdox_c0
rxn05448_c0	10 methyl trans undec 2 enoyl ACP NAD oxidoreductase A specific c0	(42197.4.peg.2263 or 42197.4.peg.5036)	Fatty acid biosynthesis	H_c0 + NADH_c0 + 10_methyl_trans_undec_2_enoyl_ACP_c0 <=> NAD_c0 + 10_methyl_undecanoyl_ACP_c0
rxn05446_c0	6 methyl trans hept 2 enoyl ACP NAD oxidoreductase A specific c0	(42197.4.peg.2263 or 42197.4.peg.5036)	Fatty acid biosynthesis	H_c0 + NADH_c0 + 6_methyl_trans_hept_2_enoyl_ACP_c0 <=> NAD_c0 + 6_methyl_heptanoyl_ACP_c0
rxn02175_c0	ATP pantetheine 4 phosphate adenylyltransferase c0	42197.4.peg.6064	Pantothenate and CoA biosynthesis	ATP_c0 + Phosphopantetheine_c0 <=> PPi_c0 + Dephospho_CoA_c0
rxn01634_c0	5 Dehydro 4 deoxy D glucarate hydro lyase decarboxylating c0	42197.4.peg.1487	Ascorbate and aldarate metabolism	H_c0 + 5_Dehydro_4_deoxy_D_glucarate_c0 <=> H2O_c0 + CO2_c0 + 2_5_Dioxopentanoate_c0
rxn03014_c0	thiomorpholine 3 carboxylate NAD 5 6 oxidoreductase c0	(42197.4.peg.2366 or 42197.4.peg.866)	Sulfur metabolism	NAD_c0 + Thiomorpholine_3_carboxylate_c0 <=> H_c0 + NADH_c0 + 3_4_Dehydrothiomorpholine_3_carboxylate_c0
rxn00020_c0	cellobiose glucohydrolase c0	((42197.4.peg.5055 or 42197.4.peg.1874 or 42197.4.peg.1837 or 42197.4.peg.2035 or 42197.4.peg.2250 or 42197.4.peg.4750 or 42197.4.peg.1734 or 42197.4.peg.35) or 42197.4.peg.5149 or 42197.4.peg.6287)	None	H2O_c0 + CELB_c0 <=> 2 beta_D_Glucose_c0
rxn02835_c0	1 5 phospho D ribosyl AMP 1 6 hydrolase c0	((42197.4.peg.2297 and Unknown) or 42197.4.peg.4909)	Histidine metabolism	H2O_c0 + Phosphoribosyl_AMP_c0 <=> phosphoribosylformiminoaicar_phosphate_c0
rxn03440_c0	R05076 c0	(42197.4.peg.1805 or 42197.4.peg.1814 or 42197.4.peg.5472 or 42197.4.peg.768 or 42197.4.peg.6766 or 42197.4.peg.6338 or 42197.4.peg.1540 or 42197.4.peg.5311 or 42197.4.peg.6167 or 42197.4.peg.6228 or 42197.4.peg.4210)	Glyoxylate and dicarboxylate metabolism	L_erythro_3_Methylmalyl_CoA_c0 <=> H2O_c0 + Mesaconyl_CoA_c0
rxn03884_c0	2 dehydro 3 deoxy D gluconate 6 phosphate D glyceraldehyde 3 phosphate lyase c0	(42197.4.peg.1418 and 42197.4.peg.1418)	Pentose phosphate pathway	2_Keto_3_deoxy_6_phosphogluconate_c0 <=> Pyruvate_c0 + Glyceraldehyde3_phosphate_c0
rxn04385_c0	L threonine O 3 phosphate carboxy lyase c0	42197.4.peg.862	Porphyrin and chlorophyll metabolism	H_c0 + L_Threonine_phosphate_c0 <=> CO2_c0 + R_1_Aminopropan_2_yl_phosphate_c0
rxn03861_c0	S 3 Hydroxybutanoyl CoA NADP oxidoreductase c0	(42197.4.peg.3360 or 42197.4.peg.3293 or 42197.4.peg.585 or 42197.4.peg.2155)	Fatty acid biosynthesis	NADP_c0 + 3_Hydroxybutanoyl_CoA_c0 <=> 2 H_c0 + NADPH_c0 + Acetoacetyl_CoA_c0
rxn01675_c0	dTTP alpha D glucose 1 phosphate thymidylyltransferase c0	42197.4.peg.6757	Streptomycin biosynthesis	Glucose_1_phosphate_c0 + TTP_c0 <=> PPi_c0 + dTDPglucose_c0
rxn08839_c0	Lysophospholipase L2 2 acylglycerophosphoethanolamine n C14 0 c0	(42197.4.peg.535 or 42197.4.peg.5968)	Glycerolipid metabolism	H2O_c0 + 2_Acyl_sn_glycero_3_phosphoethanolamine_tetradecanoyl_c0 <=> H_c0 + Glycerophosphoethanolamine_c0 + Myristic_acid_c0
rxn03289_c0	3alpha 7alpha 12alpha 24 tetrahydroxy 5beta cholestanoyl CoA NAD oxidoreductase c0	(42197.4.peg.2155 or 42197.4.peg.5759 or 42197.4.peg.585 or 42197.4.peg.1540 or 42197.4.peg.3293 or 42197.4.peg.3360 or 42197.4.peg.4484)	Primary bile acid biosynthesis	NAD_c0 + 3alpha_7alpha_12alpha_24_Tetrahydroxy_5beta_cholestanoyl_CoA_c0 <=> H_c0 + NADH_c0 + 3alpha_7alpha_12alpha_Trihydroxy_5beta_24_oxocholestanoyl_CoA_c0
rxn03536_c0	R05221 c0	(42197.4.peg.1351 or 42197.4.peg.1911)	Porphyrin and chlorophyll metabolism	ATP_c0 + Adenosyl_cobinamide_c0 <=> H_c0 + ADP_c0 + Adenosyl_cobinamide_phosphate_c0
rxn01575_c0	L Isoleucine 2 oxoglutarate aminotransferase c0	(42197.4.peg.1348 or 42197.4.peg.5094)	Valine, leucine and isoleucine degradation	2_Oxoglutarate_c0 + L_Isoleucine_c0 <=> L_Glutamate_c0 + 3MOP_c0
rxn05150_c0	zinc transport via ABC system c0	((42197.4.peg.338 or 42197.4.peg.4960) and 42197.4.peg.340 and (42197.4.peg.339 or 42197.4.peg.4962))	None	H2O_c0 + ATP_c0 + Zn2_e0 <=> H_c0 + ADP_c0 + Phosphate_c0 + Zn2_c0
rxn02009_c0	UDP N acetylmuramoyl L alanyl D glutamate L lysine gamma ligase ADP forming c0	42197.4.peg.605	Peptidoglycan biosynthesis	ATP_c0 + L_Lysine_c0 + UDP_N_acetylmuramoyl_L_alanyl_D_glutamate_c0 <=> H_c0 + ADP_c0 + Phosphate_c0 + UDP_N_acetylmuramoyl_L_alanyl_D_glutamyl_L_lysine_c0
rxn03240_c0	S 3 Hydroxyhexadecanoyl CoA hydro lyase c0	(42197.4.peg.1805 or 42197.4.peg.768 or 42197.4.peg.5472 or 42197.4.peg.1814 or 42197.4.peg.6766 or 42197.4.peg.1540 or 42197.4.peg.6338 or 42197.4.peg.5311 or 42197.4.peg.6167 or 42197.4.peg.4210 or 42197.4.peg.6228)	Fatty acid degradation	S_3_Hydroxyhexadecanoyl_CoA_c0 <=> H2O_c0 + 2E_Hexadecenoyl_CoA_c0
rxn09562_c0	Guanylate kinase c0	42197.4.peg.5418	None	H_c0 + GMP_c0 + dATP_c0 <=> GDP_c0 + dADP_c0
rxn05359_c0	4 methyl 3 oxo hexanoyl ACP malonyl acyl carrier protein C acyltransferase decarboxylating c0	((42197.4.peg.1317 or 42197.4.peg.5042) and (42197.4.peg.3237 or 42197.4.peg.1319 or 42197.4.peg.3239))	Fatty acid biosynthesis	Malonyl_acyl_carrierprotein__c0 + 2_methylbutyryl_ACP_c0 <=> CO2_c0 + ACP_c0 + 4_methyl_3_oxo_hexanoyl_ACP_c0
rxn06098_c0	Phosphatidylcholine sterol O acyltransferase c0	(42197.4.peg.3219 or 42197.4.peg.5961)	Glycerophospholipid metabolism	Sterol_c0 + Lecithin_c0 <=> 2_Lysolecithin_c0 + Steryl_ester_c0
rxn00555_c0	L glutamine D fructose 6 phosphate isomerase deaminating c0	42197.4.peg.6659	Amino sugar and nucleotide sugar metabolism	D_fructose_6_phosphate_c0 + L_Glutamine_c0 <=> L_Glutamate_c0 + D_Glucosamine_phosphate_c0
rxn03282_c0	R04805 c0	(42197.4.peg.6911 or 42197.4.peg.5192 or 42197.4.peg.3449 or 42197.4.peg.4050 or 42197.4.peg.3249 or 42197.4.peg.5205 or 42197.4.peg.5480 or 42197.4.peg.1222 or 42197.4.peg.1956)	Glycerolipid metabolism	NAD_c0 + 5beta_Cholestane_3alpha_7alpha_26_triol_c0 <=> H_c0 + NADH_c0 + 3alpha_7alpha_Dihydroxy_5beta_cholestan_26_al_c0
rxn03435_c0	2 3 Dihydroxy 3 methylpentanoate NADP oxidoreductase isomerizing c0	(42197.4.peg.6119 or 42197.4.peg.6119)	Valine, leucine and isoleucine biosynthesis	NADP_c0 + 2_3_Dihydroxy_3_methylvalerate_c0 <=> H_c0 + NADPH_c0 + R_3_Hydroxy_3_methyl_2_oxopentanoate_c0
rxn03080_c0	5 amino 6 D ribitylaminouracil butanedionetransferase c0	42197.4.peg.5396	Riboflavin metabolism	3_4_dihydroxy_2_butanone4_phosphate_c0 + 4__1_D_Ribitylamino_5_aminouracil_c0 <=> H_c0 + 2 H2O_c0 + Phosphate_c0 + 6_7_Dimethyl_8__1_D_ribityllumazine_c0
rxn10237_c0	isohexadecanoyl phosphatidylserine decarboxylase c0	42197.4.peg.420	Glycerolipid metabolism	2 H_c0 + Diisohexadecanoylphosphatidylserine_c0 <=> CO2_c0 + Diisohexadecanoylphosphatidylethanolamine_c0
rxn01044_c0	D xylose aldose ketose isomerase c0	(42197.4.peg.1842 or 42197.4.peg.5367)	Pentose and glucuronate interconversions	Xylose_c0 <=> D_Lyxulose_c0
rxn10011_c0	acyl CoA dehydrogenase octanoyl CoA c0	(42197.4.peg.4881 or 42197.4.peg.1569 or 42197.4.peg.3362 or 42197.4.peg.1599 or 42197.4.peg.3714 or 42197.4.peg.512)	Valine, leucine and isoleucine degradation	H_c0 + NADH_c0 + 2E_Octenoyl_CoA_c0 <=> NAD_c0 + Octanoyl_CoA_c0
rxn12644_c0	methionyl aminopeptidase c0	((42197.4.peg.4277 or 42197.4.peg.5982 or 42197.4.peg.3528 or 42197.4.peg.6693) or (42197.4.peg.771 or 42197.4.peg.1346) or (42197.4.peg.5430 or 42197.4.peg.6024) or 42197.4.peg.1117)	Translation termination factors bacterial	H2O_c0 + ala_L_Thr_L_c0 <=> L_Alanine_c0 + L_Threonine_c0
rxn00147_c0	ATP pyruvate water phosphotransferase c0	42197.4.peg.4218	Carbon fixation pathways in prokaryotes	H2O_c0 + ATP_c0 + Pyruvate_c0 <=> 3 H_c0 + AMP_c0 + Phosphate_c0 + Phosphoenolpyruvate_c0
rxn00737_c0	L threonine ammonia lyase 2 oxobutanoate forming c0	((42197.4.peg.390 or 42197.4.peg.3673) or (42197.4.peg.4770 or 42197.4.peg.2877))	Glycine, serine and threonine metabolism	L_Threonine_c0 <=> NH3_c0 + 2_Oxobutyrate_c0
rxn01259_c0	Isomaltose 6 alpha D glucanohydrolase c0	42197.4.peg.3109	Starch and sucrose metabolism	H2O_c0 + Brachiose_c0 <=> 2 D_Glucose_c0
rxn05292_c0	TRANS RXNBWI 115528ce c0	(42197.4.peg.4394 and 42197.4.peg.4395)	None	fe3_e0 <=> fe3_c0
rxn08843_c0	Lysophospholipase L2 2 acylglycerophosphoethanolamine n C18 0 c0	(42197.4.peg.535 or 42197.4.peg.5968)	Glycerolipid metabolism	H2O_c0 + 2_Acyl_sn_glycero_3_phosphoethanolamine_n_C18_0_c0 <=> H_c0 + Glycerophosphoethanolamine_c0 + ocdca_c0
rxn04723_c0	R06914 c0	(42197.4.peg.1660 or 42197.4.peg.200)	Degradation of aromatic compounds	H2O_c0 + NAD_c0 + 3_Methylsalicylaldehyde_c0 <=> 2 H_c0 + NADH_c0 + 3_Methylsalicylate_c0
rxn00213_c0	UTP alpha D glucose 1 phosphate uridylyltransferase c0	42197.4.peg.606	Amino sugar and nucleotide sugar metabolism	Glucose_1_phosphate_c0 + UTP_c0 <=> PPi_c0 + UDP_glucose_c0
rxn01629_c0	S 4 Amino 5 oxopentanoate 4 5 aminomutase c0	(42197.4.peg.6823 or 42197.4.peg.3240)	Porphyrin and chlorophyll metabolism	5_Aminolevulinate_c0 <=> L_Glutamate1_semialdehyde_c0
rxn00777_c0	D ribose 5 phosphate aldose ketose isomerase c0	(42197.4.peg.2731 or 42197.4.peg.1120)	Pentose phosphate pathway	ribose_5_phosphate_c0 <=> D_Ribulose5_phosphate_c0
rxn13784_c0	RNA transcription c0	(Unknown and 42197.4.peg.6729 and 42197.4.peg.7185 and Unknown and (42197.4.peg.1510 or 42197.4.peg.1640) and 42197.4.peg.6684 and 42197.4.peg.6060 and 42197.4.peg.7205 and 42197.4.peg.6018 and 42197.4.peg.6728 and 42197.4.peg.5931 and Unknown and Unknown)	None	<=> RNA_transcription_c0
rxn01740_c0	Shikimate NADP 3 oxidoreductase c0	42197.4.peg.5444	Phenylalanine, tyrosine and tryptophan biosynthesis	NADP_c0 + Shikimate_c0 <=> H_c0 + NADPH_c0 + 3_Dehydroshikimate_c0
rxn05533_c0	oligopeptide transporting ATPase c0	((42197.4.peg.747 or 42197.4.peg.660 or 42197.4.peg.6295 or 42197.4.peg.3552 or 42197.4.peg.191 or 42197.4.peg.4901) or 42197.4.peg.745 or (42197.4.peg.659 or 42197.4.peg.190 or 42197.4.peg.746 or 42197.4.peg.4902) or (42197.4.peg.3175 or 42197.4.peg.187 or 42197.4.peg.7088 or 42197.4.peg.4428) or (42197.4.peg.3555 or 42197.4.peg.656 or 42197.4.peg.1729 or 42197.4.peg.2536 or 42197.4.peg.743 or 4…	ABC transporters	H2O_c0 + ATP_c0 + ala_L_asp_L_e0 <=> H_c0 + ADP_c0 + Phosphate_c0 + ala_L_asp_L_c0
rxn00190_c0	Deamido NAD L glutamine amido ligase AMP forming c0	42197.4.peg.892	Nicotinate and nicotinamide metabolism	H2O_c0 + ATP_c0 + L_Glutamine_c0 + Deamido_NAD_c0 <=> PPi_c0 + 2 H_c0 + AMP_c0 + NAD_c0 + L_Glutamate_c0
rxn05327_c0	Decanoyl acyl carrier protein malonyl CoA C acyltransferasedecarboxylating oxoacyl and enoyl reducing c0	(42197.4.peg.2263 or 42197.4.peg.5036)	Fatty acid biosynthesis	2 H_c0 + NADH_c0 + 2E_Decenoyl_acp_c0 <=> NAD_c0 + Decanoyl_ACP_c0
rxn05948_c0	L amino aicd NAD oxidoreductase deaminating c0	42197.4.peg.4442	None	H2O_c0 + NAD_c0 + L_Amino_acid_c0 <=> NH3_c0 + NADH_c0 + 2_Oxo_acid_c0
rxn05655_c0	sucrose transport via PEP Pyr PTS c0	(42197.4.peg.7174 and Unknown and Unknown and Unknown)	Fructose and mannose metabolism	Phosphoenolpyruvate_c0 + Sucrose_e0 <=> Pyruvate_c0 + 6_Phosphosucrose_c0
rxn10302_c0	anteisoheptadecanoyl lipoteichoic acid synthesis n24 linked glucose substituted c0	42197.4.peg.1376	Teichoic and lipoteichoic acids biosynthesis	24 UDP_glucose_c0 + Anteisoheptadecanoyllipoteichoic_acid_n24__linked__unsubstituted_c0 <=> 24 UDP_c0 + Anteisoheptadecanoyllipoteichoic_acid_n24__linked__glucose_substituted_c0
rxn02314_c0	ATP D tagatose 6 phosphate 1 phosphotransferase c0	((Unknown and 42197.4.peg.1051) or 42197.4.peg.1389 or 42197.4.peg.1463)	Galactose metabolism	ATP_c0 + D_Tagatose_6_phosphate_c0 <=> H_c0 + ADP_c0 + D_Tagatose_1_6_biphosphate_c0
rxn08801_c0	Lysophospholipase L1 2 acylglycerophosphotidate n C18 0 periplasm c0	(42197.4.peg.5968 or 42197.4.peg.535)	Glycerolipid metabolism	H2O_c0 + 1_octadecanoyl_sn_glycerol_3_phosphate_c0 <=> H_c0 + Glycerol_3_phosphate_c0 + ocdca_c0
rxn02161_c0	ATP L rhamnulose 1 phosphotransferase c0	42197.4.peg.3156	Fructose and mannose metabolism	ATP_c0 + L_Rhamnulose_c0 <=> H_c0 + ADP_c0 + L_Rhamnulose_1_phosphate_c0
rxn00503_c0	S 1 pyrroline 5 carboxylate NAD oxidoreductase c0	(42197.4.peg.3186 or 42197.4.peg.1075)	Arginine and proline metabolism	2 H2O_c0 + NAD_c0 + 1_Pyrroline_5_carboxylate_c0 <=> H_c0 + NADH_c0 + L_Glutamate_c0
rxn00927_c0	Adenosine ribohydrolase c0	((42197.4.peg.2705 or 42197.4.peg.6164 or 42197.4.peg.3939) or (42197.4.peg.3210 or 42197.4.peg.6427))	Purine metabolism	H2O_c0 + Adenosine_c0 <=> D_Ribose_c0 + Adenine_c0
rxn01545_c0	Xanthosine ribohydrolase c0	(42197.4.peg.3939 or 42197.4.peg.2705 or 42197.4.peg.6164)	Purine metabolism	H2O_c0 + Xanthosine_c0 <=> XAN_c0 + D_Ribose_c0
rxn04043_c0	ADP D fructose 6 phosphate 1 phosphotransferase c0	(42197.4.peg.7175 or 42197.4.peg.1499)	Methane metabolism	ADP_c0 + D_fructose_6_phosphate_c0 <=> 2 H_c0 + AMP_c0 + D_fructose_1_6_bisphosphate_c0
rxn03508_c0	N Aminomethylurea aminohydrolase c0	42197.4.peg.6031	None	H2O_c0 + N_Aminomethylurea_c0 <=> NH3_c0 + N_Hydroxymethylurea_c0
rxn00139_c0	AMP diphosphate phospho D ribosyltransferase c0	42197.4.peg.1749	Purine metabolism	PRPP_c0 + Adenine_c0 <=> PPi_c0 + H_c0 + AMP_c0
rxn07261_c0	R07384 c0	42197.4.peg.5865	Ether lipid metabolism	2 H_c0 + CMP_c0 + Plasmenylethanolamine_c0 <=> CDPethanolamine_c0 + 1_Alkenyl_2_acylglycerol_c0
rxn00920_c0	Guanosine 3 5 cyclic phosphate 5 nucleotidohydrolase c0	42197.4.peg.3596	Purine metabolism	H2O_c0 + cGMP_c0 <=> H_c0 + GMP_c0
rxn00790_c0	5 phosphoribosylamine diphosphate phospho alpha D ribosyltransferase glutamate amidating c0	(42197.4.peg.6959 or 42197.4.peg.1364)	Purine metabolism	PRPP_c0 + H2O_c0 + L_Glutamine_c0 <=> PPi_c0 + H_c0 + L_Glutamate_c0 + 5_Phosphoribosylamine_c0
rxn02936_c0	3 Phospho D erythronate hydro lyase c0	42197.4.peg.437	None	3_Phospho_D_erythronate_c0 <=> H2O_c0 + Phosphoenol_4_deoxy_3_tetrulosonate_c0
rxn03910_c0	2 Phospho 4 cytidine 5 diphospho 2 C methyl D erythritol CMP lyase cyclizing c0	42197.4.peg.348	Terpenoid backbone biosynthesis	2_phospho_4__cytidine5_diphospho_2_C_methyl_D_erythritol_c0 <=> CMP_c0 + 2_C_methyl_D_erythritol2_4_cyclodiphosphate_c0
rxn00237_c0	ATP GDP phosphotransferase c0	42197.4.peg.1166	Purine metabolism	ATP_c0 + GDP_c0 <=> ADP_c0 + GTP_c0
rxn01489_c0	Geranylgeranyl diphosphate geranylgeranyl diphosphate geranylgeranyltransferase c0	42197.4.peg.3855	Carotenoid biosynthesis	2 Geranylgeranyl_diphosphate_c0 <=> PPi_c0 + H_c0 + Prephytoene_diphosphate_c0
rxn07100_c0	CDPethanolamine 1 alkyl 2 acylglycerol ethanolaminephosphotransferase c0	42197.4.peg.5865	Ether lipid metabolism	CDPethanolamine_c0 + 1_Alkyl_2_acylglycerol_c0 <=> 2 H_c0 + CMP_c0 + 1_Alkyl_2_acylglycerophosphoethanolamine_c0
rxn03540_c0	R05225 c0	42197.4.peg.5980	Porphyrin and chlorophyll metabolism	4 H2O_c0 + 4 ATP_c0 + 4 L_Glutamine_c0 + Adenosyl_cobyrinate_diamide_c0 <=> 4 H_c0 + 4 ADP_c0 + 4 Phosphate_c0 + 4 L_Glutamate_c0 + Adenosylcobyric_acid_c0
rxn08086_c0	1 hexadecanoyl sn glycerol 3 phosphate O acyltransferase n C16 0 c0	(42197.4.peg.1362 or 42197.4.peg.5899 or 42197.4.peg.6047 or 42197.4.peg.6149 or 42197.4.peg.6098 or 42197.4.peg.5209 or 42197.4.peg.1387 or 42197.4.peg.1617)	Glycerolipid metabolism	H_c0 + 1_hexadecanoyl_sn_glycerol_3_phosphate_c0 + Palmitoyl_ACP_c0 <=> ACP_c0 + 1_2_dihexadecanoyl_sn_glycerol_3_phosphate_c0
rxn08311_c0	CDP diacylglycerol synthetase n C18 0 c0	42197.4.peg.6003	Glycerolipid metabolism	CTP_c0 + 1_2_dioctadecanoyl_sn_glycerol_3_phosphate_c0 <=> PPi_c0 + H_c0 + CDP_1_2_dioctadecanoylglycerol_c0
rxn03175_c0	N 5 Phospho D ribosylformimino 5 amino 1 5 phospho D ribosyl 4 imidazolecarboxamide ketol isomerase c0	42197.4.peg.5804	Histidine metabolism	H_c0 + phosphoribosylformiminoaicar_phosphate_c0 <=> phosphoribulosylformimino_AICAR_phosphate_c0
rxn10264_c0	isohexadecanoyl CDPdiacylglycerol sn glycerol 3 phosphate 3 phosphatidyltransferase c0	(42197.4.peg.2173 or 42197.4.peg.5543)	Glycerolipid metabolism	CDP_1_2_diisohexadecanoylglycerol_c0 + Glycerol_3_phosphate_c0 <=> CMP_c0 + Diisohexadecanoylphosphatidylglycerophosphate_c0
rxn03421_c0	2 5 Diaminopyrimidine nucleoside triphosphate mutase c0	42197.4.peg.300	Folate biosynthesis	2_5_Diaminopyrimidine_nucleoside_triphosphate_c0 <=> 2_5_Diamino_6_5_triphosphoryl_3_4_trihydroxy_2_oxopentyl__amino_4_oxopyrimidine_c0
rxn10227_c0	anteisoheptadecanoyl CDPdiacylglycerol serine O phosphatidyltransferase c0	42197.4.peg.419	Glycerolipid metabolism	L_Serine_c0 + CDP_1_2_dianteisoheptadecanoylglycerol_c0 <=> 2 H_c0 + CMP_c0 + Dianteisoheptadecanoylphosphatidylserine_c0
rxn01146_c0	thymidine phosphate deoxy alpha D ribosyltransferase c0	(42197.4.peg.4917 or 42197.4.peg.6547)	Pyrimidine metabolism	Phosphate_c0 + Thymidine_c0 <=> Thymine_c0 + deoxyribose_1_phosphate_c0
rxn05336_c0	3R 3 Hydroxypalmitoyl acyl carrier protein NADP oxidoreductase c0	(42197.4.peg.3099 or 42197.4.peg.402 or 42197.4.peg.7112 or 42197.4.peg.2477 or 42197.4.peg.4757 or 42197.4.peg.4516 or 42197.4.peg.4062 or 42197.4.peg.4739 or 42197.4.peg.5224 or 42197.4.peg.3310 or 42197.4.peg.2020 or 42197.4.peg.2504 or 42197.4.peg.7132 or 42197.4.peg.5937 or 42197.4.peg.5037 or 42197.4.peg.5306 or 42197.4.peg.1610 or 42197.4.peg.5314 or 42197.4.peg.2691 or 42197.4.peg.7076 or…	Fatty acid biosynthesis	NADP_c0 + R_3_hydroxypalmitoyl_acyl_carrierprotein__c0 <=> NADPH_c0 + 3_oxohexadecanoyl_acp_c0
rxn09210_c0	Phosphatidylserine syntase n C18 0 c0	42197.4.peg.419	Glycerolipid metabolism	L_Serine_c0 + CDP_1_2_dioctadecanoylglycerol_c0 <=> 2 H_c0 + CMP_c0 + phosphatidylserine_dioctadecanoyl_c0
rxn01484_c0	N Acetyl D glucosamine 6 phosphate amidohydrolase c0	(42197.4.peg.511 or 42197.4.peg.7026)	Amino sugar and nucleotide sugar metabolism	H2O_c0 + N_Acetyl_D_glucosamine_6_phosphate_c0 <=> Acetate_c0 + D_Glucosamine_phosphate_c0
rxn02260_c0	R03157 c0	42197.4.peg.3273	Carbon fixation pathways in prokaryotes	ADP_c0 + Phosphate_c0 + 3_Hydroxypropanoyl_CoA_c0 <=> H_c0 + ATP_c0 + CoA_c0 + Hydracrylic_acid_c0
rxn00285_c0	Succinate CoA ligase ADP forming c0	(42197.4.peg.6610 and 42197.4.peg.6609)	Carbon fixation pathways in prokaryotes	ATP_c0 + CoA_c0 + Succinate_c0 <=> ADP_c0 + Phosphate_c0 + Succinyl_CoA_c0
rxn05371_c0	8 methyl decanoyl ACP malonyl acyl carrier protein C acyltransferase decarboxylating c0	((42197.4.peg.1317 or 42197.4.peg.5042) and (42197.4.peg.1319 or 42197.4.peg.3237 or 42197.4.peg.3239))	Fatty acid biosynthesis	Malonyl_acyl_carrierprotein__c0 + 8_methyl_decanoyl_ACP_c0 <=> CO2_c0 + ACP_c0 + 10_methyl_3_oxo_dodecanoyl_ACP_c0
rxn04794_c0	propanoyl CoA formate C propanoyltransferase c0	42197.4.peg.2499	Propanoate metabolism	CoA_c0 + 2_Oxobutyrate_c0 <=> Formate_c0 + Propionyl_CoA_c0
rxn00182_c0	L glutamate NAD oxidoreductase deaminating c0	42197.4.peg.1104	Alanine, aspartate and glutamate metabolism	H2O_c0 + NAD_c0 + L_Glutamate_c0 <=> H_c0 + NH3_c0 + NADH_c0 + 2_Oxoglutarate_c0
rxn05552_c0	ethanesulfonate transport via ABC system c0	(Unknown and Unknown and (42197.4.peg.5609 or 42197.4.peg.5610))	Sulfur metabolism	H2O_c0 + ATP_c0 + ethanesulfonate_e0 <=> H_c0 + ADP_c0 + Phosphate_c0 + ethanesulfonate_c0
rxn05567_c0	Galactitol transport via PEP Pyr PTS c0	(42197.4.peg.7174 and Unknown and Unknown and Unknown and Unknown)	Fructose and mannose metabolism	Phosphoenolpyruvate_c0 + Dulcose_e0 <=> Pyruvate_c0 + Galactitol_1_phosphate_c0
rxn02181_c0	3 Hydroxypropionyl CoA hydro lyase c0	((42197.4.peg.1805 or 42197.4.peg.5472 or 42197.4.peg.1814 or 42197.4.peg.768 or 42197.4.peg.6338 or 42197.4.peg.6766 or 42197.4.peg.1540 or 42197.4.peg.5311 or 42197.4.peg.6167 or 42197.4.peg.6228 or 42197.4.peg.4210) or 42197.4.peg.1419)	Carbon fixation pathways in prokaryotes	3_Hydroxypropanoyl_CoA_c0 <=> H2O_c0 + Acrylyl_CoA_c0
rxn01119_c0	UDP galactose undecaprenyl phosphate galactose phosphotransferase c0	42197.4.peg.1780	None	Undecaprenylphosphate_c0 + UDP_galactose_c0 <=> UMP_c0 + alpha_D_Galactosyl_diphosphoundecaprenol_c0
rxn00532_c0	3 oxopropanoate NADP oxidoreductase CoA malonylating c0	(42197.4.peg.200 or 42197.4.peg.1660)	Carbon fixation pathways in prokaryotes	CoA_c0 + NADP_c0 + 3_Oxopropanoate_c0 <=> H_c0 + NADPH_c0 + Malonyl_CoA_c0
rxn05172_c0	ATP phosphohydrolase taurine importing c0	(Unknown and (42197.4.peg.5609 or 42197.4.peg.5610) and Unknown)	Sulfur metabolism	H2O_c0 + ATP_c0 + Taurine_e0 <=> H_c0 + ADP_c0 + Phosphate_c0 + Taurine_c0
rxn01642_c0	4 imidazolone 5 propanoate amidohydrolase c0	42197.4.peg.6374	Histidine metabolism	H_c0 + H2O_c0 + 4_Imidazolone_5_propanoate_c0 <=> N_Formimino_L_glutamate_c0
rxn00132_c0	Adenosine 5 monophosphate phosphohydrolase c0	(42197.4.peg.149 or 42197.4.peg.176)	Purine metabolism	H2O_c0 + AMP_c0 <=> Phosphate_c0 + Adenosine_c0
rxn01045_c0	L Valine NAD oxidoreductasedeaminating c0	42197.4.peg.4442	Valine, leucine and isoleucine degradation	H2O_c0 + NAD_c0 + L_Valine_c0 <=> H_c0 + NH3_c0 + NADH_c0 + 3_Methyl_2_oxobutanoate_c0
rxn14256_c0	beta D mannoside mannohydrolase c0	42197.4.peg.6287	None	H2O_c0 + beta_D_Mannoside_c0 <=> ROH_c0 + D_Mannose_c0
rxn04052_c0	R05814 c0	42197.4.peg.1831	Porphyrin and chlorophyll metabolism	2 H_c0 + Cobalt_precorrin_8_c0 <=> Cobyrinate_c0
rxn02819_c0	S Adenosyl L methionine 16 methoxy 2 3 dihydro 3 hydroxytabersonine N methyltransferase c0	(42197.4.peg.888 or 42197.4.peg.882)	Indole alkaloid biosynthesis	S_Adenosyl_L_methionine_c0 + 16_Methoxy_2_3_dihydro_3_hydroxytabersonine_c0 <=> H_c0 + S_Adenosyl_homocysteine_c0 + Deacetoxyvindoline_c0
rxn01479_c0	CTP ethanolamine phosphate cytidylyltransferase c0	42197.4.peg.1193	Glycerophospholipid metabolism	CTP_c0 + Phosphoethanolamine_c0 <=> PPi_c0 + CDPethanolamine_c0
rxn12850_c0	Gly Phe ABC transporters c0	((42197.4.peg.660 or 42197.4.peg.747 or 42197.4.peg.191 or 42197.4.peg.4901 or 42197.4.peg.3552 or 42197.4.peg.6295) or 42197.4.peg.745 or (42197.4.peg.746 or 42197.4.peg.659 or 42197.4.peg.190 or 42197.4.peg.4902) or (42197.4.peg.3175 or 42197.4.peg.4428 or 42197.4.peg.7088 or 42197.4.peg.187) or (42197.4.peg.5112 or 42197.4.peg.3003 or 42197.4.peg.6297 or 42197.4.peg.2748 or 42197.4.peg.4905 or…	ABC transporters	H2O_c0 + ATP_c0 + Gly_Phe_e0 <=> H_c0 + ADP_c0 + Phosphate_c0 + Gly_Phe_c0
rxn08815_c0	Lysophospholipase L1 2 acylglycerophosphoglycerol n C18 0 periplasm c0	(42197.4.peg.535 or 42197.4.peg.5968)	Glycerolipid metabolism	H2O_c0 + 1_Acyl_sn_glycero_3_phosphoglycerol_octadecanoyl_c0 <=> H_c0 + Glycerophosphoglycerol_c0 + ocdca_c0
rxn00472_c0	ornithine racemase c0	(42197.4.peg.4484 or 42197.4.peg.1540 or 42197.4.peg.5759)	D-Arginine and D-ornithine metabolism	Ornithine_c0 <=> D_Ornithine_c0
rxn00126_c0	ATP L methionine S adenosyltransferase c0	(42197.4.peg.3211 or 42197.4.peg.5415)	Cysteine and methionine metabolism	H2O_c0 + L_Methionine_c0 + ATP_c0 <=> PPi_c0 + H_c0 + S_Adenosyl_L_methionine_c0 + Phosphate_c0
rxn01518_c0	ATP deoxyuridine 5 phosphotransferase c0	42197.4.peg.3500	Pyrimidine metabolism	ATP_c0 + Deoxyuridine_c0 <=> H_c0 + ADP_c0 + dUMP_c0
rxn12844_c0	Gly Cys aminopeptidase c0	((42197.4.peg.4277 or 42197.4.peg.5982 or 42197.4.peg.6693 or 42197.4.peg.3528) or (42197.4.peg.1346 or 42197.4.peg.771) or (42197.4.peg.5430 or 42197.4.peg.6024) or 42197.4.peg.1117)	Translation termination factors bacterial	H2O_c0 + Gly_Cys_c0 <=> Glycine_c0 + L_Cysteine_c0
rxn10216_c0	isotetradecanoyl 1 acylglycerol 3 phosphate O acyltransferase c0	(42197.4.peg.6098 or 42197.4.peg.1387 or 42197.4.peg.5209 or 42197.4.peg.1617 or 42197.4.peg.1362 or 42197.4.peg.5899 or 42197.4.peg.6149 or 42197.4.peg.6047)	Glycerolipid metabolism	fa1coa_c0 + 1_isotetradecanoyl_sn_glycerol_3_phosphate_c0 <=> H_c0 + CoA_c0 + 1_2_diisotetradecanoyl_sn_glycerol_3_phosphate_c0
rxn09988_c0	alpha N arabinofuranosidase c0	(42197.4.peg.1907 or 42197.4.peg.2661 or 42197.4.peg.1981)	None	2 H2O_c0 + Arabinan_c0 <=> 3 L_Arabinose_c0
rxn08798_c0	Lysophospholipase L1 2 acylglycerophosphotidate n C14 1 periplasm c0	(42197.4.peg.5968 or 42197.4.peg.535)	Glycerolipid metabolism	H2O_c0 + 1_tetradec_7_enoyl_sn_glycerol_3_phosphate_c0 <=> 2 H_c0 + Glycerol_3_phosphate_c0 + tetradecenoate_c0
rxn05175_c0	spermidine transport via ABC system c0	((42197.4.peg.2139 or 42197.4.peg.2945) and 42197.4.peg.5994 and 42197.4.peg.5993 and 42197.4.peg.2943 and Unknown and (42197.4.peg.5992 or 42197.4.peg.2944) and 42197.4.peg.5991)	None	H2O_c0 + ATP_c0 + Spermidine_e0 <=> H_c0 + ADP_c0 + Phosphate_c0 + Spermidine_c0
rxn00058_c0	Ferrocytochrome c oxygen oxidoreductase c0	(42197.4.peg.1360 or (42197.4.peg.978 or 42197.4.peg.2278 or 42197.4.peg.3769) or 42197.4.peg.1367)	None	4 H_c0 + O2_c0 + 4 Cytochrome_c2_c0 <=> 2 H2O_c0 + 4 Cytochrome_c3_c0
rxn08306_c0	CDP diacylglycerol synthetase n C12 0 c0	42197.4.peg.6003	Glycerolipid metabolism	CTP_c0 + 1_2_didodecanoyl_sn_glycerol_3_phosphate_c0 <=> PPi_c0 + H_c0 + CDP_1_2_didodecanoylglycerol_c0
rxn08821_c0	Lysophospholipase L2 2 acylglycerophosphotidate n C16 1 c0	(42197.4.peg.5968 or 42197.4.peg.535)	Glycerolipid metabolism	H2O_c0 + 2_hexadec_9_enoyl_sn_glycerol_3_phosphate_c0 <=> 2 H_c0 + hexadecenoate_c0 + Glycerol_3_phosphate_c0
rxn03065_c0	S Adenosyl L methionine Nalpha Nalpha dimethyl L histidine Nalpha methyltransferase c0	42197.4.peg.2207	None	S_Adenosyl_L_methionine_c0 + Nalpha_Nalpha_Dimethyl_L_histidine_c0 <=> H_c0 + S_Adenosyl_homocysteine_c0 + Hercynine_c0
rxn11755_c0	5 6 dihydro 5 fluorouracil amidohydrolase c0	(42197.4.peg.4368 or 42197.4.peg.3743 or 42197.4.peg.3190 or 42197.4.peg.4045 or 42197.4.peg.3442 or 42197.4.peg.2260)	Drug metabolism - other enzymes	H2O_c0 + 5_Fluorodihydrouracil_c0 <=> H_c0 + 2_Fluoro_3_ureidopropionic_acid_c0
rxn01871_c0	acetyl CoA enzyme N6 dihydrolipoyllysine S acetyltransferase c0	42197.4.peg.7083	Glycolysis / Gluconeogenesis	Acetyl_CoA_c0 + Dihydrolipoamide_c0 <=> CoA_c0 + S_Acetyldihydrolipoamide_c0
rxn05340_c0	3R 3 Hydroxydodecanoyl acyl carrier protein NADP oxidoreductase c0	(42197.4.peg.4757 or 42197.4.peg.7112 or 42197.4.peg.2477 or 42197.4.peg.4516 or 42197.4.peg.402 or 42197.4.peg.3099 or 42197.4.peg.4062 or 42197.4.peg.4739 or 42197.4.peg.5224 or 42197.4.peg.2504 or 42197.4.peg.2020 or 42197.4.peg.3310 or 42197.4.peg.5937 or 42197.4.peg.7132 or 42197.4.peg.5037 or 42197.4.peg.7076 or 42197.4.peg.2691 or 42197.4.peg.839 or 42197.4.peg.1610 or 42197.4.peg.5306 or …	Fatty acid biosynthesis	NADP_c0 + D_3_Hydroxydodecanoyl_acp_c0 <=> NADPH_c0 + 3_oxododecanoyl_acp_c0
rxn00484_c0	L Tryptophan decarboxy lyase c0	(42197.4.peg.2347 or 42197.4.peg.5777)	Tryptophan metabolism	H_c0 + L_Tryptophan_c0 <=> CO2_c0 + Tryptamine_c0
rxn00405_c0	L arginine carboxy lyase agmatine forming c0	(42197.4.peg.5744 or 42197.4.peg.4406)	Arginine and proline metabolism	H_c0 + L_Arginine_c0 <=> CO2_c0 + Agmatine_c0
rxn14301_c0	L arginine taurine amidinotransferase c0	42197.4.peg.5366	Taurine and hypotaurine metabolism	Taurine_c0 + L_Arginine_c0 <=> Ornithine_c0 + Taurocyamine_c0
rxn00299_c0	GTP 7 8 8 9 dihydrolase c0	42197.4.peg.300	Folate biosynthesis	H2O_c0 + GTP_c0 <=> H_c0 + Formate_c0 + 7_8_Dihydroneopterin_3_triphosphate_c0
rxn05389_c0	7 methyl 3 oxo octanoyl ACP NADP oxidoreductase c0	(42197.4.peg.2020 or 42197.4.peg.2504 or 42197.4.peg.3310 or 42197.4.peg.7132 or 42197.4.peg.5937 or 42197.4.peg.4062 or 42197.4.peg.4739 or 42197.4.peg.402 or 42197.4.peg.3099 or 42197.4.peg.7112 or 42197.4.peg.4516 or 42197.4.peg.2477 or 42197.4.peg.4757 or 42197.4.peg.5224 or 42197.4.peg.4073 or 42197.4.peg.2472 or 42197.4.peg.3013 or 42197.4.peg.4760 or 42197.4.peg.5306 or 42197.4.peg.5314 or…	Fatty acid biosynthesis	H_c0 + NADPH_c0 + 7_methyl_3_oxo_octanoyl_ACP_c0 <=> NADP_c0 + 7_methyl_3_hydroxy_octanoyl_ACP_c0
rxn01132_c0	Maltose phosphate 1 beta D glucosyltransferase c0	(42197.4.peg.1858 and 42197.4.peg.1858)	Starch and sucrose metabolism	Maltose_c0 + Phosphate_c0 <=> D_Glucose_c0 + beta_D_Glucose_1_phosphate_c0
rxn04737_c0	R06928 c0	(42197.4.peg.200 or 42197.4.peg.1660)	Degradation of aromatic compounds	H2O_c0 + NAD_c0 + 2_Naphthaldehyde_c0 <=> 2 H_c0 + NADH_c0 + 2_Naphthoic_acid_c0
rxn00082_c0	N omega Hydroxyarginine NADPH oxygen oxidoreductase c0	42197.4.peg.1294	None	NADPH_c0 + O2_c0 + 2 N_omega_Hydroxyarginine_c0 <=> 5 H_c0 + NADP_c0 + 2 Citrulline_c0 + 2 NO_c0
rxn02379_c0	alpha D Hexose 1 phosphate 1 6 phosphomutase c0	42197.4.peg.1859	Starch and sucrose metabolism	alpha_D_Hexose_1_phosphate_c0 <=> alpha_D_Hexose_6_phosphate_c0
rxn05735_c0	aldehyde dehydrogenase aminoacetaldehyde NAD c0	(42197.4.peg.3715 or 42197.4.peg.2879 or 42197.4.peg.6632 or 42197.4.peg.1081 or 42197.4.peg.6216 or 42197.4.peg.4871)	Glycerolipid metabolism	H2O_c0 + NAD_c0 + Aminoacetaldehyde_c0 <=> 2 H_c0 + NADH_c0 + Glycine_c0
rxn03921_c0	R05649 c0	(42197.4.peg.200 or 42197.4.peg.1660)	Degradation of aromatic compounds	H2O_c0 + NAD_c0 + 1_Hydroxy_2_naphthaldehyde_c0 <=> 2 H_c0 + NADH_c0 + 1_Hydroxy_2_naphthoate_c0
rxn01008_c0	UDP glucuronate 4 epimerase c0	42197.4.peg.6206	Amino sugar and nucleotide sugar metabolism	UDPglucuronate_c0 <=> UDPgalacturonate_c0
rxn00904_c0	L Valine pyruvate aminotransferase c0	42197.4.peg.7000	Valine, leucine and isoleucine biosynthesis	Pyruvate_c0 + L_Valine_c0 <=> 3_Methyl_2_oxobutanoate_c0 + L_Alanine_c0
rxn02916_c0	R04175 c0	Unknown	Lysine degradation	2_Oxo_6_aminocaproate_c0 <=> H_c0 + H2O_c0 + delta1_Piperideine_2_carboxylate_c0
rxn03618_c0	formaldehyde NAD oxidoreductase mycothiol formylating c0	(42197.4.peg.200 or 42197.4.peg.1660)	None	NAD_c0 + Formaldehyde_c0 + Mycothiol_c0 <=> H_c0 + NADH_c0 + S_Formylmycothiol_c0
rxn01133_c0	Acetyl CoA maltose O acetyltransferase c0	42197.4.peg.4359	Starch and sucrose metabolism	Maltose_c0 + Acetyl_CoA_c0 <=> CoA_c0 + Acetyl_maltose_c0
rxn12639_c0	RXN0 6976c c0	((42197.4.peg.3528 or 42197.4.peg.6693 or 42197.4.peg.4277 or 42197.4.peg.5982) or (42197.4.peg.1346 or 42197.4.peg.771) or (42197.4.peg.6024 or 42197.4.peg.5430) or 42197.4.peg.1117)	Translation termination factors bacterial	H2O_c0 + Ala_Gln_c0 <=> L_Alanine_c0 + L_Glutamine_c0
rxn01000_c0	prephenate hydro lyase decarboxylating phenylpyruvate forming c0	42197.4.peg.102	Phenylalanine, tyrosine and tryptophan biosynthesis	H_c0 + Prephenate_c0 <=> H2O_c0 + CO2_c0 + Phenylpyruvate_c0
rxn00363_c0	Cytidine 5 monophosphate phosphohydrolase c0	(42197.4.peg.176 or 42197.4.peg.149)	Pyrimidine metabolism	H2O_c0 + CMP_c0 <=> Phosphate_c0 + Cytidine_c0
rxn01462_c0	4 Guanidinobutanoate amidinohydrolase c0	(42197.4.peg.31 or 42197.4.peg.526 or 42197.4.peg.5596)	Arginine and proline metabolism	H2O_c0 + 4_Guanidinobutanoate_c0 <=> Urea_c0 + GABA_c0
rxn08128_c0	Amylomaltase maltopentaose c0	42197.4.peg.5295	Starch and sucrose metabolism	Maltose_c0 + Maltopentaose_c0 <=> D_Glucose_c0 + Maltohexaose_c0
rxn05188_c0	ferrichrome transport via ABC system c0	(Unknown and 42197.4.peg.282 and 42197.4.peg.283 and 42197.4.peg.284)	None	H2O_c0 + ATP_c0 + Ferrichrome_e0 <=> H_c0 + ADP_c0 + Phosphate_c0 + Ferrichrome_c0
rxn01281_c0	Glycerate NADP oxidoreductase c0	(42197.4.peg.1304 or 42197.4.peg.1304)	Glyoxylate and dicarboxylate metabolism	NADP_c0 + Glycerate_c0 <=> H_c0 + NADPH_c0 + Tartronate_semialdehyde_c0
rxn01670_c0	Nicotinamide ribonucleotide phosphohydrolase c0	(42197.4.peg.149 or 42197.4.peg.176)	Nicotinate and nicotinamide metabolism	H2O_c0 + Nicotinamide_ribonucleotide_c0 <=> Phosphate_c0 + N_Ribosylnicotinamide_c0
rxn12643_c0	RXN0 6979c c0	((42197.4.peg.4277 or 42197.4.peg.5982 or 42197.4.peg.6693 or 42197.4.peg.3528) or (42197.4.peg.1346 or 42197.4.peg.771) or (42197.4.peg.6024 or 42197.4.peg.5430) or 42197.4.peg.1117)	Translation termination factors bacterial	H2O_c0 + Ala_Leu_c0 <=> L_Alanine_c0 + L_Leucine_c0
rxn05183_c0	D methionine transport via ABC system c0	(42197.4.peg.626 and 42197.4.peg.625 and Unknown)	Cysteineand methionine metabolism	H2O_c0 + ATP_c0 + D_Methionine_e0 <=> H_c0 + ADP_c0 + Phosphate_c0 + D_Methionine_c0
rxn01300_c0	ATP L homoserine O phosphotransferase c0	42197.4.peg.6254	Glycine, serine and threonine metabolism	ATP_c0 + L_Homoserine_c0 <=> H_c0 + ADP_c0 + O_Phospho_L_homoserine_c0
rxn02334_c0	3 5 Cyclic nucleotide 5 nucleotidohydrolase c0	42197.4.peg.3596	None	H2O_c0 + 3_5_Cyclic_nucleotide_c0 <=> Nucleoside_5_phosphate_c0
rxn00321_c0	L Lysine 2 3 aminomutase c0	(42197.4.peg.4607 or 42197.4.peg.3761 or 42197.4.peg.2777)	Lysine degradation	L_Lysine_c0 <=> L_beta_Lysine_c0
rxn03886_c0	D sorbitol 6 phosphate NAD 2 oxidoreductase c0	(42197.4.peg.2459 or 42197.4.peg.2459)	Fructose and mannose metabolism	NAD_c0 + Sorbitol_6_phosphate_c0 <=> H_c0 + NADH_c0 + D_fructose_6_phosphate_c0
rxn00786_c0	D fructose 1 6 bisphosphate D glyceraldehyde 3 phosphate lyase glycerone phosphate forming c0	42197.4.peg.7019	Methane metabolism	D_fructose_1_6_bisphosphate_c0 <=> Glycerone_phosphate_c0 + Glyceraldehyde3_phosphate_c0
rxn03402_c0	beta D Glucosyl 2 coumarinate glucohydrolase c0	42197.4.peg.6287	Phenylpropanoid biosynthesis	H2O_c0 + beta_D_Glucosyl_2_coumarinate_c0 <=> D_Glucose_c0 + 2_Coumarinate_c0
rxn14054_c0	trans 3 Chloro 2 propene 1 ol NAD oxidoreductase c0	(42197.4.peg.5205 or 42197.4.peg.5480 or 42197.4.peg.3249 or 42197.4.peg.4050 or 42197.4.peg.3449 or 42197.4.peg.5192 or 42197.4.peg.6911 or 42197.4.peg.1956 or 42197.4.peg.1222)	Chloroalkane and chloroalkene degradation	NAD_c0 + trans_3_Chloro_2_propene_1_ol_c0 <=> H_c0 + NADH_c0 + 3_Chloroallyl_aldehyde_c0
rxn03012_c0	R04336 c0	Unknown	Lysine biosynthesis	L_2_Amino_6_oxopimelate_c0 <=> H_c0 + H2O_c0 + tetrahydrodipicolinate_c0
rxn03908_c0	ATP 4 Cytidine 5 diphospho 2 C methyl D erythritol 2 phosphotransferase c0	42197.4.peg.627	Terpenoid backbone biosynthesis	ATP_c0 + 4__cytidine5_diphospho_2_C_methyl_D_erythritol_c0 <=> H_c0 + ADP_c0 + 2_phospho_4__cytidine5_diphospho_2_C_methyl_D_erythritol_c0
rxn09197_c0	Phosphatidylserine decarboxylase n C12 0 c0	42197.4.peg.420	Glycerolipid metabolism	2 H_c0 + phosphatidylserine_didodecanoyl_c0 <=> CO2_c0 + phosphatidylethanolamine_didodecanoyl_c0
rxn01100_c0	ATP 3 phospho D glycerate 1 phosphotransferase c0	42197.4.peg.5377	Glycolysis / Gluconeogenesis	ATP_c0 + 3_Phosphoglycerate_c0 <=> ADP_c0 + 1_3_Bisphospho_D_glycerate_c0
rxn00838_c0	IMP L aspartate ligase GDP forming c0	(42197.4.peg.3836 or 42197.4.peg.7010)	Purine metabolism	IMP_c0 + L_Aspartate_c0 + GTP_c0 <=> 2 H_c0 + Phosphate_c0 + GDP_c0 + Adenylosuccinate_c0
rxn00102_c0	carbonate hydro lyase carbon dioxide forming c0	(42197.4.peg.330 or 42197.4.peg.5774 or 42197.4.peg.1267 or 42197.4.peg.2221)	None	H_c0 + H2CO3_c0 <=> H2O_c0 + CO2_c0
rxn02283_c0	5 Formyltetrahydrofolate L glutamate N formiminotransferase c0	42197.4.peg.5404	One carbon pool by folate	L_Glutamate_c0 + 5_Formyltetrahydrofolate_c0 <=> H_c0 + N_Formyl_L_glutamate_c0 + Tetrahydrofolate_c0
rxn03287_c0	3alpha 7alpha 24 trihydroxy 5beta cholestanoyl CoA NAD oxidoreductase c0	(42197.4.peg.2155 or 42197.4.peg.585 or 42197.4.peg.5759 or 42197.4.peg.1540 or 42197.4.peg.3293 or 42197.4.peg.4484 or 42197.4.peg.3360)	Primary bile acid biosynthesis	NAD_c0 + 3alpha_7alpha_24_Trihydroxy_5beta_cholestanoyl_CoA_c0 <=> H_c0 + NADH_c0 + 3alpha_7alpha_Dihydroxy_5beta_24_oxocholestanoyl_CoA_c0
rxn05396_c0	9 methyl decanoyl ACP malonyl acyl carrier protein C acyltransferase decarboxylating c0	((42197.4.peg.3239 or 42197.4.peg.3237 or 42197.4.peg.1319) and (42197.4.peg.1317 or 42197.4.peg.5042))	Fatty acid biosynthesis	Malonyl_acyl_carrierprotein__c0 + 9_methyl_decanoyl_ACP_c0 <=> CO2_c0 + ACP_c0 + 11_methyl_3_oxo_dodecanoyl_ACP_c0
rxn03085_c0	5 10 Methylenetetrahydromethanopterin coenzyme F420 oxidoreductase c0	42197.4.peg.5298	Methane metabolism	Reduced_coenzyme_F420_c0 + 5_10_Methylenetetrahydromethanopterin_c0 <=> Coenzyme_F420_c0 + 5_Methyl_H4MPT_c0
rxn00831_c0	Inosine 5 monophosphate phosphohydrolase c0	(42197.4.peg.149 or 42197.4.peg.176)	Purine metabolism	IMP_c0 + H2O_c0 <=> Phosphate_c0 + Inosine_c0
rxn02004_c0	Trehalose 6 phosphate phosphohydrolase c0	42197.4.peg.356	Starch and sucrose metabolism	H2O_c0 + Trehalose_6_phosphate_c0 <=> Phosphate_c0 + TRHL_c0
rxn12634_c0	methionyl aminopeptidase c0	((42197.4.peg.4277 or 42197.4.peg.5982 or 42197.4.peg.3528 or 42197.4.peg.6693) or (42197.4.peg.771 or 42197.4.peg.1346) or (42197.4.peg.6024 or 42197.4.peg.5430) or 42197.4.peg.1117)	Translation termination factors bacterial	H2O_c0 + gly_glu_L_c0 <=> L_Glutamate_c0 + Glycine_c0
rxn00883_c0	1D myo Inositol 3 phosphate phosphohydrolase c0	(42197.4.peg.6789 or 42197.4.peg.3130 or 42197.4.peg.6461 or 42197.4.peg.1512 or 42197.4.peg.6594)	Inositol phosphate metabolism	H2O_c0 + Inositol_3_phosphate_c0 <=> Phosphate_c0 + L_Inositol_c0
rxn01255_c0	5 O 1 Carboxyvinyl 3 phosphoshikimate phosphate lyase chorismate forming c0	42197.4.peg.5437	Phenylalanine, tyrosine and tryptophan biosynthesis	5_O__1_Carboxyvinyl_3_phosphoshikimate_c0 <=> Phosphate_c0 + Chorismate_c0
rxn05872_c0	Secondary c0	(42197.4.peg.1956 or 42197.4.peg.1222 or 42197.4.peg.3449 or 42197.4.peg.5192 or 42197.4.peg.6911 or 42197.4.peg.5205 or 42197.4.peg.5480 or 42197.4.peg.3249 or 42197.4.peg.4050)	Glycerolipid metabolism	NAD_c0 + Secondary_alcohol_c0 <=> H_c0 + NADH_c0 + Ketone_c0
rxn10014_c0	acyl CoA dehydrogenase tetradecanoyl CoA c0	(42197.4.peg.1569 or 42197.4.peg.4881 or 42197.4.peg.3362 or 42197.4.peg.512 or 42197.4.peg.3714 or 42197.4.peg.1599)	Valine, leucine and isoleucine degradation	H_c0 + NADH_c0 + 2E_Tetradecenoyl_CoA_c0 <=> NAD_c0 + Myristoyl_CoA_c0
rxn10299_c0	myristoyl lipoteichoic acid synthesis n24 linked glucose substituted c0	42197.4.peg.1376	Teichoic and lipoteichoic acids biosynthesis	24 UDP_glucose_c0 + Myristoyllipoteichoic_acid_n24__linked__unsubstituted_c0 <=> 24 UDP_c0 + Myristoyllipoteichoic_acid_n24__linked__glucose_substituted_c0
rxn04727_c0	R06918 c0	(42197.4.peg.1660 or 42197.4.peg.200)	Degradation of aromatic compounds	H2O_c0 + NAD_c0 + 1_Naphthaldehyde_c0 <=> 2 H_c0 + NADH_c0 + 1_Naphthoic_acid_c0
rxn00776_c0	uracil hydro lyase adding D ribose 5 phosphatepseudouridine 5 phosphate forming c0	((42197.4.peg.5923 and 42197.4.peg.6682) or (Unknown and 42197.4.peg.5841 and 42197.4.peg.5518 and Unknown and 42197.4.peg.5611 and Unknown))	Pyrimidine metabolism	ribose_5_phosphate_c0 + Uracil_c0 <=> H2O_c0 + Pseudouridine_5_phosphate_c0
rxn05251_c0	FACOAL170anteiso c0	(42197.4.peg.4590 or 42197.4.peg.5041 or 42197.4.peg.1057 or 42197.4.peg.4482 or 42197.4.peg.4466 or 42197.4.peg.3721 or 42197.4.peg.6839 or 42197.4.peg.631 or 42197.4.peg.4126)	Fatty acid biosynthesis	ATP_c0 + CoA_c0 + fa12_c0 <=> PPi_c0 + AMP_c0 + fa12coa_c0
rxn05485_c0	N Acetyl D glucosamine transport via PEP Pyr PTS c0	(Unknown and 42197.4.peg.5442 and 42197.4.peg.5442 and 42197.4.peg.7174)	Fructose and mannose metabolism	Phosphoenolpyruvate_c0 + N_Acetyl_D_glucosamine_e0 <=> Pyruvate_c0 + N_Acetyl_D_glucosamine_6_phosphate_c0
rxn14089_c0	cis 3 chloro 2 propene 1 ol NAD oxidoreductase c0	(42197.4.peg.1222 or 42197.4.peg.1956 or 42197.4.peg.5192 or 42197.4.peg.6911 or 42197.4.peg.3449 or 42197.4.peg.3249 or 42197.4.peg.4050 or 42197.4.peg.5205 or 42197.4.peg.5480)	Chloroalkane and chloroalkene degradation	NAD_c0 + cis_3_Chloro_2_propene_1_ol_c0 <=> H_c0 + NADH_c0 + cis_3_Chloroallyl_aldehyde_c0
rxn00214_c0	UDP glucose 4 epimerase c0	(42197.4.peg.1461 or 42197.4.peg.161 or 42197.4.peg.2908 or 42197.4.peg.1783 or 42197.4.peg.1663 or 42197.4.peg.4987 or 42197.4.peg.2913 or 42197.4.peg.1485)	Amino sugar and nucleotide sugar metabolism	UDP_glucose_c0 <=> UDP_galactose_c0
rxn01211_c0	5 10 Methenyltetrahydrofolate 5 hydrolase decyclizing c0	((42197.4.peg.4106 or 42197.4.peg.6601) and (42197.4.peg.4106 or 42197.4.peg.6601))	Carbon fixation pathways in prokaryotes	H2O_c0 + 5_10_Methenyltetrahydrofolate_c0 <=> H_c0 + 10_Formyltetrahydrofolate_c0
rxn01453_c0	3 Hydroxybutanoyl CoA NADP oxidoreductase c0	(42197.4.peg.2262 or 42197.4.peg.2262)	Glyoxylate and dicarboxylate metabolism	NADP_c0 + R_3_Hydroxybutanoyl_CoA_c0 <=> H_c0 + NADPH_c0 + Acetoacetyl_CoA_c0
rxn00527_c0	L tyrosine 2 oxoglutarate aminotransferase c0	(42197.4.peg.6745 or ((42197.4.peg.5813 or 42197.4.peg.4504) and 42197.4.peg.152))	Phenylalanine, tyrosine and tryptophan biosynthesis	2_Oxoglutarate_c0 + L_Tyrosine_c0 <=> L_Glutamate_c0 + p_hydroxyphenylpyruvate_c0
rxn01215_c0	3 phospho D glyceroyl phosphate alpha D glucose 1 phosphate 6 phosphotransferase c0	42197.4.peg.1389	Starch and sucrose metabolism	H_c0 + 1_3_Bisphospho_D_glycerate_c0 + Glucose_1_phosphate_c0 <=> 3_Phosphoglycerate_c0 + alpha_D_glucose_1_6_biphosphate_c0
rxn05322_c0	Butyryl acyl carrier protein malonyl CoA C acyltransferasedecarboxylating oxoacyl and enoyl reducing c0	(42197.4.peg.5036 or 42197.4.peg.2263)	Fatty acid biosynthesis	2 H_c0 + NADH_c0 + But_2_enoyl_acyl_carrier_protein_c0 <=> NAD_c0 + Butyryl_ACP_c0
rxn12848_c0	Gly Cys ABC transporters c0	((42197.4.peg.6295 or 42197.4.peg.4901 or 42197.4.peg.191 or 42197.4.peg.3552 or 42197.4.peg.747 or 42197.4.peg.660) or 42197.4.peg.745 or (42197.4.peg.4902 or 42197.4.peg.746 or 42197.4.peg.190 or 42197.4.peg.659) or (42197.4.peg.4428 or 42197.4.peg.7088 or 42197.4.peg.187 or 42197.4.peg.3175) or (42197.4.peg.4905 or 42197.4.peg.2748 or 42197.4.peg.6297 or 42197.4.peg.3003 or 42197.4.peg.5112 or…	ABC transporters	H2O_c0 + ATP_c0 + Gly_Cys_e0 <=> H_c0 + ADP_c0 + Phosphate_c0 + Gly_Cys_c0
rxn00792_c0	biotin CoA ligase AMP forming c0	42197.4.peg.6487	Biotin metabolism	PPi_c0 + Biotinyl_5_AMP_c0 <=> BIOT_c0 + ATP_c0
rxn03537_c0	R05222 c0	42197.4.peg.1351	Porphyrin and chlorophyll metabolism	GTP_c0 + Adenosyl_cobinamide_phosphate_c0 <=> PPi_c0 + H_c0 + Adenosylcobinamide_GDP_c0
rxn08804_c0	Lysophospholipase L1 2 acylglycerophosphoethanolamine n C14 0 periplasm c0	(42197.4.peg.535 or 42197.4.peg.5968)	Glycerolipid metabolism	H2O_c0 + 1_Acyl_sn_glycero_3_phosphoethanolamine_tetradecanoyl_c0 <=> H_c0 + Glycerophosphoethanolamine_c0 + Myristic_acid_c0
rxn13782_c0	Protein biosynthesis c0	(42197.4.peg.6720 and 42197.4.peg.6133 and (42197.4.peg.6251 or 42197.4.peg.4533) and 42197.4.peg.6686 and 42197.4.peg.6703 and Unknown and 42197.4.peg.6714 and Unknown and 42197.4.peg.6704 and 42197.4.peg.5918 and (42197.4.peg.738 or 42197.4.peg.6573) and 42197.4.peg.7144 and 42197.4.peg.6709 and 42197.4.peg.6716 and 42197.4.peg.1183 and 42197.4.peg.6685 and 42197.4.peg.6021 and (42197.4.peg.497…	Folate biosynthesis	<=> Protein_biosynthesis_c0
rxn04270_c0	cis 2 Methyl 5 isopropylhexa 2 5 dienal dehydrogenase c0	(42197.4.peg.200 or 42197.4.peg.1660)	Limonene and pinene degradation	H2O_c0 + NAD_c0 + cis_2_Methyl_5_isopropylhexa_2_5_dienal_c0 <=> 2 H_c0 + NADH_c0 + cis_2_Methyl_5_isopropylhexa_2_5_dienoic_acid_c0
rxn05430_c0	14 methyl 3 oxo pentadecanoyl ACP NADP oxidoreductase c0	(42197.4.peg.3013 or 42197.4.peg.4760 or 42197.4.peg.2472 or 42197.4.peg.4073 or 42197.4.peg.1608 or 42197.4.peg.354 or 42197.4.peg.5037 or 42197.4.peg.5314 or 42197.4.peg.5306 or 42197.4.peg.1610 or 42197.4.peg.2691 or 42197.4.peg.7076 or 42197.4.peg.839 or 42197.4.peg.7132 or 42197.4.peg.5937 or 42197.4.peg.2504 or 42197.4.peg.2020 or 42197.4.peg.3310 or 42197.4.peg.5224 or 42197.4.peg.3099 or …	Fatty acid biosynthesis	H_c0 + NADPH_c0 + 14_methyl_3_oxo_pentadecanoyl_ACP_c0 <=> NADP_c0 + 14_methyl_3_hydroxy_pentadecanoyl_ACP_c0
rxn06099_c0	Steryl ester acylhydrolase c0	(42197.4.peg.2147 or 42197.4.peg.1002)	None	H2O_c0 + Steryl_ester_c0 <=> H_c0 + Carboxylic_acid_c0 + Sterol_c0
rxn11838_c0	4 hydroxy 5 phenyltetrahydro 1 3 oxazin 2 one NAD oxidoreductase c0	(42197.4.peg.1222 or 42197.4.peg.1956 or 42197.4.peg.4050 or 42197.4.peg.3249 or 42197.4.peg.5205 or 42197.4.peg.5480 or 42197.4.peg.6911 or 42197.4.peg.5192 or 42197.4.peg.3449)	Drug metabolism - cytochrome P450	NAD_c0 + 4_Hydroxy_5_phenyltetrahydro_1_3_oxazin_2_one_c0 <=> H_c0 + NADH_c0 + 5_Phenyl_1_3_oxazinane_2_4_dione_c0
rxn01917_c0	ATP N acetyl L glutamate 5 phosphotransferase c0	(42197.4.peg.5640 or 42197.4.peg.5640)	Arginine biosynthesis	ATP_c0 + N_Acetyl_L_glutamate_c0 <=> ADP_c0 + n_acetylglutamyl_phosphate_c0
rxn10236_c0	anteisopentadecanoyl phosphatidylserine decarboxylase c0	42197.4.peg.420	Glycerolipid metabolism	2 H_c0 + Dianteisopentadecanoylphosphatidylserine_c0 <=> CO2_c0 + Dianteisopentadecanoylphosphatidylethanolamine_c0
rxn08527_c0	fumarate reductase c0	((42197.4.peg.1424 or 42197.4.peg.6567) or (42197.4.peg.6565 and Unknown and 42197.4.peg.6566 and Unknown and Unknown and Unknown) or ((42197.4.peg.6568 or 42197.4.peg.1425) and (42197.4.peg.6567 or 42197.4.peg.1424)))	Folate biosynthesis	Fumarate_c0 + Menaquinol_8_c0 <=> Menaquinone_8_c0 + Succinate_c0
rxn05501_c0	arbutin transport via PEP Pyr PTS c0	(Unknown and Unknown and Unknown and Unknown and 42197.4.peg.7174)	Fructose and mannose metabolism	Phosphoenolpyruvate_c0 + Ursin_e0 <=> Pyruvate_c0 + Arbutin_6P_c0
rxn01509_c0	ATP dGMP phosphotransferase c0	(42197.4.peg.5418 or 42197.4.peg.5418)	Purine metabolism	H_c0 + ATP_c0 + dGMP_c0 <=> ADP_c0 + dGDP_c0
rxn01999_c0	dTDP 4 amino 4 6 dideoxy D glucose 2 oxoglutarate aminotransferase c0	(42197.4.peg.3368 or 42197.4.peg.3305)	Polyketide sugar unit biosynthesis	2_Oxoglutarate_c0 + dTDP_4_amino_4_6_dideoxy_D_glucose_c0 <=> dTDP_4_oxo_6_deoxy_D_glucose_c0 + L_Glutamate_c0
rxn02011_c0	UDP N acetylmuramoyl L alanyl D glutamate L meso 2 6 diaminoheptanedioate gamma ligase ADP forming c0	42197.4.peg.5867	Lysine biosynthesis	ATP_c0 + meso_2_6_Diaminopimelate_c0 + UDP_N_acetylmuramoyl_L_alanyl_D_glutamate_c0 <=> H_c0 + ADP_c0 + Phosphate_c0 + UDP_N_acetylmuramoyl_L_alanyl_D_gamma_glutamyl_meso_2_6_diaminopimelate_c0
rxn01748_c0	Allantoin amidohydrolase c0	42197.4.peg.6032	None	H2O_c0 + Allantoin_c0 <=> Allantoate_c0
rxn01548_c0	guanosine phosphate alpha D ribosyltransferase c0	42197.4.peg.6520	Purine metabolism	Phosphate_c0 + Guanosine_c0 <=> Ribose_1_phosphate_c0 + Guanine_c0
rxn08528_c0	fumarate reductase c0	((42197.4.peg.1424 or 42197.4.peg.6567) or (Unknown and Unknown and Unknown and 42197.4.peg.6566 and Unknown and 42197.4.peg.6565) or ((42197.4.peg.1425 or 42197.4.peg.6568) and (42197.4.peg.1424 or 42197.4.peg.6567)))	Folate biosynthesis	Fumarate_c0 + 2_Demethylmenaquinol_8_c0 <=> 2_Demethylmenaquinone_8_c0 + Succinate_c0
rxn01145_c0	Thymidylate 5 phosphohydrolase c0	(42197.4.peg.176 or 42197.4.peg.149)	Pyrimidine metabolism	H2O_c0 + dTMP_c0 <=> Phosphate_c0 + Thymidine_c0
rxn07586_c0	cobalt precorrin 5A acylhydrolase c0	(42197.4.peg.5952 or (42197.4.peg.2109 or 42197.4.peg.246))	Porphyrin and chlorophyll metabolism	H2O_c0 + Cobalt_precorrin_5_c0 <=> Acetaldehyde_c0 + Cobalt_precorrin_5B_c0
rxn09205_c0	Phosphatidylserine syntase n C12 0 c0	42197.4.peg.419	Glycerolipid metabolism	L_Serine_c0 + CDP_1_2_didodecanoylglycerol_c0 <=> 2 H_c0 + CMP_c0 + phosphatidylserine_didodecanoyl_c0
rxn05163_c0	putrescine transport via ABC system c0	(42197.4.peg.2943 and Unknown and (42197.4.peg.2139 or 42197.4.peg.2945) and 42197.4.peg.5993 and 42197.4.peg.5994 and (42197.4.peg.5992 or 42197.4.peg.2944) and 42197.4.peg.5991)	None	H2O_c0 + ATP_c0 + Putrescine_e0 <=> H_c0 + ADP_c0 + Phosphate_c0 + Putrescine_c0
rxn00589_c0	salicylate NADH oxygen oxidoreductase 1 hydroxylating decarboxylating c0	(42197.4.peg.3371 or 42197.4.peg.1659 or 42197.4.peg.4299 or 42197.4.peg.4738 or 42197.4.peg.6110)	Degradation of aromatic compounds	2 H_c0 + NADH_c0 + O2_c0 + SALC_c0 <=> H2O_c0 + CO2_c0 + NAD_c0 + Catechol_c0
rxn05364_c0	6 methyl 3 oxo octanoyl ACP NADP oxidoreductase c0	(42197.4.peg.2691 or 42197.4.peg.7076 or 42197.4.peg.839 or 42197.4.peg.5314 or 42197.4.peg.5306 or 42197.4.peg.1610 or 42197.4.peg.5037 or 42197.4.peg.354 or 42197.4.peg.1608 or 42197.4.peg.4073 or 42197.4.peg.2472 or 42197.4.peg.4760 or 42197.4.peg.3013 or 42197.4.peg.4739 or 42197.4.peg.4062 or 42197.4.peg.7112 or 42197.4.peg.4516 or 42197.4.peg.2477 or 42197.4.peg.4757 or 42197.4.peg.402 or 4…	Fatty acid biosynthesis	H_c0 + NADPH_c0 + 6_methyl_3_oxo_octanoyl_ACP_c0 <=> NADP_c0 + 6_methyl_3_hydroxy_octanoyl_ACP_c0
rxn01854_c0	Nalpha Benzyloxycarbonyl L leucine urethanehydrolase c0	(42197.4.peg.347 or 42197.4.peg.3831 or 42197.4.peg.1426 or 42197.4.peg.804 or 42197.4.peg.4181 or 42197.4.peg.4285 or 42197.4.peg.465 or 42197.4.peg.4920 or 42197.4.peg.846 or 42197.4.peg.4378)	None	H_c0 + H2O_c0 + Nalpha_Benzyloxycarbonyl_L_leucine_c0 <=> CO2_c0 + L_Leucine_c0 + Phenylcarbinol_c0
rxn09201_c0	Phosphatidylserine decarboxylase n C16 1 c0	42197.4.peg.420	Glycerolipid metabolism	2 H_c0 + phosphatidylserine_dihexadec_9_enoyl_c0 <=> CO2_c0 + phosphatidylethanolamine_dihexadec_9enoyl_c0
rxn03741_c0	4 chlorophenol NADPH oxygen oxidoreductase 6 hydroxylating c0	(42197.4.peg.3792 or 42197.4.peg.5052)	Degradation of aromatic compounds	H_c0 + NADPH_c0 + O2_c0 + p_Chlorophenol_c0 <=> H2O_c0 + NADP_c0 + 4_Chlorocatechol_c0
rxn02115_c0	Acetoin racemase c0	42197.4.peg.5399	Butanoate metabolism	ACTN_c0 <=> S_Acetoin_c0
rxn10122_c0	NADH dehydrogenase ubiquinone 8 35 protons c0	(42197.4.peg.6781 and (42197.4.peg.6761 or 42197.4.peg.6785) and 42197.4.peg.6777 and 42197.4.peg.6779 and 42197.4.peg.6776 and 42197.4.peg.6775 and 42197.4.peg.6780 and 42197.4.peg.6773 and 42197.4.peg.6774 and 42197.4.peg.6782 and (42197.4.peg.306 or 42197.4.peg.6783) and 42197.4.peg.6786 and (42197.4.peg.6760 or 42197.4.peg.6784) and (42197.4.peg.6778 or 42197.4.peg.6759))	None	4.5 H_c0 + NADH_c0 + Ubiquinone_8_c0 <=> NAD_c0 + 3.5 H_e0 + Ubiquinol_8_c0
rxn05547_c0	oligopeptide transporting ATPase c0	((42197.4.peg.6295 or 42197.4.peg.4901 or 42197.4.peg.191 or 42197.4.peg.3552 or 42197.4.peg.747 or 42197.4.peg.660) or 42197.4.peg.745 or (42197.4.peg.4902 or 42197.4.peg.746 or 42197.4.peg.659 or 42197.4.peg.190) or (42197.4.peg.3175 or 42197.4.peg.187 or 42197.4.peg.7088 or 42197.4.peg.4428) or (42197.4.peg.6297 or 42197.4.peg.5112 or 42197.4.peg.3003 or 42197.4.peg.4905 or 42197.4.peg.2748 or…	ABC transporters	H2O_c0 + ATP_c0 + Gly_Gln_e0 <=> H_c0 + ADP_c0 + Phosphate_c0 + Gly_Gln_c0
rxn08352_c0	R08210 c0	(42197.4.peg.5197 or 42197.4.peg.710)	Terpenoid backbone biosynthesis	H_c0 + NADH_c0 + 1_Hydroxy_2_methyl_2_butenyl_4_diphosphate_c0 <=> H2O_c0 + NAD_c0 + DMAPP_c0
rxn00187_c0	L Glutamate ammonia ligase ADP forming c0	(42197.4.peg.904 or 42197.4.peg.893)	Glyoxylate and dicarboxylate metabolism	ATP_c0 + NH3_c0 + L_Glutamate_c0 <=> H_c0 + ADP_c0 + Phosphate_c0 + L_Glutamine_c0
rxn00376_c0	N Formyl L aspartate amidohydrolase c0	42197.4.peg.992	Glyoxylate and dicarboxylate metabolism	H2O_c0 + N_Formyl_L_aspartate_c0 <=> L_Aspartate_c0 + Formate_c0
rxn08850_c0	Lysophospholipase L2 2 acylglycerophosphoglycerol n C18 0 c0	(42197.4.peg.535 or 42197.4.peg.5968)	Glycerolipid metabolism	H2O_c0 + 2_Acyl_sn_glycero_3_phosphoglycerol_octadecanoyl_c0 <=> H_c0 + Glycerophosphoglycerol_c0 + ocdca_c0
rxn05734_c0	aldehyde dehydrogenase glyoxylate NAD c0	(42197.4.peg.6632 or 42197.4.peg.6216 or 42197.4.peg.1081 or 42197.4.peg.4871 or 42197.4.peg.3715 or 42197.4.peg.2879)	Glycerolipid metabolism	H2O_c0 + NAD_c0 + Glyoxalate_c0 <=> 2 H_c0 + NADH_c0 + Oxalate_c0
rxn00772_c0	ATP D ribose 5 phosphotransferase c0	(42197.4.peg.1499 or 42197.4.peg.7175)	Pentose phosphate pathway	ATP_c0 + D_Ribose_c0 <=> H_c0 + ADP_c0 + ribose_5_phosphate_c0
rxn02229_c0	3 Mercaptopyruvate cyanide sulfurtransferase c0	42197.4.peg.5832	Cysteine and methionine metabolism	Sulfite_c0 + Mercaptopyruvate_c0 <=> Pyruvate_c0 + H2S2O3_c0
rxn00721_c0	ATP anthranilate N adenylyltransferase c0	42197.4.peg.6027	None	ATP_c0 + Anthranilate_c0 <=> PPi_c0 + H_c0 + N_Adenylylanthranilate_c0
rxn08812_c0	Lysophospholipase L1 2 acylglycerophosphoglycerol n C14 1 periplasm c0	(42197.4.peg.5968 or 42197.4.peg.535)	Glycerolipid metabolism	H2O_c0 + 1_Acyl_sn_glycero_3_phosphoglycerol_tetradec_7_enoyl_c0 <=> H_c0 + Glycerophosphoglycerol_c0 + tetradecenoate_c0
rxn05682_c0	allantoin transport in via proton symport c0	42197.4.peg.2182	None	H_e0 + Allantoin_e0 <=> H_c0 + Allantoin_c0
rxn00006_c0	hydrogen peroxide hydrogen peroxide oxidoreductase c0	((42197.4.peg.4289 or 42197.4.peg.4535 or 42197.4.peg.204 or 42197.4.peg.2598) or (42197.4.peg.4535 or 42197.4.peg.4289 or 42197.4.peg.204 or 42197.4.peg.2598))	Glyoxylate and dicarboxylate metabolism	2 H2O2_c0 <=> 2 H2O_c0 + O2_c0
rxn02503_c0	ATP 2 amino 4 hydroxy 6 hydroxymethyl 7 8 dihydropteridine 6 pyrophosphotransferase c0	42197.4.peg.303	Folate biosynthesis	ATP_c0 + 6_hydroxymethyl_dihydropterin_c0 <=> 2_Amino_4_hydroxy_6_hydroxymethyl_7_8_dihydropteridinediphosphate_c0 + H_c0 + AMP_c0
rxn05338_c0	3R 3 Hydroxydecanoyl acyl carrier protein NADP oxidoreductase c0	(42197.4.peg.7132 or 42197.4.peg.5937 or 42197.4.peg.2020 or 42197.4.peg.3310 or 42197.4.peg.2504 or 42197.4.peg.5224 or 42197.4.peg.4739 or 42197.4.peg.4062 or 42197.4.peg.402 or 42197.4.peg.3099 or 42197.4.peg.7112 or 42197.4.peg.4516 or 42197.4.peg.4757 or 42197.4.peg.2477 or 42197.4.peg.3013 or 42197.4.peg.4760 or 42197.4.peg.2472 or 42197.4.peg.4073 or 42197.4.peg.354 or 42197.4.peg.1608 or …	Fatty acid biosynthesis	NADP_c0 + R_3_Hydroxydecanoyl_acyl_carrier_protein_c0 <=> H_c0 + NADPH_c0 + 3_oxodecanoyl_acp_c0
rxn02262_c0	ATP 6 deoxy L galactose 1 phosphotransferase c0	42197.4.peg.1051	Amino sugar and nucleotide sugar metabolism	ATP_c0 + L_Fucose_c0 <=> H_c0 + ADP_c0 + L_Fucose_1_phosphate_c0
rxn03135_c0	R04558 c0	(42197.4.peg.5805 and 42197.4.peg.5800)	Histidine metabolism	L_Glutamine_c0 + phosphoribulosylformimino_AICAR_phosphate_c0 <=> 2 H_c0 + L_Glutamate_c0 + D_erythro_imidazol_glycerol_phosphate_c0 + AICAR_c0
rxn08085_c0	1 tetradec 7 enoyl sn glycerol 3 phosphate O acyltransferase n C14 1 c0	(42197.4.peg.1362 or 42197.4.peg.5899 or 42197.4.peg.6047 or 42197.4.peg.6149 or 42197.4.peg.6098 or 42197.4.peg.5209 or 42197.4.peg.1387 or 42197.4.peg.1617)	Glycerolipid metabolism	H_c0 + 1_tetradec_7_enoyl_sn_glycerol_3_phosphate_c0 + Tetradecenoyl_ACP_c0 <=> ACP_c0 + 1_2_ditetradec_7_enoyl_sn_glycerol_3_phosphate_c0
rxn12146_c0	5 Deoxy glucuranate isomerase c0	42197.4.peg.6947	Inositol phosphate metabolism	5_Deoxy_glucuronic_acid_c0 <=> DKH_c0
rxn05429_c0	12 methyl tridecanoyl ACP malonyl acyl carrier protein C acyltransferase decarboxylating c0	((42197.4.peg.1317 or 42197.4.peg.5042) and (42197.4.peg.3239 or 42197.4.peg.1319 or 42197.4.peg.3237))	Fatty acid biosynthesis	Malonyl_acyl_carrierprotein__c0 + 12_methyl_tridecanoyl_ACP_c0 <=> CO2_c0 + ACP_c0 + 14_methyl_3_oxo_pentadecanoyl_ACP_c0
rxn08310_c0	CDP diacylglycerol synthetase n C16 1 c0	42197.4.peg.6003	Glycerolipid metabolism	CTP_c0 + 1_2_dihexadec_9_enoyl_sn_glycerol_3_phosphate_c0 <=> PPi_c0 + H_c0 + CDP_1_2_dihexadec_9_enoylglycerol_c0
rxn00915_c0	GMP diphosphate 5 phospho alpha D ribosyltransferase c0	(42197.4.peg.297 or 42197.4.peg.3930)	Purine metabolism	PRPP_c0 + Guanine_c0 <=> PPi_c0 + H_c0 + GMP_c0
rxn06328_c0	alpha L fucoside fucohydrolase c0	(42197.4.peg.1907 or 42197.4.peg.1981 or 42197.4.peg.2661)	None	H2O_c0 + alpha_L_Fucoside_c0 <=> L_Fucose_c0 + Alcohol_c0
rxn02853_c0	Imidazole acetaldehyde NAD oxidoreductase c0	(42197.4.peg.6632 or 42197.4.peg.6216 or 42197.4.peg.1081 or 42197.4.peg.4871 or 42197.4.peg.3715 or 42197.4.peg.2879)	Histidine metabolism	H2O_c0 + NAD_c0 + Imidazole_acetaldehyde_c0 <=> 2 H_c0 + NADH_c0 + 4_Imidazoleacetate_c0
rxn01967_c0	beta D Glucose 1 phosphate 1 6 phosphomutase c0	(42197.4.peg.1859 or 42197.4.peg.1859)	Starch and sucrose metabolism	beta_D_Glucose_1_phosphate_c0 <=> beta_D_Glucose_6_phosphate_c0
rxn06752_c0	R04634 c0	(42197.4.peg.35 or 42197.4.peg.1734 or 42197.4.peg.4750 or 42197.4.peg.2035 or 42197.4.peg.2250 or 42197.4.peg.1837 or 42197.4.peg.1874 or 42197.4.peg.5055)	None	H2O_c0 + GM2_c0 <=> Neu5Ac_c0 + GA2_c0
rxn03462_c0	Gal beta1 3GalNAc beta1 4Gal beta1 4Glc beta1 1Cer galactohydrolase c0	(42197.4.peg.1923 or 42197.4.peg.2546 or 42197.4.peg.3244 or 42197.4.peg.2029 or 42197.4.peg.2662 or 42197.4.peg.592 or 42197.4.peg.2255 or 42197.4.peg.4771 or 42197.4.peg.3963)	None	H2O_c0 + GA1_c0 <=> Galactose_c0 + GA2_c0
rxn10224_c0	anteisopentadecanoyl phosphatidate cytidylyltransferase c0	42197.4.peg.6003	Glycerolipid metabolism	CTP_c0 + 1_2_dianteisopentadecanoyl_sn_glycerol_3_phosphate_c0 <=> PPi_c0 + H_c0 + CDP_1_2_dianteisopentadecanoylglycerol_c0
rxn05337_c0	3R 3 Hydroxyhexanoyl acyl carrier protein NADP oxidoreductase c0	(42197.4.peg.4073 or 42197.4.peg.2472 or 42197.4.peg.4760 or 42197.4.peg.3013 or 42197.4.peg.5037 or 42197.4.peg.7076 or 42197.4.peg.2691 or 42197.4.peg.839 or 42197.4.peg.5306 or 42197.4.peg.1610 or 42197.4.peg.5314 or 42197.4.peg.1608 or 42197.4.peg.354 or 42197.4.peg.3310 or 42197.4.peg.2020 or 42197.4.peg.2504 or 42197.4.peg.5937 or 42197.4.peg.7132 or 42197.4.peg.7112 or 42197.4.peg.2477 or …	Fatty acid biosynthesis	NADP_c0 + D_3_Hydroxyhexanoyl_acp_c0 <=> NADPH_c0 + 3_Oxohexanoyl_acp_c0
rxn01135_c0	Oxalate CoA ligase AMP forming c0	42197.4.peg.856	Glyoxylate and dicarboxylate metabolism	ATP_c0 + CoA_c0 + Oxalate_c0 <=> PPi_c0 + AMP_c0 + Oxalyl_CoA_c0
rxn01477_c0	6 Phospho D gluconate hydro lyase2 dehydro 3 deoxy 6 phospho D gluconate forming c0	42197.4.peg.1419	Pentose phosphate pathway	6_Phospho_D_gluconate_c0 <=> H2O_c0 + 2_Keto_3_deoxy_6_phosphogluconate_c0
rxn01653_c0	5 Formyltetrahydrofolate cyclo ligase ADP forming c0	(42197.4.peg.605 or 42197.4.peg.898)	One carbon pool by folate	ATP_c0 + 5_Formyltetrahydrofolate_c0 <=> ADP_c0 + Phosphate_c0 + 5_10_Methenyltetrahydrofolate_c0
rxn00474_c0	L serine hydro lyase adding indole L tryptophan forming c0	((42197.4.peg.5794 and 42197.4.peg.5795) or 42197.4.peg.6831)	Phenylalanine, tyrosine and tryptophan biosynthesis	L_Serine_c0 + indol_c0 <=> H2O_c0 + L_Tryptophan_c0
rxn03147_c0	1 5 Phosphoribosyl 5 amino 4 carboxyimidazole L aspartate ligase ADP forming c0	(42197.4.peg.6985 or 42197.4.peg.6958)	Purine metabolism	L_Aspartate_c0 + ATP_c0 + 5_Phosphoribosyl_4_carboxy_5_aminoimidazole_c0 <=> H_c0 + ADP_c0 + Phosphate_c0 + SAICAR_c0
rxn05376_c0	12 methyl 3 oxo tetra decanoyl ACP NADP oxidoreductase c0	(42197.4.peg.5037 or 42197.4.peg.5306 or 42197.4.peg.1610 or 42197.4.peg.5314 or 42197.4.peg.839 or 42197.4.peg.7076 or 42197.4.peg.2691 or 42197.4.peg.1608 or 42197.4.peg.354 or 42197.4.peg.2472 or 42197.4.peg.4073 or 42197.4.peg.3013 or 42197.4.peg.4760 or 42197.4.peg.402 or 42197.4.peg.3099 or 42197.4.peg.7112 or 42197.4.peg.4516 or 42197.4.peg.2477 or 42197.4.peg.4757 or 42197.4.peg.4739 or 4…	Fatty acid biosynthesis	H_c0 + NADPH_c0 + 12_methyl_3_oxo_tetra_decanoyl_ACP_c0 <=> NADP_c0 + 12_methyl_3_hydroxy_tetra_decanoyl_ACP_c0
rxn01123_c0	ATP 2 dehydro 3 deoxy D gluconate 6 phosphotransferase c0	(42197.4.peg.5664 or 42197.4.peg.5233)	Pentose phosphate pathway	ATP_c0 + 2_keto_3_deoxygluconate_c0 <=> H_c0 + ADP_c0 + 2_Keto_3_deoxy_6_phosphogluconate_c0
rxn11809_c0	alcophosphamide NAD oxidoreductase c0	(42197.4.peg.5192 or 42197.4.peg.6911 or 42197.4.peg.3449 or 42197.4.peg.3249 or 42197.4.peg.4050 or 42197.4.peg.5205 or 42197.4.peg.5480 or 42197.4.peg.1222 or 42197.4.peg.1956)	Drug metabolism - cytochrome P450	H_c0 + NADH_c0 + Aldophosphamide_c0 <=> NAD_c0 + Alcophosphamide_c0
rxn01116_c0	D Ribulose 5 phosphate 3 epimerase c0	(42197.4.peg.5399 or (42197.4.peg.6393 or 42197.4.peg.1782))	Pentose phosphate pathway	D_Ribulose5_phosphate_c0 <=> D_Xylulose5_phosphate_c0
rxn02182_c0	beta alanyl CoA ammonia lyase acryloyl CoA forming c0	(42197.4.peg.4624 or 42197.4.peg.5635)	Propanoate metabolism	beta_Alanyl_CoA_c0 <=> NH3_c0 + Acrylyl_CoA_c0
rxn02811_c0	3 Isopropylmalate hydro lyase c0	(42197.4.peg.6105 or 42197.4.peg.6106 or (42197.4.peg.6106 and 42197.4.peg.6105))	Valine, leucine and isoleucine biosynthesis	3_Isopropylmalate_c0 <=> H2O_c0 + 2_Isopropylmaleate_c0
rxn05173_c0	L arabinose transport via ABC system c0	((42197.4.peg.3085 and Unknown and Unknown) or 42197.4.peg.1914 or (42197.4.peg.1915 or 42197.4.peg.1904) or 42197.4.peg.1916)	None	H2O_c0 + ATP_c0 + L_Arabinose_e0 <=> H_c0 + ADP_c0 + Phosphate_c0 + L_Arabinose_c0
rxn03062_c0	3 Isopropylmalate NAD oxidoreductase c0	(42197.4.peg.6114 or 42197.4.peg.6114)	Valine, leucine and isoleucine biosynthesis	NAD_c0 + 3_Isopropylmalate_c0 <=> H_c0 + NADH_c0 + 2_isopropyl_3_oxosuccinate_c0
rxn01046_c0	L valine carboxy lyase 2 methylpropanamine forming c0	42197.4.peg.4406	None	H_c0 + L_Valine_c0 <=> CO2_c0 + Isobutylamine_c0
rxn08847_c0	Lysophospholipase L2 2 acylglycerophosphoglycerol n C14 1 c0	(42197.4.peg.535 or 42197.4.peg.5968)	Glycerolipid metabolism	H2O_c0 + 2_Acyl_sn_glycero_3_phosphoglycerol_tetradec_7_enoyl_c0 <=> H_c0 + Glycerophosphoglycerol_c0 + tetradecenoate_c0
rxn00868_c0	Butanoyl CoA acceptor 2 3 oxidoreductase c0	((42197.4.peg.4881 or 42197.4.peg.1569 or 42197.4.peg.3362 or 42197.4.peg.512 or 42197.4.peg.1599 or 42197.4.peg.3714) or (42197.4.peg.5756 or 42197.4.peg.5632 or 42197.4.peg.1568 or 42197.4.peg.6465 or 42197.4.peg.4420 or 42197.4.peg.3295 or 42197.4.peg.3000))	Butanoate metabolism	H_c0 + NADH_c0 + Crotonyl_CoA_c0 <=> NAD_c0 + Butyryl_CoA_c0
rxn05608_c0	ATP phosphohydrolase disaccharide importing c0	((42197.4.peg.2488 or 42197.4.peg.386 or 42197.4.peg.336) and 42197.4.peg.335 and (42197.4.peg.2486 or 42197.4.peg.3708 or 42197.4.peg.334 or 42197.4.peg.789) and Unknown)	Starch and sucrose metabolism	H2O_c0 + ATP_c0 + Amylotriose_e0 <=> H_c0 + ADP_c0 + Phosphate_c0 + Amylotriose_c0
rxn01544_c0	XMP pyrophosphate phosphoribosyltransferase c0	(42197.4.peg.297 or 42197.4.peg.3930)	Purine metabolism	PRPP_c0 + XAN_c0 <=> PPi_c0 + H_c0 + XMP_c0
rxn00863_c0	L histidinal NAD oxidoreductase c0	(42197.4.peg.5814 or 42197.4.peg.5814)	Histidine metabolism	H2O_c0 + NAD_c0 + L_Histidinal_c0 <=> 2 H_c0 + NADH_c0 + L_Histidine_c0
rxn09113_c0	Phosphatidylglycerol synthase n C18 0 c0	(42197.4.peg.2173 or 42197.4.peg.5543)	Glycerolipid metabolism	Glycerol_3_phosphate_c0 + CDP_1_2_dioctadecanoylglycerol_c0 <=> CMP_c0 + Phosphatidylglycerophosphate_dioctadecanoyl_c0
rxn00711_c0	UMP diphosphate phospho alpha D ribosyltransferase c0	(42197.4.peg.5426 and (42197.4.peg.5426 or 42197.4.peg.6528))	Pyrimidine metabolism	PRPP_c0 + Uracil_c0 <=> PPi_c0 + H_c0 + UMP_c0
rxn10184_c0	D sorbitol transport via PEP Pyr PTS periplasm c0	(Unknown and Unknown and Unknown and Unknown and 42197.4.peg.7174)	Fructose and mannose metabolism	Phosphoenolpyruvate_c0 + Sorbitol_e0 <=> Pyruvate_c0 + Sorbitol_6_phosphate_c0
rxn01270_c0	L arogenate 2 oxoglutarate aminotransferase c0	(42197.4.peg.152 or 42197.4.peg.3185)	Phenylalanine, tyrosine and tryptophan biosynthesis	Oxaloacetate_c0 + Pretyrosine_c0 <=> L_Aspartate_c0 + Prephenate_c0
rxn01763_c0	ATP L ribulose 5 phosphotransferase c0	42197.4.peg.1911	Pentose and glucuronate interconversions	ATP_c0 + L_Ribulose_c0 <=> H_c0 + ADP_c0 + L_ribulose_5_phosphate_c0
rxn00908_c0	glycine synthase c0	42197.4.peg.6606	Glyoxylate and dicarboxylate metabolism	NAD_c0 + Glycine_c0 + Tetrahydrofolate_c0 <=> CO2_c0 + NH3_c0 + NADH_c0 + 5_10_Methylenetetrahydrofolate_c0
rxn00795_c0	N6 D Biotinyl L lysine amidohydrolase c0	42197.4.peg.3881	Biotin metabolism	H2O_c0 + Biocytin_c0 <=> BIOT_c0 + L_Lysine_c0
rxn00986_c0	ATP propanoate adenylyltransferase c0	(42197.4.peg.2356 or 42197.4.peg.243)	Propanoate metabolism	PPi_c0 + Propionyladenylate_c0 <=> ATP_c0 + Propionate_c0
rxn10215_c0	anteisoheptadecanoyl 1 acylglycerol 3 phosphate O acyltransferase c0	(42197.4.peg.5899 or 42197.4.peg.6149 or 42197.4.peg.6047 or 42197.4.peg.1362 or 42197.4.peg.1387 or 42197.4.peg.5209 or 42197.4.peg.1617 or 42197.4.peg.6098)	Glycerolipid metabolism	fa12coa_c0 + 1_anteisoheptadecanoyl_sn_glycerol_3_phosphate_c0 <=> H_c0 + CoA_c0 + 1_2_dianteisoheptadecanoyl_sn_glycerol_3_phosphate_c0
rxn01138_c0	Adenosine phosphate alpha D ribosyltransferase c0	42197.4.peg.6520	Purine metabolism	Phosphate_c0 + Adenosine_c0 <=> Ribose_1_phosphate_c0 + Adenine_c0
rxn14090_c0	dimethylallyl diphosphate leachianone G 2 dimethylallyltransferase c0	42197.4.peg.1438	None	DMAPP_c0 + Leachianone_G_c0 <=> PPi_c0 + H_c0 + Sophoraflavanone_G_c0
rxn02402_c0	Nicotinate nucleotide pyrophosphate phosphoribosyltransferase carboxylating c0	42197.4.peg.5821	Nicotinate and nicotinamide metabolism	H_c0 + PRPP_c0 + Quinolinate_c0 <=> PPi_c0 + CO2_c0 + Nicotinate_ribonucleotide_c0
rxn08291_c0	D Amino acid dehydrogenase c0	42197.4.peg.3690	None	H_c0 + H2O_c0 + FAD_c0 + D_Alanine_c0 <=> NH3_c0 + Pyruvate_c0 + FADH2_c0
rxn03491_c0	S Adenosyl L methionine 1 precorrin 6Y C5 15 methyltransferase C 12 decarboxylating c0	((42197.4.peg.5953 or 42197.4.peg.1827) or (42197.4.peg.1827 or 42197.4.peg.5953))	Porphyrin and chlorophyll metabolism	2 S_Adenosyl_L_methionine_c0 + Precorrin_6B_c0 <=> 2 H_c0 + CO2_c0 + 2 S_Adenosyl_homocysteine_c0 + Precorrin_8_c0
rxn05452_c0	14 methyl hexa decanoyl ACP acyl carrier protein transferase c0	(42197.4.peg.2775 or 42197.4.peg.3307 or 42197.4.peg.2769 or 42197.4.peg.4565 or 42197.4.peg.4472 or 42197.4.peg.2770 or 42197.4.peg.3380 or 42197.4.peg.3376 or 42197.4.peg.4112 or 42197.4.peg.3306 or 42197.4.peg.4885 or 42197.4.peg.4175 or 42197.4.peg.3373 or 42197.4.peg.3377 or 42197.4.peg.4467 or 42197.4.peg.2784 or 42197.4.peg.3378 or 42197.4.peg.3980 or 42197.4.peg.4559 or 42197.4.peg.4741 o…	Fatty acid biosynthesis	2 H_c0 + CoA_c0 + 14_methyl_hexa_decanoyl_ACP_c0 <=> ACP_c0 + fa12coa_c0
rxn01607_c0	ATP R mevalonate 5 phosphotransferase c0	42197.4.peg.514	Terpenoid backbone biosynthesis	ATP_c0 + Mevalonic_acid_c0 <=> H_c0 + ADP_c0 + 5_phosphomevalonate_c0
rxn05465_c0	Malonyl CoA acyl carrier protein S malonyltransferase c0	(42197.4.peg.2767 or 42197.4.peg.4110 or 42197.4.peg.4470 or 42197.4.peg.4740 or 42197.4.peg.3375 or 42197.4.peg.4884 or 42197.4.peg.4564 or 42197.4.peg.4684 or 42197.4.peg.2782 or 42197.4.peg.1320 or 42197.4.peg.4468 or 42197.4.peg.2783 or 42197.4.peg.4560 or 42197.4.peg.5038 or 42197.4.peg.3971 or 42197.4.peg.4204 or 42197.4.peg.5096 or 42197.4.peg.4471 or 42197.4.peg.4113 or 42197.4.peg.4111 o…	Fatty acid biosynthesis	H_c0 + ACP_c0 + Malonyl_CoA_c0 <=> CoA_c0 + Malonyl_acyl_carrierprotein__c0
rxn12845_c0	Gly Leu aminopeptidase c0	((42197.4.peg.6693 or 42197.4.peg.3528 or 42197.4.peg.4277 or 42197.4.peg.5982) or (42197.4.peg.771 or 42197.4.peg.1346) or (42197.4.peg.5430 or 42197.4.peg.6024) or 42197.4.peg.1117)	Translation termination factors bacterial	H2O_c0 + Gly_Leu_c0 <=> Glycine_c0 + L_Leucine_c0
rxn08820_c0	Lysophospholipase L2 2 acylglycerophosphotidate n C16 0 c0	(42197.4.peg.535 or 42197.4.peg.5968)	Glycerolipid metabolism	H2O_c0 + 2_hexadecanoyl_sn_glycerol_3_phosphate_c0 <=> 2 H_c0 + Glycerol_3_phosphate_c0 + Palmitate_c0
rxn05380_c0	14 methyl 3 oxo hexa decanoyl ACP NADP oxidoreductase c0	(42197.4.peg.7132 or 42197.4.peg.5937 or 42197.4.peg.3310 or 42197.4.peg.2020 or 42197.4.peg.2504 or 42197.4.peg.5224 or 42197.4.peg.3099 or 42197.4.peg.402 or 42197.4.peg.7112 or 42197.4.peg.2477 or 42197.4.peg.4516 or 42197.4.peg.4757 or 42197.4.peg.4739 or 42197.4.peg.4062 or 42197.4.peg.3013 or 42197.4.peg.4760 or 42197.4.peg.2472 or 42197.4.peg.4073 or 42197.4.peg.1608 or 42197.4.peg.354 or …	Fatty acid biosynthesis	H_c0 + NADPH_c0 + 14_methyl_3_oxo_hexa_decanoyl_ACP_c0 <=> NADP_c0 + 14_methyl_3_hydroxy_hexa_decanoyl_ACP_c0
rxn05347_c0	Acyl acyl carrier protein malonyl acyl carrier protein C acyltransferase decarboxylating c0	(((42197.4.peg.1317 or 42197.4.peg.5042) and (42197.4.peg.3237 or 42197.4.peg.1319 or 42197.4.peg.3239)) or 42197.4.peg.6113)	Fatty acid biosynthesis	Malonyl_acyl_carrierprotein__c0 + Acetyl_ACP_c0 <=> CO2_c0 + ACP_c0 + Acetoacetyl_ACP_c0
rxn06077_c0	L methionine oxidized thioredoxin S oxidoreductase c0	42197.4.peg.4253	Cysteine and methionine metabolism	H2O_c0 + L_Methionine_c0 + trdox_c0 <=> trdrd_c0 + L_Methionine_S_oxide_c0
rxn04413_c0	R06558 c0	(42197.4.peg.1351 or 42197.4.peg.1911)	Porphyrin and chlorophyll metabolism	GTP_c0 + Adenosyl_cobinamide_c0 <=> H_c0 + GDP_c0 + Adenosyl_cobinamide_phosphate_c0
rxn00404_c0	L Arginine glycine amidinotransferase c0	42197.4.peg.5366	Arginine and proline metabolism	Glycine_c0 + L_Arginine_c0 <=> Ornithine_c0 + Glycocyamine_c0
rxn08126_c0	Amylomaltase maltotriose c0	42197.4.peg.5295	Starch and sucrose metabolism	Maltose_c0 + Amylotriose_c0 <=> D_Glucose_c0 + Maltotetraose_c0
rxn03407_c0	Undecaprenyl diphospho N acetylmuramoyl N acetylglucosamine L alanyl gamma D glutamyl L lysyl D alanyl D alanine ammonia ligase ADP forming c0	(42197.4.peg.893 or 42197.4.peg.904)	Peptidoglycan biosynthesis	ATP_c0 + NH3_c0 + Undecaprenyl_diphospho_N_acetylmuramoyl_N_acetylglucosamine_L_alanyl_gamma_D_glutamyl_L_lysyl_D_alanyl_D_alanine_c0 <=> H_c0 + ADP_c0 + Phosphate_c0 + Undecaprenyl_diphospho_N_acetylmuramoyl_N_acetylglucosamine_L_alanyl_D_isoglutaminyl_L_lysyl_D_alanyl_D_alanine_c0
rxn05143_c0	sinapoyl aldehyde NADP oxidoreductase c0	42197.4.peg.6834	Phenylpropanoid biosynthesis	H2O_c0 + NADP_c0 + Sinapaldehyde_c0 <=> 2 H_c0 + NADPH_c0 + Sinapate_c0
rxn05732_c0	acyl CoA dehydrogenase hexadecanoyl CoA c0	(42197.4.peg.4881 or 42197.4.peg.1569 or 42197.4.peg.3362 or 42197.4.peg.512 or 42197.4.peg.3714 or 42197.4.peg.1599)	Valine, leucine and isoleucine degradation	H_c0 + NADH_c0 + 2E_Hexadecenoyl_CoA_c0 <=> NAD_c0 + Palmitoyl_CoA_c0
rxn05388_c0	5 methyl hexanoyl ACP malonyl acyl carrier protein C acyltransferase decarboxylating c0	((42197.4.peg.3239 or 42197.4.peg.3237 or 42197.4.peg.1319) and (42197.4.peg.5042 or 42197.4.peg.1317))	Fatty acid biosynthesis	Malonyl_acyl_carrierprotein__c0 + 5_methyl_hexanoyl_ACP_c0 <=> CO2_c0 + ACP_c0 + 7_methyl_3_oxo_octanoyl_ACP_c0
rxn01870_c0	D Fructose 1 phosphate D glyceraldehyde 3 phosphate lyase c0	42197.4.peg.7019	Fructose and mannose metabolism	D_fructose_1_phosphate_c0 <=> Glycerone_phosphate_c0 + D_Glyceraldehyde_c0
rxn01303_c0	Acetyl CoA L homoserine O acetyltransferase c0	(42197.4.peg.6351 or 42197.4.peg.5641)	Cysteine and methionine metabolism	Acetyl_CoA_c0 + L_Homoserine_c0 <=> CoA_c0 + O_Acetyl_L_homoserine_c0
rxn00113_c0	Carbon dioxide ammonia ligase ADP forming carbamate phosphorylating c0	42197.4.peg.5621	Alanine, aspartate and glutamate metabolism	H2O_c0 + 2 ATP_c0 + CO2_c0 + NH3_c0 <=> 3 H_c0 + 2 ADP_c0 + Phosphate_c0 + Carbamoylphosphate_c0
rxn04736_c0	2 naphthylmethanol NAD oxidoreductase c0	(42197.4.peg.5480 or 42197.4.peg.5205 or 42197.4.peg.3249 or 42197.4.peg.4050 or 42197.4.peg.3449 or 42197.4.peg.5192 or 42197.4.peg.6911 or 42197.4.peg.1956 or 42197.4.peg.1222)	Degradation of aromatic compounds	NAD_c0 + 2_Naphthylmethanol_c0 <=> H_c0 + NADH_c0 + 2_Naphthaldehyde_c0
rxn00497_c0	L phenylalanine carboxy lyase phenylethylamine forming c0	(42197.4.peg.2347 or 42197.4.peg.5777)	Phenylalanine metabolism	H_c0 + L_Phenylalanine_c0 <=> CO2_c0 + Phenethylamine_c0
rxn07579_c0	R07765 c0	(42197.4.peg.2263 or 42197.4.peg.5036)	Fatty acid biosynthesis	H_c0 + NADH_c0 + 2E_Octadecenoyl_acp_c0 <=> NAD_c0 + Stearoyl_acyl_carrier_protein_c0
rxn00297_c0	UDP N acetyl D glucosamine 2 epimerase c0	42197.4.peg.990	Amino sugar and nucleotide sugar metabolism	UDP_N_acetylglucosamine_c0 <=> UDP_N_acetyl_D_mannosamine_c0
rxn02131_c0	Sepiapterin aminohydrolase c0	42197.4.peg.7125	None	H_c0 + H2O_c0 + Sepiapterin_c0 <=> NH3_c0 + Xanthopterin_B2_c0
rxn00745_c0	Phosphoenolpyruvate glycerone phosphotransferase c0	((42197.4.peg.6212 or 42197.4.peg.6213) or (42197.4.peg.6213 or 42197.4.peg.6212) or 42197.4.peg.6214 or (42197.4.peg.6213 or 42197.4.peg.6212) or 42197.4.peg.6215)	None	Phosphoenolpyruvate_c0 + Glycerone_c0 <=> Pyruvate_c0 + Glycerone_phosphate_c0
rxn03481_c0	Arbutin 6 phosphate glucohydrolase c0	(42197.4.peg.1456 or 42197.4.peg.1456)	Glycolysis / Gluconeogenesis	H2O_c0 + Arbutin_6P_c0 <=> beta_D_Glucose_6_phosphate_c0 + Quinol_c0
rxn00611_c0	sn Glycerol 3 phosphate NAD 2 oxidoreductase c0	(42197.4.peg.6097 or 42197.4.peg.6097)	Glycerophospholipid metabolism	NAD_c0 + Glycerol_3_phosphate_c0 <=> H_c0 + NADH_c0 + Glycerone_phosphate_c0
rxn07435_c0	R07604 c0	(42197.4.peg.5181 and 42197.4.peg.5180)	Valine, leucine and isoleucine degradation	Lipoamide_c0 + 2_Methyl_1_hydroxybutyl_TPP_c0 <=> TPP_c0 + S_2_Methylbutanoyl_dihydrolipoamide_E_c0
rxn05746_c0	Maltodextrin glucosidase maltotriose c0	42197.4.peg.3109	Starch and sucrose metabolism	H2O_c0 + Amylotriose_c0 <=> Maltose_c0 + D_Glucose_c0
rxn01678_c0	ATP dUDP phosphotransferase c0	42197.4.peg.1166	Pyrimidine metabolism	ATP_c0 + dUDP_c0 <=> ADP_c0 + dUTP_c0
rxn02286_c0	UDP N acetylmuramate L alanine ligase ADP forming c0	42197.4.peg.5857	Peptidoglycan biosynthesis	ATP_c0 + L_Alanine_c0 + UDP_MurNAc_c0 <=> H_c0 + ADP_c0 + Phosphate_c0 + UDP_N_acetylmuramoyl_L_alanine_c0
rxn00872_c0	Butanoyl CoA oxygen 2 oxidoreductase c0	(42197.4.peg.1764 or 42197.4.peg.6340)	Fatty acid degradation	FADH2_c0 + Crotonyl_CoA_c0 <=> H_c0 + FAD_c0 + Butyryl_CoA_c0
rxn00832_c0	IMP 1 2 hydrolase decyclizing c0	(42197.4.peg.6605 and 42197.4.peg.6605)	Purine metabolism	IMP_c0 + H2O_c0 <=> FAICAR_c0
rxn05871_c0	primary c0	(42197.4.peg.1956 or 42197.4.peg.1222 or 42197.4.peg.5205 or 42197.4.peg.5480 or 42197.4.peg.3249 or 42197.4.peg.4050 or 42197.4.peg.3449 or 42197.4.peg.5192 or 42197.4.peg.6911)	Fatty acid degradation	NAD_c0 + 1_Alcohol_c0 <=> H_c0 + NADH_c0 + RCHO_c0
rxn01106_c0	2 Phospho D glycerate 2 3 phosphomutase c0	(42197.4.peg.6857 or 42197.4.peg.3610)	Glycine, serine and threonine metabolism	2_Phospho_D_glycerate_c0 <=> 3_Phosphoglycerate_c0
rxn10152_c0	TRANS RXN 121Bcp c0	42197.4.peg.5788	None	2 H_e0 + Fumarate_e0 <=> 2 H_c0 + Fumarate_c0
rxn10193_c0	Polyglycerol phosphate alpha glucosyltransferase c0	42197.4.peg.1376	Teichoic and lipoteichoic acids biosynthesis	45 UDP_glucose_c0 + Prenol_45n_teichoic_acid_c0 <=> 45 UDP_c0 + Prenol_45n_teichoic_acid_glucose_substituted_c0
rxn12640_c0	methionyl aminopeptidase c0	((42197.4.peg.4277 or 42197.4.peg.5982 or 42197.4.peg.6693 or 42197.4.peg.3528) or (42197.4.peg.771 or 42197.4.peg.1346) or (42197.4.peg.6024 or 42197.4.peg.5430) or 42197.4.peg.1117)	Translation termination factors bacterial	H2O_c0 + ala_L_glu_L_c0 <=> L_Glutamate_c0 + L_Alanine_c0
rxn00931_c0	L Proline NADP 5 oxidoreductase c0	42197.4.peg.6847	Arginine and proline metabolism	NADP_c0 + L_Proline_c0 <=> 2 H_c0 + NADPH_c0 + 1_Pyrroline_5_carboxylate_c0
rxn02418_c0	myo inositol hexakisphosphate 4 phosphohydrolase c0	(42197.4.peg.258 or 42197.4.peg.979 or 42197.4.peg.6842)	Inositol phosphate metabolism	H2O_c0 + Phytate_c0 <=> H_c0 + Phosphate_c0 + Inositol_1_2_3_5_6_pentakisphosphate_c0
rxn08756_c0	isopentenyl diphosphate NAD oxidoreductase c0	(42197.4.peg.5197 or 42197.4.peg.710)	None	H_c0 + NADH_c0 + 1_Hydroxy_2_methyl_2_butenyl_4_diphosphate_c0 <=> H2O_c0 + NAD_c0 + Isopentenyldiphosphate_c0
rxn08470_c0	FMNH2 dependent monooxygenase butanesulfonate c0	(42197.4.peg.7009 or 42197.4.peg.4419)	Sulfur metabolism	O2_c0 + FMNH2_c0 + butanesulfonate_c0 <=> H_c0 + H2O_c0 + Sulfite_c0 + FMN_c0 + Butanal_c0
rxn10012_c0	acyl CoA dehydrogenase decanoyl CoA c0	(42197.4.peg.3362 or 42197.4.peg.1569 or 42197.4.peg.4881 or 42197.4.peg.1599 or 42197.4.peg.3714 or 42197.4.peg.512)	Valine, leucine and isoleucine degradation	H_c0 + NADH_c0 + 2E_Decenoyl_CoA_c0 <=> NAD_c0 + Decanoyl_CoA_c0
rxn09450_c0	fatty acid CoA ligase hexadecenoate peroxisomal c0	(42197.4.peg.4482 or 42197.4.peg.1057 or 42197.4.peg.5041 or 42197.4.peg.4590 or 42197.4.peg.631 or 42197.4.peg.6839 or 42197.4.peg.3721 or 42197.4.peg.4466 or 42197.4.peg.4126)	Fatty acid biosynthesis	ATP_c0 + CoA_c0 + hexadecenoate_c0 <=> PPi_c0 + AMP_c0 + Hexadecenoyl_CoA_c0
rxn00938_c0	Nicotinamide amidohydrolase c0	42197.4.peg.992	Nicotinate and nicotinamide metabolism	H2O_c0 + Nicotinamide_c0 <=> NH3_c0 + Niacin_c0
rxn05527_c0	TRANS RXN 199ce c0	42197.4.peg.2182	None	H_e0 + Cytosine_e0 <=> H_c0 + Cytosine_c0
rxn00412_c0	UTP L glutamine amido ligase ADP forming c0	(42197.4.peg.5621 or (42197.4.peg.5636 or 42197.4.peg.2127))	Pyrimidine metabolism	H2O_c0 + ATP_c0 + L_Glutamine_c0 + UTP_c0 <=> 2 H_c0 + ADP_c0 + Phosphate_c0 + L_Glutamate_c0 + CTP_c0
rxn02339_c0	4 Hydroxy L glutamate 2 oxoglutarate aminotransferase c0	42197.4.peg.6745	None	2_Oxoglutarate_c0 + 4_Hydroxy_L_glutamate_c0 <=> L_Glutamate_c0 + 4_Hydroxy_2_oxoglutarate_c0
rxn01573_c0	L Isoleucine NAD oxidoreductasedeaminating c0	42197.4.peg.4442	Valine, leucine and isoleucine biosynthesis	H2O_c0 + NAD_c0 + L_Isoleucine_c0 <=> H_c0 + NH3_c0 + NADH_c0 + 3MOP_c0
rxn00650_c0	L cysteinylglycine dipeptidase c0	((42197.4.peg.6693 or 42197.4.peg.3528 or 42197.4.peg.5982 or 42197.4.peg.4277) or (42197.4.peg.771 or 42197.4.peg.1346) or (42197.4.peg.5430 or 42197.4.peg.6024) or 42197.4.peg.1117)	Glutathione metabolism	H2O_c0 + Cys_Gly_c0 <=> Glycine_c0 + L_Cysteine_c0
rxn03167_c0	2 Amino 4 hydroxy 6 erythro 1 2 3 trihydroxypropyl dihydropteridine triphosphate phosphohydrolase alkaline optimum c0	42197.4.peg.1889	Folate biosynthesis	3 H2O_c0 + 7_8_Dihydroneopterin_3_triphosphate_c0 <=> 3 H_c0 + 3 Phosphate_c0 + Dihydroneopterin_c0
rxn09989_c0	Maltodextrin glucosidase dextrin c0	42197.4.peg.3109	Starch and sucrose metabolism	5 H2O_c0 + Dextrin_c0 <=> 6 D_Glucose_c0
rxn10305_c0	anteisopentadecanoyl lipoteichoic acid synthesis n24 linked glucose substituted c0	42197.4.peg.1376	Teichoic and lipoteichoic acids biosynthesis	24 UDP_glucose_c0 + Anteisopentadecanoyllipoteichoic_acid_n24__linked__unsubstituted_c0 <=> 24 UDP_c0 + Anteisopentadecanoyllipoteichoic_acid_n24__linked__glucose_substituted_c0
rxn02737_c0	UDPglucosamine 4 epimerase c0	(42197.4.peg.1485 or 42197.4.peg.2913 or 42197.4.peg.4987 or 42197.4.peg.1663 or 42197.4.peg.1783 or 42197.4.peg.2908 or 42197.4.peg.161 or 42197.4.peg.1461)	None	UDP_glucosamine_c0 <=> UDP_galactosamine_c0
rxn01103_c0	3 Phospho D glyceroyl phosphate phosphohydrolase c0	42197.4.peg.6051	None	H2O_c0 + 1_3_Bisphospho_D_glycerate_c0 <=> H_c0 + Phosphate_c0 + 3_Phosphoglycerate_c0
rxn02843_c0	Malonyl CoA 3 4 dichloroaniline N malonyltransferase c0	42197.4.peg.6202	None	Malonyl_CoA_c0 + 3_4_Dichloroaniline_c0 <=> CoA_c0 + N_3_4_Dichlorophenyl_malonamate_c0
rxn00515_c0	ATP IDP phosphotransferase c0	42197.4.peg.1166	Purine metabolism	ATP_c0 + IDP_c0 <=> ADP_c0 + ITP_c0
rxn08846_c0	Lysophospholipase L2 2 acylglycerophosphoglycerol n C14 0 c0	(42197.4.peg.5968 or 42197.4.peg.535)	Glycerolipid metabolism	H2O_c0 + 2_Acyl_sn_glycero_3_phosphoglycerol_tetradecanoyl_c0 <=> H_c0 + Glycerophosphoglycerol_c0 + Myristic_acid_c0
rxn05397_c0	11 methyl 3 oxo dodecanoyl ACP NADP oxidoreductase c0	(42197.4.peg.5224 or 42197.4.peg.7112 or 42197.4.peg.4757 or 42197.4.peg.2477 or 42197.4.peg.4516 or 42197.4.peg.3099 or 42197.4.peg.402 or 42197.4.peg.4739 or 42197.4.peg.4062 or 42197.4.peg.5937 or 42197.4.peg.7132 or 42197.4.peg.2020 or 42197.4.peg.3310 or 42197.4.peg.2504 or 42197.4.peg.1608 or 42197.4.peg.354 or 42197.4.peg.5037 or 42197.4.peg.7076 or 42197.4.peg.2691 or 42197.4.peg.839 or 4…	Fatty acid biosynthesis	H_c0 + NADPH_c0 + 11_methyl_3_oxo_dodecanoyl_ACP_c0 <=> NADP_c0 + 11_methyl_3_hydroxy_dodecanoyl_ACP_c0
rxn03005_c0	R04326 c0	42197.4.peg.6606	One carbon pool by folate	2 H_c0 + Tetrahydrofolate_c0 + N_Formyl_GAR_c0 <=> H2O_c0 + 5_10_Methenyltetrahydrofolate_c0 + GAR_c0
rxn05012_c0	carbamoyl phosphate N2 acetyl L ornithine carbamoyltransferase c0	42197.4.peg.5365	Arginine biosynthesis	N_Acetylornithine_c0 + Carbamoylphosphate_c0 <=> H_c0 + Phosphate_c0 + N_Acetyl_L_citrulline_c0
rxn03437_c0	2 3 Dihydroxy 3 methylpentanoate hydro lyase c0	42197.4.peg.6125	Valine, leucine and isoleucine biosynthesis	2_3_Dihydroxy_3_methylvalerate_c0 <=> H2O_c0 + 3MOP_c0
rxn01353_c0	ATP dGDP phosphotransferase c0	42197.4.peg.1166	Purine metabolism	ATP_c0 + dGDP_c0 <=> ADP_c0 + dGTP_c0
rxn10235_c0	isopentadecanoyl phosphatidylserine decarboxylase c0	42197.4.peg.420	Glycerolipid metabolism	2 H_c0 + Diisopentadecanoylphosphatidylserine_c0 <=> CO2_c0 + Diisopentadecanoylphosphatidylethanolamine_c0
rxn12633_c0	RXN0 6975c c0	((42197.4.peg.4277 or 42197.4.peg.5982 or 42197.4.peg.6693 or 42197.4.peg.3528) or (42197.4.peg.1346 or 42197.4.peg.771) or (42197.4.peg.5430 or 42197.4.peg.6024) or 42197.4.peg.1117)	Translation termination factors bacterial	H2O_c0 + ala_L_asp_L_c0 <=> L_Aspartate_c0 + L_Alanine_c0
rxn00882_c0	1D myo Inositol 4 phosphate phosphohydrolase c0	(42197.4.peg.6594 or 42197.4.peg.6461 or 42197.4.peg.1512 or 42197.4.peg.3130 or 42197.4.peg.6789)	Inositol phosphate metabolism	H2O_c0 + Inositol_4_phosphate_c0 <=> Phosphate_c0 + L_Inositol_c0
rxn03244_c0	S hydroxydecanoyl CoA NAD oxidoreductase c0	(((42197.4.peg.4484 or 42197.4.peg.5759) and (42197.4.peg.1540 or 42197.4.peg.3293 or 42197.4.peg.3360 or 42197.4.peg.4484 or 42197.4.peg.5759 or 42197.4.peg.585 or 42197.4.peg.2155)) or (42197.4.peg.1540 or 42197.4.peg.3293 or 42197.4.peg.3360 or 42197.4.peg.4484 or 42197.4.peg.5759 or 42197.4.peg.585 or 42197.4.peg.2155))	Fatty acid degradation	NAD_c0 + S_Hydroxydecanoyl_CoA_c0 <=> H_c0 + NADH_c0 + 3_Oxodecanoyl_CoA_c0
rxn04724_c0	salicylate NADH oxygen oxidoreductase 1 hydroxylating decarboxylating c0	(42197.4.peg.4738 or 42197.4.peg.4299 or 42197.4.peg.6110 or 42197.4.peg.3371 or 42197.4.peg.1659)	Degradation of aromatic compounds	2 H_c0 + NADH_c0 + O2_c0 + 3_Methylsalicylate_c0 <=> H2O_c0 + CO2_c0 + NAD_c0 + 3_Methylcatechol_c0
rxn04139_c0	2 Octaprenyl 3 methyl 6 methoxy 1 4 benzoquinone NADPH2 oxygen oxidoreductase c0	42197.4.peg.4499	Ubiquinone and other terpenoid-quinone biosynthesis	H_c0 + NADPH_c0 + O2_c0 + 2_Octaprenyl_3_methyl_6_methoxy_1_4_benzoquinone_c0 <=> H2O_c0 + NADP_c0 + 2_Octaprenyl_3_methyl_5_hydroxy_6_methoxy_1_4_benzoquinone_c0
rxn00616_c0	sn Glycerol 3 phosphate acceptor 2 oxidoreductase c0	42197.4.peg.6509	Glycerophospholipid metabolism	H_c0 + Glycerol_3_phosphate_c0 + FAD_c0 <=> FADH2_c0 + Glycerone_phosphate_c0
rxn00552_c0	D glucosamine 6 phosphate aminohydrolase ketol isomerizing c0	42197.4.peg.385	Amino sugar and nucleotide sugar metabolism	H2O_c0 + D_Glucosamine_phosphate_c0 <=> NH3_c0 + D_fructose_6_phosphate_c0
rxn01639_c0	N Formimino L glutamate formiminohydrolase c0	42197.4.peg.6605	Histidine metabolism	L_Glutamate_c0 + Formamide_c0 <=> H2O_c0 + N_Formimino_L_glutamate_c0
rxn05409_c0	2 methylpropionyl ACP malonyl acyl carrier protein C acyltransferase decarboxylating c0	((42197.4.peg.5042 or 42197.4.peg.1317) and (42197.4.peg.3237 or 42197.4.peg.1319 or 42197.4.peg.3239))	Fatty acid biosynthesis	Malonyl_acyl_carrierprotein__c0 + isobutyryl_ACP_c0 <=> CO2_c0 + ACP_c0 + 4_methyl_3_oxo_pentanoyl_ACP_c0
rxn03263_c0	Selenomethionine methanethiol lyase deaminating c0	42197.4.peg.4730	Selenocompound metabolism	H2O_c0 + Selenomethionine_c0 <=> NH3_c0 + 2_Oxobutyrate_c0 + Methaneselenol_c0
rxn00382_c0	L Serine O sulfate ammonia lyase pyruvate forming c0	42197.4.peg.3490	None	H2O_c0 + L_Serine_O_sulfate_c0 <=> H_c0 + NH3_c0 + Pyruvate_c0 + Sulfate_c0
rxn00313_c0	meso 2 6 diaminoheptanedioate carboxy lyase L lysine forming c0	(42197.4.peg.3346 or 42197.4.peg.6257)	Lysine biosynthesis	H_c0 + meso_2_6_Diaminopimelate_c0 <=> CO2_c0 + L_Lysine_c0
rxn02949_c0	S 3 Hydroxyisobutyryl CoA hydro lyase c0	(42197.4.peg.6228 or 42197.4.peg.4210 or 42197.4.peg.6167 or 42197.4.peg.5311 or 42197.4.peg.1540 or 42197.4.peg.6766 or 42197.4.peg.6338 or 42197.4.peg.5472 or 42197.4.peg.1814 or 42197.4.peg.768 or 42197.4.peg.1805)	Valine, leucine and isoleucine degradation	H2O_c0 + Methacrylyl_CoA_c0 <=> S_3_Hydroxyisobutyryl_CoA_c0
rxn00735_c0	2R 3S 3 methylmalate NAD oxidoreductase c0	42197.4.peg.6114	Valine, leucine and isoleucine biosynthesis	CO2_c0 + NADH_c0 + 2_Oxobutyrate_c0 <=> NAD_c0 + D_erythro_3_Methylmalate_c0
rxn00775_c0	ADP ribose ribophosphohydrolase c0	(42197.4.peg.1709 or 42197.4.peg.6226 or 42197.4.peg.969 or 42197.4.peg.5620)	Purine metabolism	H2O_c0 + ADPribose_c0 <=> 2 H_c0 + AMP_c0 + ribose_5_phosphate_c0
rxn02680_c0	Octanoyl CoA acetyl CoA C acyltransferase c0	(42197.4.peg.4483 or (42197.4.peg.5758 or 42197.4.peg.7075 or 42197.4.peg.679 or 42197.4.peg.1541 or 42197.4.peg.169 or 42197.4.peg.6205))	Fatty acid degradation	Acetyl_CoA_c0 + Octanoyl_CoA_c0 <=> CoA_c0 + 3_Oxodecanoyl_CoA_c0
rxn05405_c0	15 methyl 3 oxo hexa decanoyl ACP NADP oxidoreductase c0	(42197.4.peg.1608 or 42197.4.peg.354 or 42197.4.peg.5037 or 42197.4.peg.839 or 42197.4.peg.7076 or 42197.4.peg.2691 or 42197.4.peg.5306 or 42197.4.peg.5314 or 42197.4.peg.1610 or 42197.4.peg.4760 or 42197.4.peg.3013 or 42197.4.peg.4073 or 42197.4.peg.2472 or 42197.4.peg.5224 or 42197.4.peg.4757 or 42197.4.peg.7112 or 42197.4.peg.2477 or 42197.4.peg.4516 or 42197.4.peg.3099 or 42197.4.peg.402 or 4…	Fatty acid biosynthesis	H_c0 + NADPH_c0 + 15_methyl_3_oxo_hexa_decanoyl_ACP_c0 <=> NADP_c0 + 15_methyl_3_hydroxy_hexa_decanoyl_ACP_c0
rxn07429_c0	L lysine oxygen 6 oxidoreductase deaminating c0	(42197.4.peg.4912 or 42197.4.peg.4275)	None	H2O_c0 + O2_c0 + L_Lysine_c0 <=> NH3_c0 + H2O2_c0 + 2_Aminoadipate_6_semialdehyde_c0
rxn10571_c0	Mg2 importing ATPase c0	Unknown	None	H2O_c0 + ATP_c0 + Mg_e0 <=> H_c0 + ADP_c0 + Phosphate_c0 + Mg_c0
rxn05363_c0	4 methyl hexanoyl ACP malonyl acyl carrier protein C acyltransferase decarboxylating c0	((42197.4.peg.5042 or 42197.4.peg.1317) and (42197.4.peg.3239 or 42197.4.peg.1319 or 42197.4.peg.3237))	Fatty acid biosynthesis	Malonyl_acyl_carrierprotein__c0 + 4_methyl_hexanoyl_ACP_c0 <=> CO2_c0 + ACP_c0 + 6_methyl_3_oxo_octanoyl_ACP_c0
rxn00804_c0	L leucine NAD oxidoreductase deaminating c0	42197.4.peg.4442	Valine, leucine and isoleucine degradation	H2O_c0 + NAD_c0 + L_Leucine_c0 <=> H_c0 + NH3_c0 + NADH_c0 + 4MOP_c0
rxn00196_c0	2 5 dioxopentanoate NADP 5 oxidoreductase c0	(42197.4.peg.4907 or 42197.4.peg.1484)	Pentose and glucuronate interconversions	H2O_c0 + NADP_c0 + 2_5_Dioxopentanoate_c0 <=> 2 H_c0 + NADPH_c0 + 2_Oxoglutarate_c0
rxn03954_c0	L idonate NADP oxidoreductase c0	((42197.4.peg.5234 or 42197.4.peg.2048) or (42197.4.peg.5234 or 42197.4.peg.2048))	None	NADP_c0 + L_Idonate_c0 <=> H_c0 + NADPH_c0 + 5_Dehydrogluconate_c0
rxn00547_c0	ATP D fructose 6 phosphotransferase c0	42197.4.peg.514	Starch and sucrose metabolism	ATP_c0 + D_Fructose_c0 <=> H_c0 + ADP_c0 + D_fructose_6_phosphate_c0
rxn01192_c0	Protocatechuate oxygen 3 4 oxidoreductase decyclizing c0	(42197.4.peg.5263 or 42197.4.peg.5264)	Degradation of aromatic compounds	O2_c0 + Protocatechuate_c0 <=> 2 H_c0 + 3_Carboxy_cis_cis_muconate_c0
rxn04750_c0	S 3 hydroxyacyl CoA NAD oxidoreductase c0	(((42197.4.peg.2155 or 42197.4.peg.5759 or 42197.4.peg.585 or 42197.4.peg.4484 or 42197.4.peg.3360 or 42197.4.peg.1540 or 42197.4.peg.3293) and (42197.4.peg.4484 or 42197.4.peg.5759)) or (42197.4.peg.585 or 42197.4.peg.5759 or 42197.4.peg.3360 or 42197.4.peg.4484 or 42197.4.peg.1540 or 42197.4.peg.3293 or 42197.4.peg.2155))	Phenylalanine metabolism	4 H_c0 + NAD_c0 + 3S_3_Hydroxyadipyl_CoA_c0 <=> NADH_c0 + 3_Oxoadipyl_CoA_c0
rxn05325_c0	Octanoyl acyl carrier protein malonyl CoA C acyltransferasedecarboxylating oxoacyl and enoyl reducing c0	(42197.4.peg.2263 or 42197.4.peg.5036)	Fatty acid biosynthesis	H_c0 + NADH_c0 + 2E_Octenoyl_acp_c0 <=> NAD_c0 + Octanoyl_ACP_c0
rxn14229_c0	sn glycerol 3 phosphate quinone oxidoreductase c0	42197.4.peg.6509	Glycerolipid metabolism	Glycerol_3_phosphate_c0 + Chinone_c0 <=> Glycerone_phosphate_c0 + Quinol_c0
rxn11040_c0	RXN 3341c c0	(42197.4.peg.5775 or 42197.4.peg.3)	None	NAD_c0 + 6_Phospho_D_gluconate_c0 <=> CO2_c0 + NADH_c0 + D_Ribulose5_phosphate_c0
rxn10168_c0	K importing ATPase c0	(42197.4.peg.3342 or 42197.4.peg.3343 or 42197.4.peg.3341)	None	H2O_c0 + ATP_c0 + K_e0 <=> H_c0 + ADP_c0 + Phosphate_c0 + K_c0
rxn05610_c0	D mannose transport via PEP Pyr PTS c0	(Unknown and Unknown and 42197.4.peg.7174 and Unknown and Unknown)	Fructose and mannose metabolism	Phosphoenolpyruvate_c0 + D_Mannose_e0 <=> Pyruvate_c0 + D_mannose_6_phosphate_c0
rxn03366_c0	R04917 c0	(42197.4.peg.200 or 42197.4.peg.1660)	Tryptophan metabolism	H2O_c0 + NADP_c0 + 5_2_Formylethyl_4_6_dihydroxypicolinate_c0 <=> 2 H_c0 + NADPH_c0 + 5_2_Carboxyethyl_4_6_dihydroxypicolinate_c0
rxn02421_c0	CTP N methylethanolamine phosphate cytidylyltransferase c0	42197.4.peg.349	Teichoic and lipoteichoic acids biosynthesis	CTP_c0 + N_Methylethanolamine_phosphate_c0 <=> PPi_c0 + CDP_N_methylethanolamine_c0
rxn10042_c0	F1 ATPase c0	(42197.4.peg.6237 and Unknown and Unknown and Unknown and 42197.4.peg.6239 and 42197.4.peg.6236 and Unknown and 42197.4.peg.6235 and 42197.4.peg.6238)	None	ADP_c0 + 4 H_e0 + Phosphate_c0 <=> 3 H_c0 + H2O_c0 + ATP_c0
rxn08803_c0	Lysophospholipase L1 2 acylglycerophosphoethanolamine n C12 0 periplasm c0	(42197.4.peg.5968 or 42197.4.peg.535)	Glycerolipid metabolism	H2O_c0 + 1_Acyl_sn_glycero_3_phosphoethanolamine_dodecanoyl_c0 <=> H_c0 + Glycerophosphoethanolamine_c0 + ddca_c0
rxn01053_c0	S lactaldehyde NAD oxidoreductase c0	(42197.4.peg.3155 and 42197.4.peg.3155)	Pyruvate metabolism	H2O_c0 + NAD_c0 + L_Lactaldehyde_c0 <=> 2 H_c0 + NADH_c0 + L_Lactate_c0
rxn02312_c0	S Adenosyl L methionine 8 amino 7 oxononanoate aminotransferase c0	(42197.4.peg.5836 or 42197.4.peg.3184)	Biotin metabolism	S_Adenosyl_L_methionine_c0 + 8_Amino_7_oxononanoate_c0 <=> 7_8_Diaminononanoate_c0 + S_Adenosyl_4_methylthio_2_oxobutanoate_c0
rxn08025_c0	Arbutin 6 phosphate glucohydrolase c0	42197.4.peg.1456	None	H2O_c0 + Arbutin_6P_c0 <=> D_glucose_6_phosphate_c0 + Quinol_c0
rxn02895_c0	5 Phospho D ribosylamine glycine ligase ADP forming c0	42197.4.peg.7005	Purine metabolism	ATP_c0 + Glycine_c0 + 5_Phosphoribosylamine_c0 <=> H_c0 + ADP_c0 + Phosphate_c0 + GAR_c0
rxn07295_c0	glycine oxidase c0	42197.4.peg.393	Thiamine metabolism	Glycine_c0 <=> 3 H_c0 + Iminoglycine_c0
rxn01066_c0	cholesterol ester acylhydrolase c0	(42197.4.peg.1002 or 42197.4.peg.2147)	Steroid biosynthesis	H2O_c0 + Cholesterol_ester_c0 <=> H_c0 + Carboxylic_acid_c0 + Cholesterol_c0
rxn02934_c0	2S 3S 3 Hydroxy 2 methylbutanoyl CoA hydro liase c0	((42197.4.peg.6167 or 42197.4.peg.4210 or 42197.4.peg.6228 or 42197.4.peg.6766 or 42197.4.peg.1540 or 42197.4.peg.6338 or 42197.4.peg.5311 or 42197.4.peg.768 or 42197.4.peg.1814 or 42197.4.peg.5472 or 42197.4.peg.1805) or (42197.4.peg.5759 or 42197.4.peg.4484))	Valine, leucine and isoleucine degradation	2_methyl_3_hydroxy_butyryl_CoA_c0 <=> H2O_c0 + Tiglyl_CoA_c0
rxn08089_c0	1 octadec 7 enoyl sn glycerol 3 phosphate O acyltransferase n C18 1 c0	(42197.4.peg.1362 or 42197.4.peg.5899 or 42197.4.peg.6149 or 42197.4.peg.6047 or 42197.4.peg.6098 or 42197.4.peg.1387 or 42197.4.peg.5209 or 42197.4.peg.1617)	Glycerolipid metabolism	H_c0 + 1_octadec_11_enoyl_sn_glycerol_3_phosphate_c0 + Octadecenoyl_ACP_c0 <=> ACP_c0 + 1_2_dioctadec_11_enoyl_sn_glycerol_3_phosphate_c0
rxn07688_c0	R07898 c0	(42197.4.peg.5759 or 42197.4.peg.585 or 42197.4.peg.3293 or 42197.4.peg.1540 or 42197.4.peg.3360 or 42197.4.peg.4484 or 42197.4.peg.2155)	alpha-Linolenic acid metabolism	NAD_c0 + 3_Hydroxy_OPC4_CoA_c0 <=> H_c0 + NADH_c0 + 3_Oxo_OPC4_CoA_c0
rxn00189_c0	L Glutamine amidohydrolase c0	42197.4.peg.892	Alanine, aspartate and glutamate metabolism	H2O_c0 + L_Glutamine_c0 <=> NH3_c0 + L_Glutamate_c0
rxn02508_c0	N 5 Phospho beta D ribosylanthranilate ketol isomerase c0	42197.4.peg.2971	Phenylalanine, tyrosine and tryptophan biosynthesis	N_5_phosphoribosyl_anthranilate_c0 <=> 1_2_carboxyphenylamino_1_deoxyribulose_5_phosphate_c0
rxn05442_c0	11 methyl trans dodec 2 enoyl ACP NAD oxidoreductase A specific c0	(42197.4.peg.5036 or 42197.4.peg.2263)	Fatty acid biosynthesis	H_c0 + NADH_c0 + 11_methyl_trans_dodec_2_enoyl_ACP_c0 <=> NAD_c0 + 11_methyl_dodecanoyl_ACP_c0
rxn00543_c0	ethanol NAD oxidoreductase c0	((42197.4.peg.4050 or 42197.4.peg.3249 or 42197.4.peg.5480 or 42197.4.peg.5205 or 42197.4.peg.6911 or 42197.4.peg.5192 or 42197.4.peg.3449 or 42197.4.peg.1222 or 42197.4.peg.1956) or (42197.4.peg.1222 or 42197.4.peg.1956 or 42197.4.peg.5192 or 42197.4.peg.6911 or 42197.4.peg.3449 or 42197.4.peg.3249 or 42197.4.peg.4050 or 42197.4.peg.5480 or 42197.4.peg.5205))	Glycolysis / Gluconeogenesis	NAD_c0 + Ethanol_c0 <=> H_c0 + NADH_c0 + Acetaldehyde_c0
rxn01996_c0	Methylmalonyl CoA epimerase c0	(42197.4.peg.6206 or 42197.4.peg.4264)	Valine, leucine and isoleucine degradation	L_methylmalonyl_CoA_c0 <=> D_methylmalonyl_CoA_c0
rxn00428_c0	dichloromethane chloride lyase adding H2O chloride hydrolysing formaldehyde forming c0	(42197.4.peg.1084 or 42197.4.peg.3834 or 42197.4.peg.2444 or 42197.4.peg.2955)	Chloroalkane and chloroalkene degradation	H2O_c0 + Dichloromethane_c0 <=> 2 H_c0 + 2 Cl__c0 + Formaldehyde_c0
rxn09992_c0	6 phospho beta glucosidase c0	42197.4.peg.1456	None	H2O_c0 + Salicin_6P_c0 <=> Saligenin_c0 + D_glucose_6_phosphate_c0
rxn00420_c0	O phospho L serine phosphohydrolase c0	(42197.4.peg.3786 or (42197.4.peg.979 or 42197.4.peg.258 or 42197.4.peg.6842))	Glycine, serine and threonine metabolism	H2O_c0 + phosphoserine_c0 <=> Phosphate_c0 + L_Serine_c0
rxn04045_c0	sirohydrochlorin cobalt lyase c0	42197.4.peg.83	Porphyrin and chlorophyll metabolism	Co2_c0 + Sirohydrochlorin_c0 <=> 2 H_c0 + Cobalt_precorrin_2_c0
rxn09657_c0	Thiamine transporter c0	42197.4.peg.2182	None	H_e0 + Thiamin_e0 <=> H_c0 + Thiamin_c0
rxn10221_c0	anteisoheptadecanoyl phosphatidate cytidylyltransferase c0	42197.4.peg.6003	Glycerolipid metabolism	CTP_c0 + 1_2_dianteisoheptadecanoyl_sn_glycerol_3_phosphate_c0 <=> PPi_c0 + H_c0 + CDP_1_2_dianteisoheptadecanoylglycerol_c0
rxn02792_c0	gamma glutamyltranspeptidase family protein c0	(42197.4.peg.51 or 42197.4.peg.5412)	Cyanoamino acid metabolism	H_c0 + L_Glutamate_c0 + L_3_Cyanoalanine_c0 <=> H2O_c0 + CO2_c0 + gamma_Glutamyl_3_aminopropiononitrile_c0
rxn05451_c0	12 methyl tetra decanoyl ACP acyl carrier protein transferase c0	(42197.4.peg.2767 or 42197.4.peg.4470 or 42197.4.peg.4110 or 42197.4.peg.4884 or 42197.4.peg.4564 or 42197.4.peg.3375 or 42197.4.peg.4740 or 42197.4.peg.2783 or 42197.4.peg.4468 or 42197.4.peg.2782 or 42197.4.peg.1320 or 42197.4.peg.4684 or 42197.4.peg.4204 or 42197.4.peg.3971 or 42197.4.peg.4560 or 42197.4.peg.5038 or 42197.4.peg.3287 or 42197.4.peg.1719 or 42197.4.peg.4113 or 42197.4.peg.4111 o…	Fatty acid biosynthesis	2 H_c0 + CoA_c0 + 12_methyl_tetra_decanoyl_ACP_c0 <=> ACP_c0 + fa4coa_c0
rxn08935_c0	Maltodextrin glucosidase maltohexaose c0	42197.4.peg.3109	Starch and sucrose metabolism	H2O_c0 + Maltohexaose_c0 <=> D_Glucose_c0 + Maltopentaose_c0
rxn00469_c0	N2 Acetyl L ornithine amidohydrolase c0	42197.4.peg.3881	Arginine biosynthesis	H2O_c0 + N_Acetylornithine_c0 <=> Acetate_c0 + Ornithine_c0
rxn02804_c0	myristoyl CoA acetylCoA C myristoyltransferase c0	(42197.4.peg.4483 or (42197.4.peg.6205 or 42197.4.peg.169 or 42197.4.peg.1541 or 42197.4.peg.679 or 42197.4.peg.5758 or 42197.4.peg.7075))	Fatty acid degradation	Myristoyl_CoA_c0 + Acetyl_CoA_c0 <=> CoA_c0 + 3_Oxopalmitoyl_CoA_c0
rxn05005_c0	S adenosyl L methionine uroporphyrinogen III C methyltransferase c0	(42197.4.peg.5950 or 42197.4.peg.6832)	None	S_Adenosyl_L_methionine_c0 + UroporphyrinogenIII_c0 <=> H_c0 + S_Adenosyl_homocysteine_c0 + Precorrin_1_c0
rxn00548_c0	D fructose 6 phosphate D erythrose 4 phosphate lyase adding phosphate acetyl phosphate forming c0	(42197.4.peg.1969 or 42197.4.peg.3458)	Carbon fixation in photosynthetic organisms	Phosphate_c0 + D_fructose_6_phosphate_c0 <=> H2O_c0 + D_Erythrose4_phosphate_c0 + Acetylphosphate_c0
rxn02795_c0	Glycochenodeoxycholate amidohydrolase c0	(42197.4.peg.7194 or 42197.4.peg.2580)	Primary bile acid biosynthesis	H2O_c0 + Glycochenodeoxycholate_c0 <=> Glycine_c0 + Chenodiol_c0
rxn00048_c0	6 7 Dimethyl 8 1 D ribityllumazine 6 7 dimethyl 8 1 D ribityllumazine 2 3 butanediyltransferase c0	42197.4.peg.5398	Riboflavin metabolism	H_c0 + 2 6_7_Dimethyl_8__1_D_ribityllumazine_c0 <=> Riboflavin_c0 + 4__1_D_Ribitylamino_5_aminouracil_c0
rxn07876_c0	R08087 c0	(42197.4.peg.200 or 42197.4.peg.1660)	Geraniol degradation	H2O_c0 + NAD_c0 + R__Citronellal_c0 <=> 2 H_c0 + NADH_c0 + Citronellate_c0
rxn00853_c0	N Carbamoylputrescine amidohydrolase c0	42197.4.peg.2181	Arginine and proline metabolism	2 H_c0 + H2O_c0 + N_Carbamoylputrescine_c0 <=> CO2_c0 + NH3_c0 + Putrescine_c0
rxn12191_c0	R08558 c0	(42197.4.peg.1222 or 42197.4.peg.1956 or 42197.4.peg.6911 or 42197.4.peg.5192 or 42197.4.peg.3449 or 42197.4.peg.4050 or 42197.4.peg.3249 or 42197.4.peg.5205 or 42197.4.peg.5480)	Glycine, serine and threonine metabolism	NADP_c0 + Choline_c0 <=> H_c0 + NADPH_c0 + Betaine_aldehyde_c0
rxn05231_c0	2 Deoxyadenosine 5 diphosphate oxidized thioredoxin 2 oxidoreductase c0	(42197.4.peg.3266 or 42197.4.peg.3265)	Purine metabolism	ADP_c0 + trdrd_c0 <=> H2O_c0 + trdox_c0 + dADP_c0
rxn09200_c0	Phosphatidylserine decarboxylase n C16 0 c0	42197.4.peg.420	Glycerolipid metabolism	2 H_c0 + phosphatidylserine_dihexadecanoyl_c0 <=> CO2_c0 + phosphatidylethanolamine_dihexadecanoyl_c0
rxn00283_c0	alanine racemase c0	42197.4.peg.6657	D-Alanine metabolism	L_Alanine_c0 <=> D_Alanine_c0
rxn00726_c0	chorismate pyruvate lyase amino accepting anthranilate forming c0	(42197.4.peg.20 and 42197.4.peg.5798)	Phenylalanine, tyrosine and tryptophan biosynthesis	NH3_c0 + Chorismate_c0 <=> H_c0 + H2O_c0 + Pyruvate_c0 + Anthranilate_c0
rxn00379_c0	ATP sulfate adenylyltransferase c0	(42197.4.peg.1233 or 42197.4.peg.1232)	Purine metabolism	ATP_c0 + Sulfate_c0 <=> PPi_c0 + APS_c0
rxn01025_c0	5 Methylcytosine aminohydrolase c0	(42197.4.peg.5596 or 42197.4.peg.31 or 42197.4.peg.526)	Pyrimidine metabolism	H_c0 + H2O_c0 + 5_Methylcytosine_c0 <=> NH3_c0 + Thymine_c0
rxn08851_c0	Lysophospholipase L2 2 acylglycerophosphoglycerol n C18 1 c0	(42197.4.peg.5968 or 42197.4.peg.535)	Glycerolipid metabolism	H2O_c0 + 2_Acyl_sn_glycero_3_phosphoglycerol_octadec_11_enoyl_c0 <=> H_c0 + octadecenoate_c0 + Glycerophosphoglycerol_c0
rxn02155_c0	ATP nicotinamide nucleotide adenylyltransferase c0	(42197.4.peg.1193 or 42197.4.peg.1193)	Nicotinate and nicotinamide metabolism	ATP_c0 + Nicotinate_ribonucleotide_c0 <=> PPi_c0 + Deamido_NAD_c0
rxn05549_c0	monosaccharide transporting ATPase c0	(Unknown and Unknown and Unknown and (42197.4.peg.6195 or 42197.4.peg.1903 or 42197.4.peg.2487))	None	H2O_c0 + ATP_c0 + Thyminose_e0 <=> H_c0 + ADP_c0 + Phosphate_c0 + Thyminose_c0
rxn02187_c0	2 Acetolactate methylmutase c0	42197.4.peg.6119	None	ALCTT_c0 <=> 2_Oxo_3_hydroxyisovalerate_c0
rxn02866_c0	3 methylbutanoyl CoA acceptor 2 3 oxidoreductase c0	(42197.4.peg.1764 or 42197.4.peg.6340)	Valine, leucine and isoleucine degradation	FADH2_c0 + Dimethylacryloyl_CoA_c0 <=> H_c0 + FAD_c0 + Isovaleryl_CoA_c0
rxn01754_c0	ATP erythritol 4 phosphotransferase c0	42197.4.peg.6507	Glycerolipid metabolism	ATP_c0 + Phycite_c0 <=> ADP_c0 + D_Erythritol_4_phosphate_c0
rxn05170_c0	TRANS RXNAVI 26732cebrachyexpCPD 3609 c0	((Unknown and 42197.4.peg.3085 and Unknown) or (42197.4.peg.961 and 42197.4.peg.962 and 42197.4.peg.963) or (42197.4.peg.335 and (42197.4.peg.2488 or 42197.4.peg.386 or 42197.4.peg.336) and (42197.4.peg.3708 or 42197.4.peg.2486 or 42197.4.peg.334 or 42197.4.peg.789)))	Starch and sucrose metabolism	H2O_c0 + ATP_c0 + Maltose_e0 <=> H_c0 + ADP_c0 + Maltose_c0 + Phosphate_c0
rxn01390_c0	ATP L xylulose 1 phosphotransferase c0	42197.4.peg.3156	Pentose and glucuronate interconversions	ATP_c0 + L_Lyxulose_c0 <=> H_c0 + ADP_c0 + L_Xylulose_1_phosphate_c0
rxn02475_c0	2 5 Diamino 6 hydroxy 4 5 phosphoribosylamino pyrimidine 2 aminohydrolase c0	(42197.4.peg.4068 and 42197.4.peg.4068)	Riboflavin metabolism	H_c0 + H2O_c0 + 2_5_Diamino_6_5_phosphoribosylamino_4_pyrimidineone_c0 <=> NH3_c0 + 5_Amino_6__5_phosphoribosylaminouracil_c0
rxn00575_c0	sucrose glucohydrolase c0	(42197.4.peg.3109 or (42197.4.peg.4078 or 42197.4.peg.4079))	Galactose metabolism	H2O_c0 + Sucrose_c0 <=> D_Glucose_c0 + D_Fructose_c0
rxn05339_c0	3R 3 Hydroxybutanoyl acyl carrier protein NADP oxidoreductase c0	(42197.4.peg.7132 or 42197.4.peg.5937 or 42197.4.peg.2020 or 42197.4.peg.2504 or 42197.4.peg.3310 or 42197.4.peg.5224 or 42197.4.peg.402 or 42197.4.peg.3099 or 42197.4.peg.2477 or 42197.4.peg.7112 or 42197.4.peg.4516 or 42197.4.peg.4757 or 42197.4.peg.4062 or 42197.4.peg.4739 or 42197.4.peg.3013 or 42197.4.peg.4760 or 42197.4.peg.4073 or 42197.4.peg.2472 or 42197.4.peg.1608 or 42197.4.peg.354 or …	Fatty acid biosynthesis	NADP_c0 + R_3_Hydroxybutanoyl_acyl_carrier_protein_c0 <=> NADPH_c0 + Acetoacetyl_ACP_c0
rxn05460_c0	3 Oxooctodecanoyl ACP malonyl acyl carrier protein C acyltransferase decarboxylating c0	((42197.4.peg.3237 or 42197.4.peg.1319 or 42197.4.peg.3239) and (42197.4.peg.5042 or 42197.4.peg.1317))	Fatty acid biosynthesis	Malonyl_acyl_carrierprotein__c0 + hexadecanoyl_acp_c0 <=> CO2_c0 + ACP_c0 + 3_Oxooctodecanoyl_ACP_c0
rxn03108_c0	ATP 4 amino 2 methyl 5 phosphomethylpyrimidine phosphotransferase c0	42197.4.peg.408	Thiamine metabolism	H_c0 + ATP_c0 + 4_Amino_5_phosphomethyl_2_methylpyrimidine_c0 <=> ADP_c0 + 4_Amino_2_methyl_5_diphosphomethylpyrimidine_c0
rxn10313_c0	isopentadecanoyl lipoteichoic acid synthesis n24 linked N acetylglucosamine substituted c0	42197.4.peg.6244	Teichoic and lipoteichoic acids biosynthesis	24 UDP_N_acetylglucosamine_c0 + Isopentadecanoyllipoteichoic_acid_n24__linked__unsubstituted_c0 <=> 24 UDP_c0 + Isopentadecanoyllipoteichoic_acid_n24__linked__N_acetyl_D_glucosamine_c0
rxn00675_c0	Propionyladenylate CoA propionyltransferase c0	(42197.4.peg.2356 or 42197.4.peg.243)	Propanoate metabolism	CoA_c0 + Propionyladenylate_c0 <=> H_c0 + AMP_c0 + Propionyl_CoA_c0
rxn01018_c0	carbamoyl phosphate L aspartate carbamoyltransferase c0	42197.4.peg.5425	Pyrimidine metabolism	L_Aspartate_c0 + Carbamoylphosphate_c0 <=> H_c0 + Phosphate_c0 + N_Carbamoyl_L_aspartate_c0
rxn04132_c0	R06063 c0	Unknown	None	H2O_c0 + 5_Hydroxyisourate_c0 <=> H_c0 + CO2_c0 + R_Allantoin_c0
rxn11544_c0	HydrogenobyrinateHydrogenobyrinate a c diamide c0	42197.4.peg.5955	None	H2O_c0 + 2 ATP_c0 + 2 L_Glutamine_c0 + Hydrogenobyrinate_c0 <=> PPi_c0 + H_c0 + 2 ADP_c0 + 2 L_Glutamate_c0 + Hydrogenobyrinate_diamide_c0
rxn08813_c0	Lysophospholipase L1 2 acylglycerophosphoglycerol n C16 0 periplasm c0	(42197.4.peg.5968 or 42197.4.peg.535)	Glycerolipid metabolism	H2O_c0 + 1_Acyl_sn_glycero_3_phosphoglycerol_hexadecanoyl_c0 <=> H_c0 + Glycerophosphoglycerol_c0 + Palmitate_c0
rxn05506_c0	Arsenate transporter c0	42197.4.peg.3259	None	Arsenate_c0 <=> Arsenate_e0
rxn00124_c0	ATP pyridoxal 5 phosphotransferase c0	42197.4.peg.6254	Vitamin B6 metabolism	ATP_c0 + Pyridoxal_c0 <=> H_c0 + ADP_c0 + Pyridoxal_phosphate_c0
rxn10219_c0	isohexadecanoyl 1 acylglycerol 3 phosphate O acyltransferase c0	(42197.4.peg.6098 or 42197.4.peg.1617 or 42197.4.peg.1387 or 42197.4.peg.5209 or 42197.4.peg.1362 or 42197.4.peg.6149 or 42197.4.peg.6047 or 42197.4.peg.5899)	Glycerolipid metabolism	fa6coa_c0 + 1_isohexadecanoyl_sn_glycerol_3_phosphate_c0 <=> H_c0 + CoA_c0 + 1_2_diisohexadecanoyl_sn_glycerol_3_phosphate_c0
rxn03990_c0	nitric oxide NADPH2 oxygen oxidoreductase c0	(42197.4.peg.3849 or 42197.4.peg.7046)	None	NADH_c0 + 2 O2_c0 + 2 NO_c0 <=> H_c0 + NAD_c0 + 2 Nitrate_c0
rxn00634_c0	D Glucitol NAD 2 oxidoreductase c0	42197.4.peg.5490	Fructose and mannose metabolism	NAD_c0 + Sorbitol_c0 <=> H_c0 + NADH_c0 + D_Fructose_c0
rxn03514_c0	S adenosyl L methionine precorrin 4 C11 methyltransferase c0	(42197.4.peg.5954 or 42197.4.peg.1828)	Porphyrin and chlorophyll metabolism	S_Adenosyl_L_methionine_c0 + Precorrin_4_c0 <=> H_c0 + Precorrin_5_c0 + S_Adenosyl_homocysteine_c0
rxn00947_c0	Palmitate CoA ligase AMP forming c0	((42197.4.peg.4126 or 42197.4.peg.6839 or 42197.4.peg.631 or 42197.4.peg.4466 or 42197.4.peg.3721 or 42197.4.peg.4482 or 42197.4.peg.1057 or 42197.4.peg.4590 or 42197.4.peg.5041) or 42197.4.peg.4788)	Fatty acid degradation	ATP_c0 + CoA_c0 + Palmitate_c0 <=> PPi_c0 + H_c0 + AMP_c0 + Palmitoyl_CoA_c0
rxn03247_c0	S Hydroxyoctanoyl CoA hydro lyase c0	(42197.4.peg.5311 or 42197.4.peg.6338 or 42197.4.peg.6766 or 42197.4.peg.1540 or 42197.4.peg.6228 or 42197.4.peg.4210 or 42197.4.peg.6167 or 42197.4.peg.1805 or 42197.4.peg.5472 or 42197.4.peg.1814 or 42197.4.peg.768)	Fatty acid degradation	S_Hydroxyoctanoyl_CoA_c0 <=> H2O_c0 + 2E_Octenoyl_CoA_c0
rxn00278_c0	L Alanine NAD oxidoreductase deaminating c0	42197.4.peg.6360	Alanine, aspartate and glutamate metabolism	H2O_c0 + NAD_c0 + L_Alanine_c0 <=> H_c0 + NH3_c0 + Pyruvate_c0 + NADH_c0
rxn01476_c0	6 Phospho D glucono 1 5 lactone lactonohydrolase c0	42197.4.peg.5370	Pentose phosphate pathway	H2O_c0 + 6_phospho_D_glucono_1_5_lactone_c0 <=> H_c0 + 6_Phospho_D_gluconate_c0
rxn11650_c0	cobIIyrinic acid a c diamide FMN oxidoreductase c0	42197.4.peg.578	Porphyrin and chlorophyll metabolism	FMNH2_c0 + 2 CobIIyrinate_diamide_c0 <=> 3 H_c0 + FMN_c0 + 2 CobIyrinate_diamide_c0
rxn02789_c0	2 Isopropylmalate hydro lyase c0	(42197.4.peg.6105 or 42197.4.peg.6106 or (42197.4.peg.6106 and 42197.4.peg.6105))	Valine, leucine and isoleucine biosynthesis	2_Isopropylmalate_c0 <=> H2O_c0 + 2_Isopropylmaleate_c0
rxn07099_c0	Penicillin hydrolase c0	(42197.4.peg.3190 or 42197.4.peg.3743 or 42197.4.peg.4045 or 42197.4.peg.2260 or 42197.4.peg.3442 or 42197.4.peg.4368)	Penicillin and cephalosporin biosynthesis	H2O_c0 + Penam_c0 <=> H_c0 + Penicilloic_acid_c0
rxn00988_c0	Acetoacetate CoA ligase AMP forming c0	(42197.4.peg.157 or ((42197.4.peg.4590 or 42197.4.peg.5041 or 42197.4.peg.1057 or 42197.4.peg.4482 or 42197.4.peg.4466 or 42197.4.peg.3721 or 42197.4.peg.6839 or 42197.4.peg.631 or 42197.4.peg.4126) and 42197.4.peg.4788))	Valine, leucine and isoleucine degradation	ATP_c0 + CoA_c0 + Acetoacetate_c0 <=> PPi_c0 + H_c0 + AMP_c0 + Acetoacetyl_CoA_c0
rxn01600_c0	Cyclohexylamine oxygen oxidoreductase deaminating c0	42197.4.peg.5822	Caprolactam degradation	H2O_c0 + O2_c0 + Cyclohexanamine_c0 <=> NH3_c0 + H2O2_c0 + Cyclohexanone_c0
rxn05455_c0	12 methyl tridecanoyl ACP acyl carrier protein transferase c0	(42197.4.peg.4472 or 42197.4.peg.2770 or 42197.4.peg.3380 or 42197.4.peg.4565 or 42197.4.peg.4112 or 42197.4.peg.3376 or 42197.4.peg.3307 or 42197.4.peg.2775 or 42197.4.peg.2769 or 42197.4.peg.4563 or 42197.4.peg.4562 or 42197.4.peg.3374 or 42197.4.peg.3378 or 42197.4.peg.4741 or 42197.4.peg.3980 or 42197.4.peg.4559 or 42197.4.peg.4883 or 42197.4.peg.3373 or 42197.4.peg.4175 or 42197.4.peg.4885 o…	Fatty acid biosynthesis	2 H_c0 + CoA_c0 + 12_methyl_tridecanoyl_ACP_c0 <=> ACP_c0 + fa1coa_c0
rxn01506_c0	N Acetyl D glucosamine 6 phosphate 2 epimerase c0	42197.4.peg.5755	Amino sugar and nucleotide sugar metabolism	N_Acetyl_D_glucosamine_6_phosphate_c0 <=> N_Acetylmannosamine_6_phosphate_c0
rxn00410_c0	UTP ammonia ligase ADP forming c0	(42197.4.peg.5621 or (42197.4.peg.2127 or 42197.4.peg.5636))	Pyrimidine metabolism	ATP_c0 + NH3_c0 + UTP_c0 <=> 2 H_c0 + ADP_c0 + Phosphate_c0 + CTP_c0
rxn01333_c0	sedoheptulose 7 phosphate D glyceraldehyde 3 phosphate glyceronetransferase c0	42197.4.peg.5366	Pentose phosphate pathway	Glyceraldehyde3_phosphate_c0 + Sedoheptulose7_phosphate_c0 <=> D_fructose_6_phosphate_c0 + D_Erythrose4_phosphate_c0
rxn06586_c0	3 methylbutanoyl CoA enzyme N6 dihydrolipoyllysine S 3 methylbutanoyltransferase c0	42197.4.peg.5179	Valine, leucine and isoleucine degradation	Dihydrolipoamide_c0 + Isovaleryl_CoA_c0 <=> CoA_c0 + S_3_Methylbutanoyl_dihydrolipoamide_E_c0
rxn06394_c0	R03491 c0	(42197.4.peg.4750 or 42197.4.peg.2035 or 42197.4.peg.2250 or 42197.4.peg.1874 or 42197.4.peg.5055 or 42197.4.peg.1837 or 42197.4.peg.35 or 42197.4.peg.1734)	None	LacCer_c0 + Neu5Ac_c0 <=> H2O_c0 + GM3_c0
rxn12510_c0	ATP pantothenate 4 phosphotransferase c0	42197.4.peg.313	Pantothenate and CoA biosynthesis	ATP_c0 + PAN_c0 <=> H_c0 + ADP_c0 + 4_phosphopantothenate_c0
rxn03933_c0	UDP N acetyl D glucosamine N acetyl alpha D muramyloyl L Ala gamma D Glu L Lys D Ala D Ala diphosphoundecaprenol 4 beta N acetylglucosaminlytransferase c0	42197.4.peg.5858	Peptidoglycan biosynthesis	UDP_N_acetylglucosamine_c0 + MurAcoyl_L_Ala_D_gamma_Glu_L_Lys_D_Ala_D_Ala_diphospho__undecaprenol_c0 <=> UDP_c0 + Undecaprenyl_diphospho_N_acetylmuramoyl_N_acetylglucosamine_L_alanyl_gamma_D_glutamyl_L_lysyl_D_alanyl_D_alanine_c0
rxn07684_c0	R07894 c0	(42197.4.peg.1540 or 42197.4.peg.3293 or 42197.4.peg.3360 or 42197.4.peg.4484 or 42197.4.peg.585 or 42197.4.peg.5759 or 42197.4.peg.2155)	alpha-Linolenic acid metabolism	NAD_c0 + 3_Hydroxy_OPC6_CoA_c0 <=> H_c0 + NADH_c0 + 3_Oxo_OPC6_CoA_c0
rxn05342_c0	3R 3 Hydroxytetradecanoyl acyl carrier protein NADP oxidoreductase c0	(42197.4.peg.5224 or 42197.4.peg.4062 or 42197.4.peg.4739 or 42197.4.peg.2477 or 42197.4.peg.7112 or 42197.4.peg.4516 or 42197.4.peg.4757 or 42197.4.peg.402 or 42197.4.peg.3099 or 42197.4.peg.5937 or 42197.4.peg.7132 or 42197.4.peg.2020 or 42197.4.peg.2504 or 42197.4.peg.3310 or 42197.4.peg.354 or 42197.4.peg.1608 or 42197.4.peg.839 or 42197.4.peg.7076 or 42197.4.peg.2691 or 42197.4.peg.5306 or 4…	Fatty acid biosynthesis	NADP_c0 + HMA_c0 <=> NADPH_c0 + 3_oxotetradecanoyl_acp_c0
rxn00333_c0	Glycolate oxygen 2 oxidoreductase c0	((Unknown and (42197.4.peg.7029 or 42197.4.peg.2261 or 42197.4.peg.2509)) or (42197.4.peg.4128 or 42197.4.peg.4734))	Glyoxylate and dicarboxylate metabolism	O2_c0 + Glycolate_c0 <=> H2O2_c0 + Glyoxalate_c0
rxn05737_c0	RXN0 6973c c0	(42197.4.peg.7009 or 42197.4.peg.4419)	Sulfur metabolism	O2_c0 + Taurine_c0 + FMNH2_c0 <=> H_c0 + H2O_c0 + Sulfite_c0 + FMN_c0 + Aminoacetaldehyde_c0
rxn00414_c0	hydrogen carbonate L glutamine amido ligase ADP forming carbamate phosphorylating c0	(42197.4.peg.5422 and 42197.4.peg.5421)	Pyrimidine metabolism	H2O_c0 + 2 ATP_c0 + L_Glutamine_c0 + H2CO3_c0 <=> 2 H_c0 + 2 ADP_c0 + Phosphate_c0 + L_Glutamate_c0 + Carbamoylphosphate_c0
rxn09110_c0	Phosphatidylglycerol synthase n C14 1 c0	(42197.4.peg.2173 or 42197.4.peg.5543)	Glycerolipid metabolism	Glycerol_3_phosphate_c0 + CDP_1_2_ditetradec_7_enoylglycerol_c0 <=> CMP_c0 + Phosphatidylglycerophosphate_ditetradec_7_enoyl_c0
rxn00529_c0	L tyrosine carboxy lyase tyramine forming c0	(42197.4.peg.5777 or 42197.4.peg.2347)	Methane metabolism	H_c0 + L_Tyrosine_c0 <=> CO2_c0 + Tyramine_c0
rxn03970_c0	Coniferyl aldehyde NAD oxidoreductase c0	42197.4.peg.6834	Phenylpropanoid biosynthesis	H2O_c0 + NAD_c0 + Ferulaldehyde_c0 <=> 2 H_c0 + NADH_c0 + Ferulate_c0
rxn05594_c0	Isethionate transport via ABC system c0	(Unknown and (42197.4.peg.5609 or 42197.4.peg.5610) and Unknown)	Sulfur metabolism	H2O_c0 + ATP_c0 + Isethionate_e0 <=> H_c0 + ADP_c0 + Phosphate_c0 + Isethionate_c0
rxn05349_c0	acetyl CoA acyl carrier protein S acetyltransferase c0	((42197.4.peg.1319 or 42197.4.peg.3237 or 42197.4.peg.3239) and (42197.4.peg.5042 or 42197.4.peg.1317))	Fatty acid biosynthesis	ACP_c0 + Acetyl_CoA_c0 <=> CoA_c0 + Acetyl_ACP_c0
rxn00303_c0	ATP GTP 3 diphosphotransferase c0	(42197.4.peg.1750 or 42197.4.peg.2349)	Purine metabolism	ATP_c0 + GTP_c0 <=> 2 H_c0 + AMP_c0 + Guanosine_5_triphosphate_3_diphosphate_c0
rxn05512_c0	butanesulfonate transport via ABC system c0	((42197.4.peg.5609 or 42197.4.peg.5610) and Unknown and Unknown)	Sulfur metabolism	H2O_c0 + ATP_c0 + butanesulfonate_e0 <=> H_c0 + ADP_c0 + Phosphate_c0 + butanesulfonate_c0
rxn00799_c0	S malate hydro lyase fumarate forming c0	(42197.4.peg.1492 or 42197.4.peg.701)	Carbon fixation pathways in prokaryotes	L_Malate_c0 <=> H2O_c0 + Fumarate_c0
rxn01977_c0	alpha D Glucose 6 phosphate ketol isomerase c0	42197.4.peg.5367	Pentose phosphate pathway	D_glucose_6_phosphate_c0 <=> beta_D_Glucose_6_phosphate_c0
rxn01073_c0	sn Glycero 3 phosphoethanolamine glycerophosphohydrolase c0	(42197.4.peg.80 or 42197.4.peg.4528 or 42197.4.peg.78 or 42197.4.peg.3504 or 42197.4.peg.7008)	Glycerophospholipid metabolism	H2O_c0 + Glycerophosphoethanolamine_c0 <=> H_c0 + Glycerol_3_phosphate_c0 + Aminoethanol_c0
rxn02405_c0	CTP 3 deoxy D manno octulosonate cytidylyltransferase c0	42197.4.peg.6003	Lipopolysaccharide biosynthesis	CTP_c0 + KDO_c0 <=> PPi_c0 + H_c0 + CMP_KDO_c0
rxn00011_c0	pyruvate thiamin diphosphate acetaldehydetransferase decarboxylating c0	((42197.4.peg.6120 and (42197.4.peg.4687 or 42197.4.peg.2938 or 42197.4.peg.6121 or 42197.4.peg.5044)) or 42197.4.peg.1325 or (42197.4.peg.7084 and 42197.4.peg.7085))	Glycolysis / Gluconeogenesis	H_c0 + TPP_c0 + Pyruvate_c0 <=> CO2_c0 + 2_Hydroxyethyl_ThPP_c0
rxn07430_c0	R07599 c0	(42197.4.peg.5180 and 42197.4.peg.5181)	Valine, leucine and isoleucine degradation	H_c0 + TPP_c0 + 3_Methyl_2_oxobutanoate_c0 <=> 2_Methyl_1_hydroxypropyl_TPP_c0 + CO2_c0
rxn01986_c0	2 deoxy D ribose 1 phosphate 1 5 phosphomutase c0	(42197.4.peg.2777 or 42197.4.peg.3761 or 42197.4.peg.4607)	Pentose phosphate pathway	deoxyribose_1_phosphate_c0 <=> deoxyribose_5_phosphate_c0
rxn02200_c0	2 amino 4 hydroxy 6 hydroxymethyl 7 8 dihydropteridine 4 aminobenzoate 2 amino 4 hydroxydihydropteridine 6 methenyltransferase c0	42197.4.peg.301	Folate biosynthesis	ABEE_c0 + 6_hydroxymethyl_dihydropterin_c0 <=> Dihydropteroate_c0 + H2O_c0
rxn00602_c0	Methylmalonyl CoA CoA carbonylmutase c0	(42197.4.peg.2358 or 42197.4.peg.6516)	Valine, leucine and isoleucine degradation	L_methylmalonyl_CoA_c0 <=> Succinyl_CoA_c0
rxn01069_c0	O phospho L homoserine phosphate lyase adding waterL threonine forming c0	(42197.4.peg.6255 or 42197.4.peg.1201)	Glycine, serine and threonine metabolism	H2O_c0 + O_Phospho_L_homoserine_c0 <=> Phosphate_c0 + L_Threonine_c0
rxn05528_c0	Copper transporting ATPase c0	(42197.4.peg.6902 or 42197.4.peg.5284 or 42197.4.peg.4390 or 42197.4.peg.2863 or 42197.4.peg.3205 or 42197.4.peg.3212)	None	H2O_c0 + ATP_c0 + Cu2_c0 <=> H_c0 + ADP_c0 + Phosphate_c0 + Cu2_e0
rxn00791_c0	N 5 Phospho D ribosylanthranilate pyrophosphate phosphoribosyl transferase c0	42197.4.peg.1364	Phenylalanine, tyrosine and tryptophan biosynthesis	PRPP_c0 + Anthranilate_c0 <=> PPi_c0 + H_c0 + N_5_phosphoribosyl_anthranilate_c0
rxn05108_c0	R07396 c0	(42197.4.peg.2776 or 42197.4.peg.6881)	Cysteine and methionine metabolism	L_Glutamate_c0 + 4_methylthio_2_oxobutyrate_c0 <=> L_Methionine_c0 + 2_Oxoglutarate_c0
rxn00065_c0	ATP diphosphate lyase cyclizing 3 5 cyclic AMP forming c0	((42197.4.peg.1084 or 42197.4.peg.3834 or 42197.4.peg.2444 or 42197.4.peg.2955) or (42197.4.peg.2955 or 42197.4.peg.3834 or 42197.4.peg.2444 or 42197.4.peg.1084))	Purine metabolism	ATP_c0 <=> PPi_c0 + H_c0 + cAMP_c0
rxn00365_c0	ATP cytidine 5 phosphotransferase c0	42197.4.peg.1078	Pyrimidine metabolism	ATP_c0 + Cytidine_c0 <=> H_c0 + CMP_c0 + ADP_c0
rxn01827_c0	4 Hydroxyphenylpyruvate oxygen oxidoreductase hydroxylating decarboxylating c0	((42197.4.peg.685 or 42197.4.peg.4726) or (42197.4.peg.685 or 42197.4.peg.4726))	Ubiquinone and other terpenoid-quinone biosynthesis	O2_c0 + p_hydroxyphenylpyruvate_c0 <=> CO2_c0 + Homogentisate_c0
rxn00358_c0	UDP D galactopyranose furanomutase c0	42197.4.peg.133	Amino sugar and nucleotide sugar metabolism	UDP_galactose_c0 <=> UDP_D_galacto_1_4_furanose_c0
rxn05181_c0	Glycine betaine transport via ABC system c0	((42197.4.peg.2133 or 42197.4.peg.6383) or (42197.4.peg.2131 or 42197.4.peg.6380) or 42197.4.peg.6381)	None	H2O_c0 + ATP_c0 + BET_e0 <=> H_c0 + ADP_c0 + Phosphate_c0 + BET_c0
rxn05312_c0	Inorganic phosphate transporter c0	42197.4.peg.899	None	H_c0 + Phosphate_c0 <=> H_e0 + Phosphate_e0
rxn08975_c0	dihydronicotinamide adenine dinucleotide coenzyme Q reductase c0	(42197.4.peg.1860 or 42197.4.peg.6055 or 42197.4.peg.668)	None	H_c0 + NADH_c0 + Ubiquinone_8_c0 <=> NAD_c0 + Ubiquinol_8_c0
rxn01646_c0	N Ribosylnicotinamide orthophosphate ribosyltransferase c0	42197.4.peg.6520	Nicotinate and nicotinamide metabolism	Phosphate_c0 + N_Ribosylnicotinamide_c0 <=> H_c0 + Ribose_1_phosphate_c0 + Nicotinamide_c0
rxn03378_c0	Se Adenosylselenohomocysteine hydrolase c0	42197.4.peg.2556	None	H2O_c0 + Se_Adenosylselenohomocysteine_c0 <=> Adenosine_c0 + Selenohomocysteine_c0
rxn00105_c0	ATP nicotinamide nucleotide adenylyltransferase c0	42197.4.peg.1193	Nicotinate and nicotinamide metabolism	ATP_c0 + Nicotinamide_ribonucleotide_c0 <=> PPi_c0 + NAD_c0
rxn03243_c0	Decanoyl CoA acetyl CoA C acyltransferase c0	(42197.4.peg.4483 or (42197.4.peg.5758 or 42197.4.peg.7075 or 42197.4.peg.679 or 42197.4.peg.1541 or 42197.4.peg.169 or 42197.4.peg.6205))	Fatty acid degradation	Acetyl_CoA_c0 + Decanoyl_CoA_c0 <=> CoA_c0 + 3_Oxododecanoyl_CoA_c0
rxn03446_c0	O Phospho 4 hydroxy L threonine phospho lyase adding water c0	(42197.4.peg.6255 or 42197.4.peg.1201)	Vitamin B6 metabolism	H2O_c0 + 4_Phosphonooxy_threonine_c0 <=> Phosphate_c0 + 4_Hydroxy_L_threonine_c0
rxn01302_c0	L homoserine NADP oxidoreductase c0	((42197.4.peg.3774 or 42197.4.peg.6256) or (42197.4.peg.6256 or 42197.4.peg.3774))	Glycine, serine and threonine metabolism	NADP_c0 + L_Homoserine_c0 <=> H_c0 + NADPH_c0 + L_Aspartate4_semialdehyde_c0
rxn14359_c0	L methionine methanethiol lyase c0	42197.4.peg.4730	None	L_Methionine_c0 <=> MTTL_c0 + 2_Aminobut_2_enoate_c0
rxn08933_c0	Maltodextrin glucosidase maltotetraose c0	42197.4.peg.3109	Starch and sucrose metabolism	H2O_c0 + Maltotetraose_c0 <=> D_Glucose_c0 + Amylotriose_c0
rxn00101_c0	Urea amidohydrolase c0	((Unknown and 42197.4.peg.493 and 42197.4.peg.492) or (42197.4.peg.490 and Unknown and 42197.4.peg.488 and 42197.4.peg.491))	Purine metabolism	2 H_c0 + H2O_c0 + Urea_c0 <=> CO2_c0 + 2 NH3_c0
rxn05060_c0	2 hydroxybiphenyl 2 sulfinate sulfohydrolase c0	42197.4.peg.3109	Starch and sucrose metabolism	H2O_c0 + 2_Hydroxybiphenyl_2_sulfinate_c0 <=> Sulfite_c0 + 2_Biphenylol_c0
rxn00223_c0	D glucose aldose ketose isomerase c0	(42197.4.peg.1842 or 42197.4.peg.5367)	None	D_Glucose_c0 <=> D_Fructose_c0
rxn00784_c0	2 deoxy D ribose 5 phosphate acetaldehyde lyase D glyceraldehyde 3 phosphate forming c0	42197.4.peg.4914	Pentose phosphate pathway	deoxyribose_5_phosphate_c0 <=> Acetaldehyde_c0 + Glyceraldehyde3_phosphate_c0
rxn05029_c0	ATP cobinamide Cobeta adenosyltransferase c0	42197.4.peg.5956	Porphyrin and chlorophyll metabolism	H_c0 + ATP_c0 + Cobinamide_c0 <=> Triphosphate_c0 + Adenosyl_cobinamide_c0
rxn00368_c0	UTP cytidine 5 phosphotransferase c0	42197.4.peg.1078	Pyrimidine metabolism	Cytidine_c0 + UTP_c0 <=> H_c0 + UDP_c0 + CMP_c0
rxn00456_c0	L methionine methanethiol lyase deaminating2 oxobutanoate forming c0	42197.4.peg.4730	Cysteine and methionine metabolism	H2O_c0 + L_Methionine_c0 <=> NH3_c0 + 2_Oxobutyrate_c0 + MTTL_c0
rxn03273_c0	3 Ketolactose galactohydrolase c0	(42197.4.peg.2255 or 42197.4.peg.592 or 42197.4.peg.4771 or 42197.4.peg.3963 or 42197.4.peg.3244 or 42197.4.peg.2546 or 42197.4.peg.1923 or 42197.4.peg.2662 or 42197.4.peg.2029)	None	H2O_c0 + 3_Ketolactose_c0 <=> beta_D_Glucose_c0 + 3_Keto_beta_D_galactose_c0
rxn05393_c0	9 methyl 3 oxo decanoyl ACP NADP oxidoreductase c0	(42197.4.peg.5224 or 42197.4.peg.402 or 42197.4.peg.3099 or 42197.4.peg.7112 or 42197.4.peg.4516 or 42197.4.peg.2477 or 42197.4.peg.4757 or 42197.4.peg.4739 or 42197.4.peg.4062 or 42197.4.peg.7132 or 42197.4.peg.5937 or 42197.4.peg.2020 or 42197.4.peg.3310 or 42197.4.peg.2504 or 42197.4.peg.1608 or 42197.4.peg.354 or 42197.4.peg.5037 or 42197.4.peg.5306 or 42197.4.peg.1610 or 42197.4.peg.5314 or …	Fatty acid biosynthesis	H_c0 + NADPH_c0 + 9_methyl_3_oxo_decanoyl_ACP_c0 <=> NADP_c0 + 9_methyl_3_hydroxy_decanoyl_ACP_c0
rxn00510_c0	N6 L 1 3 Dicarboxypropyl L lysine NAD oxidoreductase L lysine forming c0	42197.4.peg.3630	Lysine biosynthesis	H2O_c0 + NAD_c0 + Saccharopine_c0 <=> H_c0 + NADH_c0 + L_Lysine_c0 + 2_Oxoglutarate_c0
rxn00328_c0	4 hydroxy 2 oxoglutarate glyoxylate lyase pyruvate forming c0	((42197.4.peg.1418 and 42197.4.peg.1418) or 42197.4.peg.1418)	Glyoxylate and dicarboxylate metabolism	4_Hydroxy_2_oxoglutarate_c0 <=> Pyruvate_c0 + Glyoxalate_c0
rxn02285_c0	UDP N acetylmuramate NADP oxidoreductase c0	42197.4.peg.6865	Amino sugar and nucleotide sugar metabolism	NADP_c0 + UDP_MurNAc_c0 <=> H_c0 + NADPH_c0 + UDP_N_acetylglucosamine_enolpyruvate_c0
rxn02303_c0	Coproporphyrinogen oxygen oxidoreductasedecarboxylating c0	(42197.4.peg.1237 or 42197.4.peg.5062)	Porphyrin and chlorophyll metabolism	2 H_c0 + O2_c0 + CoproporphyrinogenIII_c0 <=> 2 H2O_c0 + 2 CO2_c0 + ProtoporphyrinogenIX_c0
rxn03087_c0	N Succinyl L 2 6 diaminoheptanedioate 2 oxoglutarate amino transferase c0	(42197.4.peg.753 or 42197.4.peg.5639)	Lysine biosynthesis	2_Oxoglutarate_c0 + N_Succinyl_L_2_6_diaminopimelate_c0 <=> L_Glutamate_c0 + N_Succinyl_L_2_amino_6_oxopimelate_c0
rxn08936_c0	Maltodextrin glucosidase maltoheptaose c0	42197.4.peg.3109	Starch and sucrose metabolism	H2O_c0 + Maltoheptaose_c0 <=> D_Glucose_c0 + Maltohexaose_c0
rxn05315_c0	ZN2t4 c0	42197.4.peg.6261	Cobalt-zinc-cadmium resistance	H_e0 + Zn2_c0 + K_e0 <=> H_c0 + Zn2_e0 + K_c0
rxn00227_c0	Acetyl phosphate phosphohydrolase c0	42197.4.peg.6051	Pyruvate metabolism	H2O_c0 + Acetylphosphate_c0 <=> H_c0 + Acetate_c0 + Phosphate_c0
rxn02889_c0	3 Methylcrotonoyl CoA carbon dioxide ligase ADP forming c0	((42197.4.peg.6341 or 42197.4.peg.1763 or 42197.4.peg.4342) or (Unknown and (42197.4.peg.6342 or 42197.4.peg.1762)))	Valine, leucine and isoleucine degradation	ATP_c0 + H2CO3_c0 + Dimethylacryloyl_CoA_c0 <=> H_c0 + ADP_c0 + Phosphate_c0 + 3_Methylglutaconyl_CoA_c0
rxn00559_c0	D mannose 6 phosphate aldose ketose isomerase c0	(42197.4.peg.6193 or 42197.4.peg.6430)	None	D_mannose_6_phosphate_c0 <=> D_fructose_6_phosphate_c0
rxn10153_c0	TRANS RXN 121Acp c0	42197.4.peg.5788	None	2 H_e0 + L_Malate_e0 <=> 2 H_c0 + L_Malate_c0
rxn01109_c0	beta D Glucose NADP 1 oxoreductase c0	(42197.4.peg.6971 or 42197.4.peg.6971)	Pentose phosphate pathway	NADP_c0 + beta_D_Glucose_c0 <=> H_c0 + NADPH_c0 + Gluconolactone_c0
rxn08848_c0	Lysophospholipase L2 2 acylglycerophosphoglycerol n C16 0 c0	(42197.4.peg.5968 or 42197.4.peg.535)	Glycerolipid metabolism	H2O_c0 + 2_Acyl_sn_glycero_3_phosphoglycerol_hexadecanoyl_c0 <=> H_c0 + Glycerophosphoglycerol_c0 + Palmitate_c0
rxn07883_c0	3 hydroxy 5 methylhex 4 enoyl CoA NAD oxidoreductase c0	(42197.4.peg.2155 or 42197.4.peg.3360 or 42197.4.peg.4484 or 42197.4.peg.1540 or 42197.4.peg.3293 or 42197.4.peg.585 or 42197.4.peg.5759)	Geraniol degradation	NAD_c0 + 3_Hydroxy_5_methylhex_4_enoyl_CoA_c0 <=> H_c0 + NADH_c0 + 5_Methyl_3_oxo_4_hexenoyl_CoA_c0
rxn00691_c0	10 Formyltetrahydrofolate amidohydrolase c0	42197.4.peg.6869	Glyoxylate and dicarboxylate metabolism	H2O_c0 + 10_Formyltetrahydrofolate_c0 <=> H_c0 + Formate_c0 + Tetrahydrofolate_c0
rxn08840_c0	Lysophospholipase L2 2 acylglycerophosphoethanolamine n C14 1 c0	(42197.4.peg.535 or 42197.4.peg.5968)	Glycerolipid metabolism	H2O_c0 + 2_Acyl_sn_glycero_3_phosphoethanolamine_tetradec_7_enoyl_c0 <=> H_c0 + Glycerophosphoethanolamine_c0 + tetradecenoate_c0
rxn02617_c0	L Fuconate hydro lyase c0	42197.4.peg.379	Fructose and mannose metabolism	L_Fuconate_c0 <=> H2O_c0 + 2_Dehydro_3_deoxy_L_fuconate_c0
rxn02946_c0	cis 4 Hydroxy D proline oxygen oxidoreductase deaminating c0	(42197.4.peg.4912 or 42197.4.peg.4275)	Arginine and proline metabolism	cis_4_Hydroxy_D_proline_c0 + O2_c0 <=> H_c0 + H2O2_c0 + 1_Pyrroline_4_hydroxy_2_carboxylate_c0
rxn06577_c0	NAD peptide diphthamide N ADP D ribosyltransferase c0	(42197.4.peg.4917 or 42197.4.peg.6547)	None	NAD_c0 + Diphthamide_c0 <=> H_c0 + Nicotinamide_c0 + EF_2_N_ADP_D_ribosyldiphthamide_c0
rxn03907_c0	CTP 2 C Methyl D erythritol 4 phosphate cytidylyltransferase c0	42197.4.peg.349	Terpenoid backbone biosynthesis	CTP_c0 + 2_C_methyl_D_erythritol4_phosphate_c0 <=> PPi_c0 + 4__cytidine5_diphospho_2_C_methyl_D_erythritol_c0
rxn01987_c0	R02750 c0	(42197.4.peg.1499 or 42197.4.peg.7175)	Pentose phosphate pathway	H_c0 + ADP_c0 + deoxyribose_5_phosphate_c0 <=> ATP_c0 + Thyminose_c0
rxn03538_c0	R05223 c0	(42197.4.peg.460 or 42197.4.peg.1349)	Porphyrin and chlorophyll metabolism	Adenosylcobinamide_GDP_c0 + alpha_Ribazole_c0 <=> H_c0 + GMP_c0 + Calomide_c0
rxn09310_c0	thiazole phosphate synthesis c0	(42197.4.peg.394 and (42197.4.peg.5817 or 42197.4.peg.5936 or 42197.4.peg.6147 or 42197.4.peg.4167 or 42197.4.peg.142 or 42197.4.peg.5843) and Unknown and Unknown and (42197.4.peg.395 or 42197.4.peg.5103) and 42197.4.peg.815)	None	ATP_c0 + L_Cysteine_c0 + L_Tyrosine_c0 + 1_deoxy_D_xylulose5_phosphate_c0 <=> PPi_c0 + 2 H_c0 + H2O_c0 + CO2_c0 + AMP_c0 + 4_Methyl_5__2_phosphoethyl_thiazole_c0 + L_Alanine_c0 + 4_Hydroxy_benzylalcohol_c0
rxn02834_c0	Phosphoribosyl ATP pyrophosphohydrolase c0	(Unknown and 42197.4.peg.2297)	Histidine metabolism	H2O_c0 + Phosphoribosyl_ATP_c0 <=> PPi_c0 + 2 H_c0 + Phosphoribosyl_AMP_c0
rxn01213_c0	GPPSYN RXN c0	((42197.4.peg.5196 or 42197.4.peg.4497 or 42197.4.peg.6772) and (42197.4.peg.6772 or 42197.4.peg.4497 or 42197.4.peg.5196 or 42197.4.peg.1395 or 42197.4.peg.3854) and (42197.4.peg.5196 or 42197.4.peg.4497 or 42197.4.peg.6772) and (42197.4.peg.5196 or 42197.4.peg.6772 or 42197.4.peg.4497))	Carotenoid biosynthesis	Isopentenyldiphosphate_c0 + DMAPP_c0 <=> PPi_c0 + H_c0 + Geranyldiphosphate_c0
rxn06647_c0	DNA 6 O methylguanine protein L cysteine S methyltransferase c0	42197.4.peg.2226	None	Protein_L_cysteine_c0 + DNA_containing_6_O_methylguanine_c0 <=> Protein_S_methyl_L_cysteine_c0 + DNA_containing_guanine_c0
rxn03860_c0	3S 3 Hydroxyacyl CoA NAD oxidoreductase c0	(42197.4.peg.5759 or 42197.4.peg.585 or 42197.4.peg.3360 or 42197.4.peg.4484 or 42197.4.peg.1540 or 42197.4.peg.3293 or 42197.4.peg.2155)	Degradation of aromatic compounds	NAD_c0 + Hydroxymethylphenylsuccinyl_CoA_c0 <=> H_c0 + NADH_c0 + Benzoylsuccinyl_CoA_c0
rxn05092_c0	1 2 dihydroxy 5 methylthiopent 1 en 3 one oxygen oxidoreductase formate forming c0	42197.4.peg.976	Cysteine and methionine metabolism	O2_c0 + 1_2_dihydroxy_3_keto_5_methylthiopentene_c0 <=> 2 H_c0 + Formate_c0 + 4_methylthio_2_oxobutyrate_c0
rxn00459_c0	2 phospho D glycerate hydro lyase phosphoenolpyruvate forming c0	((42197.4.peg.2834 or 42197.4.peg.651) or 42197.4.peg.437)	Glycolysis / Gluconeogenesis	2_Phospho_D_glycerate_c0 <=> H2O_c0 + Phosphoenolpyruvate_c0
rxn02085_c0	4 5 Dihydro 4 oxo 5 imidazolepropanoate hydro lyase c0	42197.4.peg.6377	Histidine metabolism	H_c0 + 4_Imidazolone_5_propanoate_c0 <=> H2O_c0 + Urocanate_c0
rxn03932_c0	ATP 5 dehydro 2 deoxy D gluconate 6 phosphotransferase c0	(42197.4.peg.6948 and 42197.4.peg.6947)	None	ATP_c0 + DKH_c0 <=> H_c0 + ADP_c0 + DKHP_c0
rxn04032_c0	cyclic imide amidohydrolase decyclicizing c0	42197.4.peg.2180	None	H2O_c0 + Maleimide_c0 <=> H_c0 + Maleamate_c0
rxn12851_c0	Gly Try ABC transporters c0	((42197.4.peg.747 or 42197.4.peg.660 or 42197.4.peg.6295 or 42197.4.peg.3552 or 42197.4.peg.4901 or 42197.4.peg.191) or 42197.4.peg.745 or (42197.4.peg.4902 or 42197.4.peg.746 or 42197.4.peg.190 or 42197.4.peg.659) or (42197.4.peg.3175 or 42197.4.peg.7088 or 42197.4.peg.4428 or 42197.4.peg.187) or (42197.4.peg.2536 or 42197.4.peg.743 or 42197.4.peg.1729 or 42197.4.peg.656 or 42197.4.peg.3555 or 4…	ABC transporters	H2O_c0 + ATP_c0 + Gly_Tyr_e0 <=> H_c0 + ADP_c0 + Phosphate_c0 + Gly_Tyr_c0
rxn02304_c0	protoporphyrinogen IX oxygen oxidoreductase c0	(42197.4.peg.1550 or 42197.4.peg.5249 or 42197.4.peg.3874)	Porphyrin and chlorophyll metabolism	3 O2_c0 + 2 ProtoporphyrinogenIX_c0 <=> 6 H2O_c0 + 2 Protoporphyrin_c0
rxn00770_c0	ATP D ribose 5 phosphate diphosphotransferase c0	(42197.4.peg.635 or 42197.4.peg.1934)	Purine metabolism	ATP_c0 + ribose_5_phosphate_c0 <=> H_c0 + PRPP_c0 + AMP_c0
rxn05902_c0	sulphite reductase c0	42197.4.peg.1236	Sulfur metabolism	3 H2O_c0 + H2S_c0 + 3 Oxidizedferredoxin_c0 <=> 6 H_c0 + Sulfite_c0 + 3 Reducedferredoxin_c0
rxn02318_c0	D Galactose 6 phosphate ketol isomerase c0	42197.4.peg.1913	Galactose metabolism	6_Phospho_D_galactose_c0 <=> D_Tagatose_6_phosphate_c0
rxn10945_c0	L proline transport via diffusion extracellular to periplasm c0	42197.4.peg.1187	None	L_Proline_c0 <=> L_Proline_e0
rxn08806_c0	Lysophospholipase L1 2 acylglycerophosphoethanolamine n C16 0 periplasm c0	(42197.4.peg.5968 or 42197.4.peg.535)	Glycerolipid metabolism	H2O_c0 + 1_Acyl_sn_glycero_3_phosphoethanolamine_hexadecanoyl_c0 <=> H_c0 + Glycerophosphoethanolamine_c0 + Palmitate_c0
rxn05436_c0	10 methyl trans dodec 2 enoyl ACP NAD oxidoreductase A specific c0	(42197.4.peg.5036 or 42197.4.peg.2263)	Fatty acid biosynthesis	H_c0 + NADH_c0 + 10_methyl_trans_dodec_2_enoyl_ACP_c0 <=> NAD_c0 + 10_methyl_dodecanoyl_ACP_c0
rxn05195_c0	ATP phosphohydrolase ferric ion transporting c0	Unknown	None	H2O_c0 + ATP_c0 + fe3_e0 <=> H_c0 + ADP_c0 + Phosphate_c0 + fe3_c0
rxn05209_c0	TRANS RXNBWI 115525cemaizeexpNA c0	(42197.4.peg.242 or (42197.4.peg.5122 or 42197.4.peg.2517 or 42197.4.peg.3317 or 42197.4.peg.3283 or 42197.4.peg.4452) or ((42197.4.peg.4452 or 42197.4.peg.3283 or 42197.4.peg.2517 or 42197.4.peg.3317 or 42197.4.peg.5122) and Unknown))	None	H_c0 + Na_e0 <=> H_e0 + Na_c0
rxn06377_c0	glycine lipoylprotein oxidoreductase decarboxylating and acceptor aminomethylating c0	42197.4.peg.5537	Glycine, serine and threonine metabolism	H_c0 + Glycine_c0 + Lipoylprotein_c0 <=> CO2_c0 + S_Aminomethyldihydrolipoylprotein_c0
rxn02359_c0	trans 4 Hydroxy L proline acceptor oxidoreductase c0	(42197.4.peg.1074 or 42197.4.peg.6850)	Arginine and proline metabolism	trans_4_Hydroxy_L_proline_c0 + FAD_c0 <=> FADH2_c0 + 3_Hydroxy_L_1_pyrroline_5_carboxylate_c0
rxn10234_c0	isotetradecanoyl phosphatidylserine decarboxylase c0	42197.4.peg.420	Glycerolipid metabolism	2 H_c0 + Diisotetradecanoylphosphatidylserine_c0 <=> CO2_c0 + Diisotetradecanoylphosphatidylethanolamine_c0
rxn05059_c0	dCTP aminohydrolase dUMP forming c0	42197.4.peg.6548	Pyrimidine metabolism	2 H2O_c0 + dCTP_c0 <=> PPi_c0 + H_c0 + NH3_c0 + dUMP_c0
rxn00175_c0	Acetate CoA ligase AMP forming c0	(42197.4.peg.243 or 42197.4.peg.2356)	Carbon fixation pathways in prokaryotes	ATP_c0 + CoA_c0 + Acetate_c0 <=> PPi_c0 + H_c0 + AMP_c0 + Acetyl_CoA_c0
rxn00427_c0	methanol hydrogen peroxide oxidoreductase c0	((42197.4.peg.4289 or 42197.4.peg.4535 or 42197.4.peg.204 or 42197.4.peg.2598) or (42197.4.peg.5527 or 42197.4.peg.4289))	None	H2O2_c0 + Methanol_c0 <=> 2 H2O_c0 + Formaldehyde_c0
rxn01366_c0	Uridine phosphate alpha D ribosyltransferase c0	42197.4.peg.5068	Pyrimidine metabolism	Phosphate_c0 + Uridine_c0 <=> Ribose_1_phosphate_c0 + Uracil_c0
rxn10121_c0	Nitrate reductase Menaquinol 8 periplasm c0	((42197.4.peg.823 or 42197.4.peg.819) or 42197.4.peg.817 or (42197.4.peg.2121 and 42197.4.peg.2122 and 42197.4.peg.2119 and 42197.4.peg.2120))	Nitrogen metabolism	2 H_c0 + Menaquinol_8_c0 + Nitrate_c0 <=> H2O_c0 + 2 H_e0 + Nitrite_c0 + Menaquinone_8_c0
rxn06197_c0	ATP protein L histidine Npi phosphotransferase c0	(42197.4.peg.3459 or 42197.4.peg.1970)	None	ATP_c0 + Protein_histidine_c0 <=> H_c0 + ADP_c0 + Protein_N_pros_phosphohistidine_c0
rxn01208_c0	R01652 c0	42197.4.peg.6114	Valine, leucine and isoleucine biosynthesis	H_c0 + 2_isopropyl_3_oxosuccinate_c0 <=> CO2_c0 + 4MOP_c0
rxn05165_c0	nonpolar amino acid transporting ATPase c0	((42197.4.peg.6383 or 42197.4.peg.2133) or (42197.4.peg.6380 or 42197.4.peg.2131))	None	H2O_c0 + ATP_c0 + L_Proline_e0 <=> H_c0 + ADP_c0 + Phosphate_c0 + L_Proline_c0
rxn10310_c0	isoheptadecanoyl lipoteichoic acid synthesis n24 linked N acetylglucosamine substituted c0	42197.4.peg.6244	Teichoic and lipoteichoic acids biosynthesis	24 UDP_N_acetylglucosamine_c0 + Isoheptadecanoyllipoteichoic_acid_n24__linked__unsubstituted_c0 <=> 24 UDP_c0 + Isoheptadecanoyllipoteichoic_acid_n24__linked__N_acetyl_D_glucosamine_c0
rxn01143_c0	ATP thymidine 5 phosphotransferase c0	42197.4.peg.3500	Pyrimidine metabolism	ATP_c0 + Thymidine_c0 <=> H_c0 + ADP_c0 + dTMP_c0
rxn03513_c0	S adenosyl L methionine precorrin 3B C17 methyltransferase c0	(42197.4.peg.5952 or 42197.4.peg.1830)	Porphyrin and chlorophyll metabolism	S_Adenosyl_L_methionine_c0 + Precorrin_3B_c0 <=> 2 H_c0 + S_Adenosyl_homocysteine_c0 + Precorrin_4_c0
rxn01647_c0	Nicotinate D ribonucleoside orthophosphate ribosyltransferase c0	42197.4.peg.6520	Nicotinate and nicotinamide metabolism	Phosphate_c0 + Nicotinate_D_ribonucleoside_c0 <=> H_c0 + Ribose_1_phosphate_c0 + Niacin_c0
rxn05618_c0	manganese transport in via proton symport c0	42197.4.peg.3267	None	H_e0 + Mn2_e0 <=> H_c0 + Mn2_c0
rxn10474_c0	cobalt Co2 transport via diffusion extracellular to periplasm c0	(42197.4.peg.3763 or 42197.4.peg.798)	None	Co2_c0 <=> Co2_e0
rxn00260_c0	L Aspartate 2 oxoglutarate aminotransferase c0	42197.4.peg.6745	Alanine, aspartate and glutamate metabolism	L_Aspartate_c0 + 2_Oxoglutarate_c0 <=> L_Glutamate_c0 + Oxaloacetate_c0
rxn04757_c0	violaxanthin neoxanthin isomerase epoxide opening c0	(42197.4.peg.3610 or 42197.4.peg.6857)	Carotenoid biosynthesis	Violaxanthin_c0 <=> Neoxanthin_c0
rxn10120_c0	Nitrate reductase Ubiquinol 8 periplasm c0	(42197.4.peg.817 or (42197.4.peg.2120 and 42197.4.peg.2119 and 42197.4.peg.2122 and 42197.4.peg.2121))	Nitrogen metabolism	2 H_c0 + Ubiquinol_8_c0 + Nitrate_c0 <=> H2O_c0 + 2 H_e0 + Nitrite_c0 + Ubiquinone_8_c0
rxn03380_c0	L Serine hydro lyase adding homocysteine c0	42197.4.peg.680	Cysteineand methionine metabolism	L_Serine_c0 + Selenohomocysteine_c0 <=> H2O_c0 + Selenocystathionine_c0
rxn07454_c0	Z phenylacetaldehyde oxime hydro lyase c0	42197.4.peg.6657	Cyanoamino acid metabolism	Z_Phenylacetaldehyde_oxime_c0 <=> H2O_c0 + Benzyl_cyanide_c0
rxn00461_c0	Phosphoenolpyruvate UDP N acetyl D glucosamine 1 carboxyvinyl transferase c0	(42197.4.peg.1948 or 42197.4.peg.6232)	Amino sugar and nucleotide sugar metabolism	UDP_N_acetylglucosamine_c0 + Phosphoenolpyruvate_c0 <=> Phosphate_c0 + UDP_N_acetylglucosamine_enolpyruvate_c0
rxn05613_c0	L methionine S oxide transport via ABC system c0	(Unknown and 42197.4.peg.625 and 42197.4.peg.626)	Cysteineand methionine metabolism	H2O_c0 + ATP_c0 + L_Methionine_S_oxide_e0 <=> H_c0 + ADP_c0 + Phosphate_c0 + L_Methionine_S_oxide_c0
rxn06037_c0	3S 3 Hydroxyacyl CoA NAD oxidoreductase c0	(42197.4.peg.5759 or 42197.4.peg.585 or 42197.4.peg.3360 or 42197.4.peg.4484 or 42197.4.peg.3293 or 42197.4.peg.1540 or 42197.4.peg.2155)	Fatty acid elongation	NAD_c0 + S_3_Hydroxyacyl_CoA_c0 <=> H_c0 + NADH_c0 + 3_Oxoacyl_CoA_c0
rxn00817_c0	melibiose galactohydrolase c0	42197.4.peg.6289	Galactose metabolism	H2O_c0 + Melibiose_c0 <=> Galactose_c0 + D_Glucose_c0
rxn00181_c0	ATP L glutamate 1 phosphotransferase c0	42197.4.peg.5377	None	H_c0 + ATP_c0 + L_Glutamate_c0 <=> ADP_c0 + L_Glutamyl_1_phosphate_c0
rxn00669_c0	Propanoate CoA ligase ADP forming c0	(42197.4.peg.2222 and (42197.4.peg.2356 or 42197.4.peg.243))	Propanoate metabolism	ATP_c0 + CoA_c0 + Propionate_c0 <=> ADP_c0 + Phosphate_c0 + Propionyl_CoA_c0
rxn05247_c0	FACOAL140ISO c0	(42197.4.peg.4126 or 42197.4.peg.3721 or 42197.4.peg.4466 or 42197.4.peg.631 or 42197.4.peg.6839 or 42197.4.peg.5041 or 42197.4.peg.4590 or 42197.4.peg.1057 or 42197.4.peg.4482)	Fatty acid biosynthesis	ATP_c0 + CoA_c0 + fa1_c0 <=> PPi_c0 + AMP_c0 + fa1coa_c0
rxn10303_c0	isotetradecanoyl lipoteichoic acid synthesis n24 linked glucose substituted c0	42197.4.peg.1376	Teichoic and lipoteichoic acids biosynthesis	24 UDP_glucose_c0 + Isotetradecanoyllipoteichoic_acid_n24__linked__unsubstituted_c0 <=> 24 UDP_c0 + Isotetradecanoyllipoteichoic_acid_n24__linked__glucose_substituted_c0
rxn03136_c0	1 5 Phosphoribosyl 5 amino 4 N succinocarboxamide imidazole AMP lyase c0	(42197.4.peg.6990 or 42197.4.peg.6990)	Purine metabolism	SAICAR_c0 <=> H_c0 + Fumarate_c0 + AICAR_c0
rxn00222_c0	cellobiose glucohydrolase c0	((42197.4.peg.4750 or 42197.4.peg.2250 or 42197.4.peg.2035 or 42197.4.peg.1874 or 42197.4.peg.5055 or 42197.4.peg.1837 or 42197.4.peg.35 or 42197.4.peg.1734) or 42197.4.peg.6287)	Starch and sucrose metabolism	H2O_c0 + CELB_c0 <=> 2 D_Glucose_c0
rxn10229_c0	isopentadecanoyl CDPdiacylglycerol serine O phosphatidyltransferase c0	42197.4.peg.419	Glycerolipid metabolism	L_Serine_c0 + CDP_1_2_diisopentadecanoylglycerol_c0 <=> 2 H_c0 + CMP_c0 + Diisopentadecanoylphosphatidylserine_c0
rxn05287_c0	geranylgeranyl diphosphate isopentenyl diphosphate transtransferase c0	(42197.4.peg.5196 or 42197.4.peg.6772 or 42197.4.peg.4497)	Carotenoid biosynthesis	Isopentenyldiphosphate_c0 + Geranylgeranyl_diphosphate_c0 <=> PPi_c0 + H_c0 + pendp_c0
rxn01387_c0	Isocitrate NADP oxidoreductase c0	42197.4.peg.6581	Citrate cycle (TCA cycle)	NADP_c0 + Isocitrate_c0 <=> H_c0 + NADPH_c0 + Oxalosuccinate_c0
rxn00818_c0	Raffinose galactohydrolase c0	42197.4.peg.6289	Galactose metabolism	H2O_c0 + Melitose_c0 <=> Galactose_c0 + Sucrose_c0
rxn02937_c0	2 Formamido N1 5 phosphoribosylacetamidine cyclo ligase ADP forming c0	(42197.4.peg.6958 or 42197.4.peg.6958)	Purine metabolism	ATP_c0 + 5_Phosphoribosylformylglycinamidine_c0 <=> H_c0 + ADP_c0 + Phosphate_c0 + AIR_c0
rxn08088_c0	1 octadecanoyl sn glycerol 3 phosphate O acyltransferase n C18 0 c0	(42197.4.peg.1387 or 42197.4.peg.5209 or 42197.4.peg.1617 or 42197.4.peg.6098 or 42197.4.peg.5899 or 42197.4.peg.6149 or 42197.4.peg.6047 or 42197.4.peg.1362)	Glycerolipid metabolism	2 H_c0 + 1_octadecanoyl_sn_glycerol_3_phosphate_c0 + Octadecanoyl_ACP_c0 <=> ACP_c0 + 1_2_dioctadecanoyl_sn_glycerol_3_phosphate_c0
rxn08810_c0	Lysophospholipase L1 2 acylglycerophosphoglycerol n C12 0 periplasm c0	(42197.4.peg.5968 or 42197.4.peg.535)	Glycerolipid metabolism	H2O_c0 + 1_Acyl_sn_glycero_3_phosphoglycerol_dodecanoyl_c0 <=> H_c0 + ddca_c0 + Glycerophosphoglycerol_c0
rxn03467_c0	R05117 c0	(42197.4.peg.1734 or 42197.4.peg.35 or 42197.4.peg.1837 or 42197.4.peg.5055 or 42197.4.peg.1874 or 42197.4.peg.2250 or 42197.4.peg.2035 or 42197.4.peg.4750)	None	H2O_c0 + GT1b_c0 <=> Neu5Ac_c0 + GD1b_c0
rxn01652_c0	S Aminomethyldihydrolipoylprotein 6S tetrahydrofolate aminomethyltransferase ammonia forming c0	42197.4.peg.6606	One carbon pool by folate	H2O_c0 + 5_10_Methenyltetrahydrofolate_c0 <=> H_c0 + 5_Formyltetrahydrofolate_c0
rxn00350_c0	glutathione gamma glutamylaminopeptidase c0	(42197.4.peg.5412 or 42197.4.peg.51)	Glutathione metabolism	H2O_c0 + GSH_c0 <=> L_Glutamate_c0 + Cys_Gly_c0
rxn03137_c0	10 Formyltetrahydrofolate 5 phosphoribosyl 5 amino 4 imidazolecarboxamide formyltransferase c0	(42197.4.peg.6605 and 42197.4.peg.6605)	Purine metabolism	10_Formyltetrahydrofolate_c0 + AICAR_c0 <=> Tetrahydrofolate_c0 + FAICAR_c0
rxn10343_c0	Mercury Hg2 ABC transporter periplasm c0	(42197.4.peg.6902 or 42197.4.peg.4390 or 42197.4.peg.5284 or 42197.4.peg.2863 or 42197.4.peg.3205 or 42197.4.peg.3212)	None	H2O_c0 + ATP_c0 + Hg2_c0 <=> H_c0 + ADP_c0 + Phosphate_c0 + Hg2_e0
rxn05544_c0	oligopeptide transporting ATPase c0	((42197.4.peg.747 or 42197.4.peg.660 or 42197.4.peg.6295 or 42197.4.peg.3552 or 42197.4.peg.4901 or 42197.4.peg.191) or 42197.4.peg.745 or (42197.4.peg.4902 or 42197.4.peg.746 or 42197.4.peg.190 or 42197.4.peg.659) or (42197.4.peg.187 or 42197.4.peg.4428 or 42197.4.peg.7088 or 42197.4.peg.3175) or (42197.4.peg.3555 or 42197.4.peg.2536 or 42197.4.peg.743 or 42197.4.peg.1729 or 42197.4.peg.656 or 4…	ABC transporters	H2O_c0 + ATP_c0 + Ala_Leu_e0 <=> H_c0 + ADP_c0 + Phosphate_c0 + Ala_Leu_c0
rxn08087_c0	1 hexadec 7 enoyl sn glycerol 3 phosphate O acyltransferase n C16 1 c0	(42197.4.peg.1362 or 42197.4.peg.5899 or 42197.4.peg.6047 or 42197.4.peg.6149 or 42197.4.peg.6098 or 42197.4.peg.5209 or 42197.4.peg.1387 or 42197.4.peg.1617)	Glycerolipid metabolism	H_c0 + Hexadecenoyl_ACP_c0 + 1_hexadec_9_enoyl_sn_glycerol_3_phosphate_c0 <=> ACP_c0 + 1_2_dihexadec_9_enoyl_sn_glycerol_3_phosphate_c0
rxn01115_c0	6 phospho D gluconate NADP 2 oxidoreductase decarboxylating c0	(42197.4.peg.3 or 42197.4.peg.5775)	Pentose phosphate pathway	NADP_c0 + 6_Phospho_D_gluconate_c0 <=> CO2_c0 + NADPH_c0 + D_Ribulose5_phosphate_c0
rxn08818_c0	Lysophospholipase L2 2 acylglycerophosphotidate n C14 0 c0	(42197.4.peg.5968 or 42197.4.peg.535)	Glycerolipid metabolism	H2O_c0 + 2_tetradecanoyl_sn_glycerol_3_phosphate_c0 <=> 2 H_c0 + Glycerol_3_phosphate_c0 + Myristic_acid_c0
rxn00992_c0	3 Hydroxybutanoate NAD oxidoreductase c0	(42197.4.peg.7149 or 42197.4.peg.1792)	Butanoate metabolism	NAD_c0 + R_3_Hydroxybutanoate_c0 <=> H_c0 + NADH_c0 + Acetoacetate_c0
rxn05239_c0	adenosine 3 5 bisphosphate sulfite oxidized thioredoxin oxidoreductase 3 phosphoadenosine 5 phosphosulfate forming c0	(42197.4.peg.1234 and 42197.4.peg.1234)	Sulfur metabolism	trdrd_c0 + 3_phosphoadenylylsulfate_c0 <=> H_c0 + Sulfite_c0 + trdox_c0 + Adenosine_3_5_bisphosphate_c0
rxn08312_c0	CDP diacylglycerol synthetase n C18 1 c0	42197.4.peg.6003	Glycerolipid metabolism	CTP_c0 + 1_2_dioctadec_11_enoyl_sn_glycerol_3_phosphate_c0 <=> PPi_c0 + H_c0 + CDP_1_2_dioctadec_11_enoylglycerol_c0
rxn00952_c0	O acetyl L homoserine hydrogen sulfide S 3 amino 3 carboxypropyltransferase c0	42197.4.peg.4107	Cysteine and methionine metabolism	H2S_c0 + O_Acetyl_L_homoserine_c0 <=> Acetate_c0 + Homocysteine_c0
rxn01396_c0	ATP pyridoxine 5 phosphotransferase c0	42197.4.peg.6254	Vitamin B6 metabolism	ATP_c0 + Pyridoxol_c0 <=> H_c0 + ADP_c0 + Pyridoxine_phosphate_c0
rxn00161_c0	S Malate NADP oxidoreductaseoxaloacetate decarboxylating c0	(42197.4.peg.6392 or 42197.4.peg.450)	Pyruvate metabolism	NADP_c0 + L_Malate_c0 <=> CO2_c0 + Pyruvate_c0 + NADPH_c0
rxn01961_c0	Xanthosine 5 phosphate phosphohydrolase c0	(42197.4.peg.176 or 42197.4.peg.149)	Purine metabolism	H2O_c0 + XMP_c0 <=> Phosphate_c0 + Xanthosine_c0
rxn01517_c0	ATP dUMP phosphotransferase c0	42197.4.peg.5418	Pyrimidine metabolism	H_c0 + ATP_c0 + dUMP_c0 <=> ADP_c0 + dUDP_c0
rxn00371_c0	Formate NAD oxidoreductase c0	(42197.4.peg.1137 or 42197.4.peg.1132)	Glyoxylate and dicarboxylate metabolism	NAD_c0 + Formate_c0 <=> CO2_c0 + NADH_c0
rxn06750_c0	R04632 c0	(42197.4.peg.5196 or 42197.4.peg.4497 or 42197.4.peg.6772)	Carotenoid biosynthesis	CMP_N_acetylneuraminate_c0 + GM2_c0 <=> H_c0 + CMP_c0 + GD2_c0
rxn10226_c0	isoheptadecanoyl CDPdiacylglycerol serine O phosphatidyltransferase c0	42197.4.peg.419	Glycerolipid metabolism	L_Serine_c0 + CDP_1_2_diisoheptadecanoylglycerol_c0 <=> 2 H_c0 + CMP_c0 + Diisoheptadecanoylphosphatidylserine_c0
rxn09978_c0	beta glucosidase methyl alpha D glucoside c0	(42197.4.peg.35 or 42197.4.peg.1734 or 42197.4.peg.2250 or 42197.4.peg.2035 or 42197.4.peg.4750 or 42197.4.peg.5055 or 42197.4.peg.1874 or 42197.4.peg.1837)	None	H2O_c0 + alpha_Methyl_D_glucoside_c0 <=> D_Glucose_c0 + Methanol_c0
rxn08040_c0	UDP N acetyl D glucosamine undecaprenyl phosphate N acetyl D glucosamine phosphotransferase c0	42197.4.peg.6244	Teichoic and lipoteichoic acids biosynthesis	UDP_N_acetylglucosamine_c0 + Undecaprenylphosphate_c0 <=> UMP_c0 + Undecaprenyl_diphospho_N_acetyl_glucosamine_c0
rxn09211_c0	Phosphatidylserine syntase n C18 1 c0	42197.4.peg.419	Glycerolipid metabolism	L_Serine_c0 + CDP_1_2_dioctadec_11_enoylglycerol_c0 <=> 2 H_c0 + CMP_c0 + phosphatidylserine_dioctadec_11_enoyl_c0
rxn01807_c0	ATP pyridoxal 5 phosphotransferase c0	42197.4.peg.6254	Vitamin B6 metabolism	ATP_c0 + PM_c0 <=> H_c0 + ADP_c0 + Pyridoxamine_phosphate_c0
rxn05006_c0	S adenosyl L methionine precorrin 1 C methyltransferase c0	(42197.4.peg.6832 or 42197.4.peg.5950)	None	S_Adenosyl_L_methionine_c0 + Precorrin_1_c0 <=> S_Adenosyl_homocysteine_c0 + Precorrin_2_c0
rxn11599_c0	R04318 c0	(42197.4.peg.4368 or 42197.4.peg.2260 or 42197.4.peg.3442 or 42197.4.peg.3190 or 42197.4.peg.3743 or 42197.4.peg.4045)	None	H_c0 + Benzylpenicilloic_acid_c0 <=> H2O_c0 + Penicillin_G_c0
rxn01299_c0	Inosine ribohydrolase c0	(42197.4.peg.3939 or 42197.4.peg.6164 or 42197.4.peg.2705)	Purine metabolism	H2O_c0 + Inosine_c0 <=> HYXN_c0 + D_Ribose_c0
rxn01800_c0	Deoxycytidine aminohydrolase c0	(42197.4.peg.6548 or (42197.4.peg.4106 or 42197.4.peg.6601))	Pyrimidine metabolism	H_c0 + H2O_c0 + Deoxycytidine_c0 <=> NH3_c0 + Deoxyuridine_c0
rxn02107_c0	salicylaldehyde NAD oxidoreductase c0	(42197.4.peg.1660 or 42197.4.peg.200)	Degradation of aromatic compounds	H2O_c0 + NAD_c0 + Salicylaldehyde_c0 <=> 2 H_c0 + NADH_c0 + SALC_c0
rxn08309_c0	CDP diacylglycerol synthetase n C16 0 c0	42197.4.peg.6003	Glycerolipid metabolism	CTP_c0 + 1_2_dihexadecanoyl_sn_glycerol_3_phosphate_c0 <=> PPi_c0 + H_c0 + CDP_1_2_dihexadecanoylglycerol_c0
rxn05379_c0	12 methyl tetra decanoyl ACP malonyl acyl carrier protein C acyltransferase decarboxylating c0	((42197.4.peg.5042 or 42197.4.peg.1317) and (42197.4.peg.3237 or 42197.4.peg.1319 or 42197.4.peg.3239))	Fatty acid biosynthesis	Malonyl_acyl_carrierprotein__c0 + 12_methyl_tetra_decanoyl_ACP_c0 <=> CO2_c0 + ACP_c0 + 14_methyl_3_oxo_hexa_decanoyl_ACP_c0
rxn02476_c0	Phosphoenolpyruvate 3 phosphoshikimate 5 O 1 carboxyvinyl transferase c0	42197.4.peg.6410	Phenylalanine, tyrosine and tryptophan biosynthesis	Phosphoenolpyruvate_c0 + 3_phosphoshikimate_c0 <=> Phosphate_c0 + 5_O__1_Carboxyvinyl_3_phosphoshikimate_c0
rxn01512_c0	ATP dTDP phosphotransferase c0	42197.4.peg.1166	Pyrimidine metabolism	ATP_c0 + dTDP_c0 <=> ADP_c0 + TTP_c0
rxn08655_c0	Glycolate oxidase c0	((42197.4.peg.7029 or 42197.4.peg.2261 or 42197.4.peg.2509) and Unknown and Unknown)	None	Ubiquinone_8_c0 + Glycolate_c0 <=> Ubiquinol_8_c0 + Glyoxalate_c0
rxn03841_c0	4 amino 4 deoxychorismate pyruvate lyase c0	(42197.4.peg.6938 or 42197.4.peg.2341)	Folate biosynthesis	ADC_c0 <=> ABEE_c0 + H_c0 + Pyruvate_c0
rxn04954_c0	5 methyltetrahydrofolate NAD oxidoreductase c0	42197.4.peg.1396	Carbon fixation pathways in prokaryotes	NAD_c0 + 5_Methyltetrahydrofolate_c0 <=> H_c0 + NADH_c0 + 5_10_Methylenetetrahydrofolate_c0
rxn05517_c0	cadminum transport out via antiport c0	42197.4.peg.6261	Cobalt-zinc-cadmium resistance	H_e0 + Cd2_c0 + K_e0 <=> H_c0 + Cd2_e0 + K_c0
rxn03249_c0	S hydroxyhexanoyl CoA NAD oxidoreductase c0	(((42197.4.peg.585 or 42197.4.peg.5759 or 42197.4.peg.1540 or 42197.4.peg.3293 or 42197.4.peg.3360 or 42197.4.peg.4484 or 42197.4.peg.2155) and (42197.4.peg.5759 or 42197.4.peg.4484)) or (42197.4.peg.3360 or 42197.4.peg.4484 or 42197.4.peg.1540 or 42197.4.peg.3293 or 42197.4.peg.585 or 42197.4.peg.5759 or 42197.4.peg.2155))	Fatty acid degradation	NAD_c0 + S_Hydroxyhexanoyl_CoA_c0 <=> H_c0 + NADH_c0 + 3_Oxohexanoyl_CoA_c0
rxn04113_c0	isopentenyl diphosphate NADP oxidoreductase c0	(42197.4.peg.5197 or 42197.4.peg.710)	Terpenoid backbone biosynthesis	H_c0 + NADPH_c0 + 1_Hydroxy_2_methyl_2_butenyl_4_diphosphate_c0 <=> H2O_c0 + NADP_c0 + Isopentenyldiphosphate_c0
rxn00676_c0	acetyl CoA propanoyl CoA 2 C acetyltransferase c0	(42197.4.peg.4483 or (42197.4.peg.7075 or 42197.4.peg.5758 or 42197.4.peg.1541 or 42197.4.peg.679 or 42197.4.peg.169 or 42197.4.peg.6205))	Valine, leucine and isoleucine degradation	Acetyl_CoA_c0 + Propionyl_CoA_c0 <=> CoA_c0 + 2_Methylacetoacetyl_CoA_c0
rxn00713_c0	GTP uridine 5 phosphotransferase c0	42197.4.peg.1078	Pyrimidine metabolism	GTP_c0 + Uridine_c0 <=> H_c0 + GDP_c0 + UMP_c0
rxn04748_c0	salicylate NADH oxygen oxidoreductase 1 hydroxylating decarboxylating c0	(42197.4.peg.4738 or 42197.4.peg.4299 or 42197.4.peg.6110 or 42197.4.peg.3371 or 42197.4.peg.1659)	Naphthalene degradation	2 H_c0 + NADH_c0 + O2_c0 + m_Cresotic_acid_c0 <=> H2O_c0 + CO2_c0 + NAD_c0 + 4_Methylcatechol_c0
rxn10218_c0	anteisopentadecanoyl 1 acylglycerol 3 phosphate O acyltransferase c0	(42197.4.peg.5209 or 42197.4.peg.1387 or 42197.4.peg.1617 or 42197.4.peg.6098 or 42197.4.peg.5899 or 42197.4.peg.6047 or 42197.4.peg.6149 or 42197.4.peg.1362)	Glycerolipid metabolism	fa4coa_c0 + 1_anteisopentadecanoyl_sn_glycerol_3_phosphate_c0 <=> H_c0 + CoA_c0 + 1_2_dianteisopentadecanoyl_sn_glycerol_3_phosphate_c0
rxn05909_c0	L serine hydro lyase adding hydrogen sulfide L cysteine forming c0	42197.4.peg.680	Glycine, serine and threonine metabolism	H_c0 + L_Serine_c0 + H2S_c0 <=> H2O_c0 + L_Cysteine_c0
rxn06979_c0	cobyrinate L glutamine amido ligase ADP forming c0	42197.4.peg.5955	Porphyrin and chlorophyll metabolism	2 H2O_c0 + 2 ATP_c0 + 2 L_Glutamine_c0 + Cobyrinate_c0 <=> 2 H_c0 + 2 ADP_c0 + 2 Phosphate_c0 + 2 L_Glutamate_c0 + CobIIyrinate_diamide_c0
rxn05599_c0	cysteate transport via ABC system c0	((42197.4.peg.5609 or 42197.4.peg.5610) and Unknown and Unknown)	Sulfur metabolism	H2O_c0 + ATP_c0 + L_Cysteate_e0 <=> H_c0 + ADP_c0 + Phosphate_c0 + L_Cysteate_c0
rxn01257_c0	chorismate L glutamine aminotransferase c0	((42197.4.peg.5740 or 42197.4.peg.20) or 42197.4.peg.20 or 42197.4.peg.5740)	Folate biosynthesis	L_Glutamine_c0 + Chorismate_c0 <=> L_Glutamate_c0 + ADC_c0
rxn09272_c0	fumarate reductase complex ie FRD involved in anaerobic respiration repressed in aerobic respiration c0	((42197.4.peg.6567 or 42197.4.peg.1424) or (Unknown and Unknown and 42197.4.peg.6565 and Unknown and 42197.4.peg.6566 and Unknown) or ((42197.4.peg.1424 or 42197.4.peg.6567) and (42197.4.peg.6568 or 42197.4.peg.1425)))	Folate biosynthesis	Ubiquinone_8_c0 + Succinate_c0 <=> Ubiquinol_8_c0 + Fumarate_c0
rxn03845_c0	4 Ethylamino 2 hydroxy 6 isopropylamino 1 3 5 triazine ethylaminohydrolase c0	42197.4.peg.1407	Atrazine degradation	H_c0 + H2O_c0 + Hydroxyatrazine_c0 <=> Ethylamine_c0 + N_Isopropylammelide_c0
rxn00903_c0	L Valine 2 oxoglutarate aminotransferase c0	(42197.4.peg.1348 or 42197.4.peg.5094)	Valine, leucine and isoleucine degradation	2_Oxoglutarate_c0 + L_Valine_c0 <=> L_Glutamate_c0 + 3_Methyl_2_oxobutanoate_c0
rxn00056_c0	FeII oxygen oxidoreductase c0	42197.4.peg.206	Porphyrin and chlorophyll metabolism	4 H_c0 + O2_c0 + 4 Fe2_c0 <=> 2 H2O_c0 + 4 fe3_c0
rxn08469_c0	FMNH2 dependent monooxygenase ethanesulfonate c0	(42197.4.peg.4419 or 42197.4.peg.7009)	Sulfur metabolism	O2_c0 + FMNH2_c0 + ethanesulfonate_c0 <=> H_c0 + H2O_c0 + Acetaldehyde_c0 + Sulfite_c0 + FMN_c0
rxn00016_c0	chitobiose N acetylglucosaminohydrolase c0	(42197.4.peg.4115 or 42197.4.peg.3077 or 42197.4.peg.257 or 42197.4.peg.433 or 42197.4.peg.1083)	Amino sugar and nucleotide sugar metabolism	H2O_c0 + Chitobiose_c0 <=> 2 N_Acetyl_D_glucosamine_c0
rxn01216_c0	3 phospho D glycerate 1 2 phosphomutase c0	(42197.4.peg.6521 or 42197.4.peg.6433)	Glycolysis / Gluconeogenesis	H_c0 + 1_3_Bisphospho_D_glycerate_c0 <=> DPG_c0
rxn05779_c0	alpha amino acid NADP oxidoreductase deaminating c0	42197.4.peg.4442	None	H2O_c0 + NADP_c0 + alpha_Amino_acid_c0 <=> NH3_c0 + NADPH_c0 + 2_Oxo_acid_c0
rxn03991_c0	nitric oxide NADPH2 oxygen oxidoreductase c0	(42197.4.peg.7046 or 42197.4.peg.3849)	None	NADPH_c0 + 2 O2_c0 + 2 NO_c0 <=> H_c0 + NADP_c0 + 2 Nitrate_c0
rxn02213_c0	3 Dehydroquinate hydro lyase c0	(42197.4.peg.3304 or 42197.4.peg.3367 or 42197.4.peg.5433)	Phenylalanine, tyrosine and tryptophan biosynthesis	5_Dehydroquinate_c0 <=> H2O_c0 + 3_Dehydroshikimate_c0
rxn05441_c0	9 methyl trans dec 2 enoyl ACP NAD oxidoreductase A specific c0	(42197.4.peg.5036 or 42197.4.peg.2263)	Fatty acid biosynthesis	H_c0 + NADH_c0 + 9_methyl_trans_dec_2_enoyl_ACP_c0 <=> NAD_c0 + 9_methyl_decanoyl_ACP_c0
rxn03365_c0	R04916 c0	(42197.4.peg.1660 or 42197.4.peg.200)	Tryptophan metabolism	H2O_c0 + NAD_c0 + 5_2_Formylethyl_4_6_dihydroxypicolinate_c0 <=> 2 H_c0 + NADH_c0 + 5_2_Carboxyethyl_4_6_dihydroxypicolinate_c0
rxn03892_c0	R05613 c0	(42197.4.peg.5196 or 42197.4.peg.6772 or 42197.4.peg.4497)	Carotenoid biosynthesis	Isopentenyldiphosphate_c0 + pendp_c0 <=> PPi_c0 + H_c0 + all_trans_Hexaprenyl_diphosphate_c0
rxn05454_c0	15 methyl hexa decanoyl ACP acyl carrier protein transferase c0	(42197.4.peg.4110 or 42197.4.peg.4470 or 42197.4.peg.2767 or 42197.4.peg.4684 or 42197.4.peg.2782 or 42197.4.peg.1320 or 42197.4.peg.2783 or 42197.4.peg.4468 or 42197.4.peg.4740 or 42197.4.peg.4884 or 42197.4.peg.3375 or 42197.4.peg.4564 or 42197.4.peg.5096 or 42197.4.peg.4471 or 42197.4.peg.4111 or 42197.4.peg.4113 or 42197.4.peg.1719 or 42197.4.peg.3287 or 42197.4.peg.5038 or 42197.4.peg.4560 o…	Fatty acid biosynthesis	2 H_c0 + CoA_c0 + 15_methyl_hexa_decanoyl_ACP_c0 <=> ACP_c0 + fa11coa_c0
rxn01127_c0	ATP dAMP phosphotransferase c0	((42197.4.peg.6694 or 42197.4.peg.5715) or 42197.4.peg.408)	Purine metabolism	H_c0 + ATP_c0 + dAMP_c0 <=> ADP_c0 + dADP_c0
rxn01461_c0	L Arginine 4 aminobutanoate amidinotransferase c0	42197.4.peg.5366	Arginine and proline metabolism	L_Arginine_c0 + GABA_c0 <=> Ornithine_c0 + 4_Guanidinobutanoate_c0
rxn05537_c0	oligopeptide transporting ATPase c0	((42197.4.peg.3552 or 42197.4.peg.191 or 42197.4.peg.4901 or 42197.4.peg.6295 or 42197.4.peg.660 or 42197.4.peg.747) or 42197.4.peg.745 or (42197.4.peg.746 or 42197.4.peg.659 or 42197.4.peg.190 or 42197.4.peg.4902) or (42197.4.peg.187 or 42197.4.peg.7088 or 42197.4.peg.4428 or 42197.4.peg.3175) or (42197.4.peg.5112 or 42197.4.peg.3003 or 42197.4.peg.6297 or 42197.4.peg.2748 or 42197.4.peg.4905 or…	ABC transporters	H2O_c0 + ATP_c0 + gly_asp_L_e0 <=> H_c0 + ADP_c0 + Phosphate_c0 + gly_asp_L_c0
rxn04908_c0	trichloroethanol NAD oxidoreductase c0	(42197.4.peg.1222 or 42197.4.peg.1956 or 42197.4.peg.3249 or 42197.4.peg.4050 or 42197.4.peg.5205 or 42197.4.peg.5480 or 42197.4.peg.5192 or 42197.4.peg.6911 or 42197.4.peg.3449)	Metabolism of xenobiotics by cytochrome P450	H_c0 + NADH_c0 + Chloral_hydrate_c0 <=> H2O_c0 + NAD_c0 + Trichloroethanol_c0
rxn05226_c0	D glucose transport via PEP Pyr PTS c0	(Unknown and Unknown and Unknown and 42197.4.peg.7174 and Unknown)	Fructose and mannose metabolism	Phosphoenolpyruvate_c0 + D_Glucose_e0 <=> Pyruvate_c0 + D_glucose_6_phosphate_c0
rxn00615_c0	ATP glycerol 3 phosphotransferase c0	42197.4.peg.6507	Glycerolipid metabolism	ATP_c0 + Glycerol_c0 <=> H_c0 + ADP_c0 + Glycerol_3_phosphate_c0
rxn08468_c0	FMNH2 dependent monooxygenase methanesulfonate c0	(42197.4.peg.7009 or 42197.4.peg.4419)	Sulfur metabolism	O2_c0 + FMNH2_c0 + methanesulfonate_c0 <=> H_c0 + H2O_c0 + Sulfite_c0 + FMN_c0 + Formaldehyde_c0
rxn05445_c0	4 methyl trans pent 2 enoyl ACP NAD oxidoreductase A specific c0	(42197.4.peg.2263 or 42197.4.peg.5036)	Fatty acid biosynthesis	H_c0 + NADH_c0 + 4_methyl_trans_pent_2_enoyl_ACP_c0 <=> NAD_c0 + 4_methyl_pentanoyl_ACP_c0
rxn04674_c0	R06859 c0	42197.4.peg.6788	Ubiquinone and other terpenoid-quinone biosynthesis	S_Adenosyl_L_methionine_c0 + Demethylphylloquinone_c0 <=> H_c0 + S_Adenosyl_homocysteine_c0 + Vitamin_K1_c0
rxn00569_c0	Nitrite reductase NADPH c0	((42197.4.peg.819 or 42197.4.peg.823) or 42197.4.peg.824)	Nitrogen metabolism	5 H_c0 + Nitrite_c0 + 3 NADPH_c0 <=> 2 H2O_c0 + NH3_c0 + 3 NADP_c0
rxn00332_c0	2 oxoglutarate glyoxylate succinaldehydetransferase decarboxylating c0	42197.4.peg.6806	Glyoxylate and dicarboxylate metabolism	CO2_c0 + 2_Hydroxy_3_oxoadipate_c0 <=> H_c0 + 2_Oxoglutarate_c0 + Glyoxalate_c0
rxn05341_c0	3R 3 Hydroxyoctanoyl acyl carrier protein NADP oxidoreductase c0	(42197.4.peg.7132 or 42197.4.peg.5937 or 42197.4.peg.3310 or 42197.4.peg.2020 or 42197.4.peg.2504 or 42197.4.peg.5224 or 42197.4.peg.4062 or 42197.4.peg.4739 or 42197.4.peg.402 or 42197.4.peg.3099 or 42197.4.peg.2477 or 42197.4.peg.7112 or 42197.4.peg.4757 or 42197.4.peg.4516 or 42197.4.peg.3013 or 42197.4.peg.4760 or 42197.4.peg.2472 or 42197.4.peg.4073 or 42197.4.peg.354 or 42197.4.peg.1608 or …	Fatty acid biosynthesis	NADP_c0 + R_3_Hydroxyoctanoyl_acyl_carrier_protein_c0 <=> H_c0 + NADPH_c0 + 3_oxooctanoyl_acp_c0
rxn00406_c0	arginine racemase c0	(42197.4.peg.4484 or 42197.4.peg.1540 or 42197.4.peg.5759)	D-Arginine and D-ornithine metabolism	L_Arginine_c0 <=> D_Arginine_c0
rxn05449_c0	12 methyl trans tridec 2 enoyl ACP NAD oxidoreductase A specific c0	(42197.4.peg.5036 or 42197.4.peg.2263)	Fatty acid biosynthesis	H_c0 + NADH_c0 + 12_methyl_trans_tridec_2_enoyl_ACP_c0 <=> NAD_c0 + 12_methyl_tridecanoyl_ACP_c0
rxn03971_c0	Coniferyl aldehyde NADP oxidoreductase c0	42197.4.peg.6834	Phenylpropanoid biosynthesis	H2O_c0 + NADP_c0 + Ferulaldehyde_c0 <=> 2 H_c0 + NADPH_c0 + Ferulate_c0
rxn00083_c0	NADPH NAD oxidoreductase c0	(42197.4.peg.5646 or (42197.4.peg.4932 or 42197.4.peg.4931 or 42197.4.peg.1295) or 42197.4.peg.4930)	Nicotinate and nicotinamide metabolism	NAD_c0 + NADPH_c0 <=> NADH_c0 + NADP_c0
rxn01626_c0	5 6 Dihydrouracil amidohydrolase c0	(42197.4.peg.2180 or (42197.4.peg.4368 or 42197.4.peg.3190 or 42197.4.peg.3743 or 42197.4.peg.4045 or 42197.4.peg.3442 or 42197.4.peg.2260))	Pyrimidine metabolism	H2O_c0 + Hydrouracil_c0 <=> H_c0 + 3_Ureidopropanoate_c0
rxn00495_c0	L phenylalanine ammonia lyase trans cinnamate forming c0	(42197.4.peg.6378 or 42197.4.peg.4464)	Phenylpropanoid biosynthesis	L_Phenylalanine_c0 <=> NH3_c0 + E_Cinnamate_c0
rxn06870_c0	Protein L serine epimerase c0	42197.4.peg.1004	None	Protein_serine_c0 <=> Protein_D_serine_c0
rxn07438_c0	peptide methionine thioredoxin disulfide S oxidoreductase c0	42197.4.peg.1563	None	H2O_c0 + trdox_c0 + Peptide_L_methionine_c0 <=> trdrd_c0 + Peptide_L_methionine_R_S_oxide_c0
rxn00743_c0	Glycerone phosphate phosphohydrolase c0	42197.4.peg.1889	None	H2O_c0 + Glycerone_phosphate_c0 <=> Phosphate_c0 + Glycerone_c0
rxn06735_c0	CMP N acetylneuraminate alpha N acetylneuraminyl 2 3 beta D galactoside alpha 2 8 N acetylneuraminyltransferase c0	(42197.4.peg.4497 or 42197.4.peg.6772 or 42197.4.peg.5196)	Carotenoid biosynthesis	CMP_N_acetylneuraminate_c0 + GM3_c0 <=> H_c0 + CMP_c0 + GD3_c0
rxn01775_c0	D Mannonate NAD 5 oxidoreductase c0	42197.4.peg.5236	Pentose and glucuronate interconversions	NAD_c0 + D_Mannonate_c0 <=> H_c0 + NADH_c0 + D_Fructuronate_c0
rxn02483_c0	4 Carboxymuconolactone carboxy lyase c0	42197.4.peg.5260	Degradation of aromatic compounds	H_c0 + 4_Carboxymuconolactone_c0 <=> CO2_c0 + 3_oxoadipate_enol_lactone_c0
rxn03236_c0	4a hydroxytetrahydrobiopterin hydro lyase c0	42197.4.peg.724	Folate biosynthesis	4a_Hydroxytetrahydrobiopterin_c0 <=> H2O_c0 + Dihydrobiopterin_c0
rxn01265_c0	Nicotinate D ribonucleotide diphosphate phosphoribosyltransferase c0	42197.4.peg.993	Nicotinate and nicotinamide metabolism	PPi_c0 + Nicotinate_ribonucleotide_c0 <=> PRPP_c0 + Niacin_c0
rxn00874_c0	butanoyl CoA acetyl CoA C butanoyltransferase c0	(42197.4.peg.4483 or (42197.4.peg.6205 or 42197.4.peg.169 or 42197.4.peg.679 or 42197.4.peg.1541 or 42197.4.peg.5758 or 42197.4.peg.7075) or (42197.4.peg.5758 or 42197.4.peg.7075 or 42197.4.peg.6205 or 42197.4.peg.169 or 42197.4.peg.679))	Fatty acid degradation	Acetyl_CoA_c0 + Butyryl_CoA_c0 <=> CoA_c0 + 3_Oxohexanoyl_CoA_c0
rxn00834_c0	IMP NAD oxidoreductase c0	(42197.4.peg.699 or 42197.4.peg.6636)	Purine metabolism	IMP_c0 + H2O_c0 + NAD_c0 <=> H_c0 + NADH_c0 + XMP_c0
rxn00782_c0	D glyceraldehyde 3 phosphate NADP oxidoreductase phosphorylating c0	42197.4.peg.5043	Glycolysis / Gluconeogenesis	H_c0 + NADPH_c0 + 1_3_Bisphospho_D_glycerate_c0 <=> NADP_c0 + Phosphate_c0 + Glyceraldehyde3_phosphate_c0
rxn01187_c0	D Xylulose 5 phosphate D glyceraldehyde 3 phosphate lyase adding phosphate acetyl phosphate forming c0	(42197.4.peg.1969 or 42197.4.peg.3458)	Pentose phosphate pathway	Phosphate_c0 + D_Xylulose5_phosphate_c0 <=> H2O_c0 + Glyceraldehyde3_phosphate_c0 + Acetylphosphate_c0
rxn02369_c0	2 Carboxy 2 5 dihydro 5 oxofuran 2 acetate lyase decyclizing c0	42197.4.peg.4792	Degradation of aromatic compounds	4_Carboxymuconolactone_c0 <=> H_c0 + 3_Carboxy_cis_cis_muconate_c0
rxn00704_c0	alpha D Glucose 1 phosphate 1 6 phosphomutase c0	42197.4.peg.1859	Amino sugar and nucleotide sugar metabolism	Glucose_1_phosphate_c0 <=> D_glucose_6_phosphate_c0
rxn01459_c0	4 Aminobutyraldehyde NAD oxidoreductase c0	(42197.4.peg.2879 or 42197.4.peg.3715 or 42197.4.peg.4871 or 42197.4.peg.6632 or 42197.4.peg.6216 or 42197.4.peg.1081)	Arginine and proline metabolism	H2O_c0 + NADP_c0 + 4_Aminobutanal_c0 <=> 2 H_c0 + NADPH_c0 + GABA_c0
rxn05252_c0	FACOAL170ISO c0	(42197.4.peg.4126 or 42197.4.peg.631 or 42197.4.peg.6839 or 42197.4.peg.3721 or 42197.4.peg.4466 or 42197.4.peg.4482 or 42197.4.peg.1057 or 42197.4.peg.5041 or 42197.4.peg.4590)	Fatty acid biosynthesis	ATP_c0 + CoA_c0 + fa11_c0 <=> PPi_c0 + AMP_c0 + fa11coa_c0
rxn01671_c0	ATP N ribosylnicotinamide 5 phosphotransferase c0	(42197.4.peg.5921 or 42197.4.peg.2706)	Nicotinate and nicotinamide metabolism	ATP_c0 + N_Ribosylnicotinamide_c0 <=> H_c0 + ADP_c0 + Nicotinamide_ribonucleotide_c0
rxn02362_c0	R03298 c0	42197.4.peg.348	None	ATP_c0 + DPG_c0 <=> H_c0 + ADP_c0 + Phosphate_c0 + cDPG_c0
rxn05627_c0	nitrate transport in via proton symport c0	(42197.4.peg.2729 or 42197.4.peg.821 or 42197.4.peg.3687)	Nitrogen metabolism	H_e0 + Nitrate_e0 <=> H_c0 + Nitrate_c0
rxn12642_c0	RXN0 6978c c0	((42197.4.peg.5982 or 42197.4.peg.4277 or 42197.4.peg.3528 or 42197.4.peg.6693) or (42197.4.peg.1346 or 42197.4.peg.771) or (42197.4.peg.6024 or 42197.4.peg.5430) or 42197.4.peg.1117)	Translation termination factors bacterial	H2O_c0 + Ala_His_c0 <=> L_Alanine_c0 + L_Histidine_c0
rxn06306_c0	UTP beta L arabinose 1 phosphate uridylyltransferase c0	42197.4.peg.6099	Amino sugar and nucleotide sugar metabolism	beta_L_Arabinose_1_phosphate_c0 + UTP_c0 <=> PPi_c0 + UDP_L_arabinose_c0
rxn01450_c0	3 indol 3 ylpyruvate carboxy lyase 2 indol 3 ylacetaldehyde forming c0	(42197.4.peg.2347 or 42197.4.peg.5777)	Tryptophan metabolism	H_c0 + Indolepyruvate_c0 <=> CO2_c0 + Indoleacetaldehyde_c0
rxn05620_c0	MOPS transport via ABC system c0	(Unknown and (42197.4.peg.5609 or 42197.4.peg.5610) and Unknown)	Sulfur metabolism	H2O_c0 + ATP_c0 + MOPS_e0 <=> H_c0 + ADP_c0 + Phosphate_c0 + MOPS_c0
rxn10010_c0	trans 2 hexenoyl CoA reductase NAD c0	(42197.4.peg.3362 or 42197.4.peg.4881 or 42197.4.peg.1569 or 42197.4.peg.512 or 42197.4.peg.3714 or 42197.4.peg.1599)	Valine, leucine and isoleucine degradation	H_c0 + NADH_c0 + 2E_Hexenoyl_CoA_c0 <=> NAD_c0 + Hexanoyl_CoA_c0
rxn11702_c0	2 succinyl 5 enolpyruvyl 6 hydroxy 3 cyclohexene 1 carboxylate synthase c0	42197.4.peg.6806	Ubiquinone and other terpenoid-quinone biosynthesis	H_c0 + Isochorismate_c0 + 2_Oxoglutarate_c0 <=> CO2_c0 + 2_Succinyl_5_enolpyruvyl_6_hydroxy_3_cyclohexene_1_carboxylate_c0
rxn07673_c0	hydroxycinnamoyl CoA anthocyanidin 3 5 diglucoside 5 O glucoside 6 O hydroxycinnamoyltransferase c0	42197.4.peg.636	Anthocyanin biosynthesis	4_Coumaroyl_CoA_c0 + Delphin_c0 <=> CoA_c0 + Delphinidin_3_O_beta_D_glucoside_5_O_6_coumaroyl_beta_D_glucoside_c0
rxn01332_c0	Phosphoenolpyruvate D erythrose 4 phosphate C 1 carboxyvinyltransferase phosphate hydrolysing 2 carboxy 2 oxoethyl forming c0	(42197.4.peg.2807 and 42197.4.peg.1390 and Unknown)	Phenylalanine, tyrosine and tryptophan biosynthesis	H2O_c0 + Phosphoenolpyruvate_c0 + D_Erythrose4_phosphate_c0 <=> Phosphate_c0 + DAHP_c0
rxn01530_c0	retinol NAD oxidoreductase c0	(42197.4.peg.5205 or 42197.4.peg.5480 or 42197.4.peg.3249 or 42197.4.peg.4050 or 42197.4.peg.3449 or 42197.4.peg.5192 or 42197.4.peg.6911 or 42197.4.peg.1956 or 42197.4.peg.1222)	Retinol metabolism	NAD_c0 + Retinol_c0 <=> H_c0 + NADH_c0 + Retinal_c0
rxn00320_c0	lysine racemase c0	(42197.4.peg.5759 or 42197.4.peg.4484 or 42197.4.peg.1540)	Lysine degradation	L_Lysine_c0 <=> D_Lysine_c0
rxn00785_c0	D Fructose 6 phosphate D glyceraldehyde 3 phosphate glycolaldehyde transferase c0	(42197.4.peg.5365 or 42197.4.peg.5807 or 42197.4.peg.5808)	Carbon fixation in photosynthetic organisms	D_fructose_6_phosphate_c0 + Glyceraldehyde3_phosphate_c0 <=> D_Xylulose5_phosphate_c0 + D_Erythrose4_phosphate_c0
rxn00693_c0	5 Methyltetrahydrofolate L homocysteine S methyltransferase c0	(42197.4.peg.5105 or 42197.4.peg.2290)	Cysteine and methionine metabolism	5_Methyltetrahydrofolate_c0 + Homocysteine_c0 <=> L_Methionine_c0 + Tetrahydrofolate_c0
rxn03909_c0	1 Deoxy D xylulose 5 phosphate pyruvate lyase carboxylating c0	(42197.4.peg.5198 or 42197.4.peg.3844 or 42197.4.peg.1521)	Terpenoid backbone biosynthesis	H_c0 + Pyruvate_c0 + Glyceraldehyde3_phosphate_c0 <=> CO2_c0 + 1_deoxy_D_xylulose5_phosphate_c0
rxn01356_c0	4 Aminobenzoate carboxy lyase c0	(42197.4.peg.5777 or 42197.4.peg.2347)	None	ABEE_c0 + H_c0 <=> CO2_c0 + Aniline_c0
rxn10806_c0	cytochrome oxidase bd menaquinol 8 2 protons periplasm c0	(42197.4.peg.1370 or 42197.4.peg.94 or 42197.4.peg.1369 or 42197.4.peg.95 or 42197.4.peg.6565)	None	2 H_c0 + 0.5 O2_c0 + Menaquinol_8_c0 <=> H2O_c0 + 2 H_e0 + Menaquinone_8_c0
rxn01101_c0	3 Phospho D glycerate NAD 2 oxidoreductase c0	(42197.4.peg.5100 or 42197.4.peg.6128 or 42197.4.peg.4261 or 42197.4.peg.3019 or 42197.4.peg.6117)	Glycine, serine and threonine metabolism	NAD_c0 + 3_Phosphoglycerate_c0 <=> H_c0 + NADH_c0 + 3_Phosphonooxypyruvate_c0
rxn06094_c0	Dextrin 6 alpha D glucanohydrolase c0	42197.4.peg.2031	None	H2O_c0 + Starch_c0 <=> D_Glucose_c0 + Amylose_c0
rxn00355_c0	UTP alpha D galactose 1 phosphate uridylyltransferase c0	42197.4.peg.594	Amino sugar and nucleotide sugar metabolism	UTP_c0 + D_Galactose_1_phosphate_c0 <=> PPi_c0 + UDP_galactose_c0
rxn03084_c0	5 Phosphoribosylformylglycinamide L glutamine amido ligase ADP forming c0	(42197.4.peg.6979 and 42197.4.peg.6980 and 42197.4.peg.6978)	Purine metabolism	H2O_c0 + ATP_c0 + L_Glutamine_c0 + N_Formyl_GAR_c0 <=> H_c0 + ADP_c0 + Phosphate_c0 + L_Glutamate_c0 + 5_Phosphoribosylformylglycinamidine_c0
rxn02007_c0	2 4 63 5 Pentahydroxycyclohexanone hydro lyase c0	42197.4.peg.6952	Inositol phosphate metabolism	2_Inosose_c0 <=> H2O_c0 + DKDI_c0
rxn10233_c0	anteisoheptadecanoyl phosphatidylserine decarboxylase c0	42197.4.peg.420	Glycerolipid metabolism	2 H_c0 + Dianteisoheptadecanoylphosphatidylserine_c0 <=> CO2_c0 + Dianteisoheptadecanoylphosphatidylethanolamine_c0
rxn06600_c0	S aminomethyldihydrolipoylprotein 6S tetrahydrofolate aminomethyltransferase ammonia forming c0	(((42197.4.peg.5542 or 42197.4.peg.6359) and 42197.4.peg.5749) or 42197.4.peg.6606)	Glycine, serine and threonine metabolism	Tetrahydrofolate_c0 + S_Aminomethyldihydrolipoylprotein_c0 <=> NH3_c0 + 5_10_Methylenetetrahydrofolate_c0 + Dihydrolipolprotein_c0
rxn06728_c0	CMP N acetylneuraminate alpha N acetylneuraminyl 2 3 beta D galactoside alpha 2 8 N acetylneuraminyltransferase c0	(42197.4.peg.4497 or 42197.4.peg.6772 or 42197.4.peg.5196)	Carotenoid biosynthesis	CMP_N_acetylneuraminate_c0 + alpha_N_Acetylneuraminyl_2_3_beta_D_galactosyl_R_c0 <=> H_c0 + CMP_c0 + alpha_N_Acetylneuraminyl_2_8_alpha_N_acetylneuraminyl_2_3_beta_D__galactosyl_R_c0
rxn02005_c0	trehalose transport via PEP Pyr PTS c0	(42197.4.peg.7174 and Unknown and Unknown and Unknown)	Fructose and mannose metabolism	Phosphoenolpyruvate_c0 + TRHL_e0 <=> Pyruvate_c0 + Trehalose_6_phosphate_c0
rxn08808_c0	Lysophospholipase L1 2 acylglycerophosphoethanolamine n C18 0 periplasm c0	(42197.4.peg.5968 or 42197.4.peg.535)	Glycerolipid metabolism	H_c0 + H2O_c0 + L_2_Lysophosphatidylethanolamine_c0 <=> Glycerophosphoethanolamine_c0 + ocdca_c0
rxn00558_c0	D glucose 6 phosphate aldose ketose isomerase c0	42197.4.peg.5367	Starch and sucrose metabolism	D_glucose_6_phosphate_c0 <=> D_fructose_6_phosphate_c0
rxn12635_c0	RXN0 6974c c0	((42197.4.peg.3528 or 42197.4.peg.6693 or 42197.4.peg.4277 or 42197.4.peg.5982) or (42197.4.peg.771 or 42197.4.peg.1346) or (42197.4.peg.6024 or 42197.4.peg.5430) or 42197.4.peg.1117)	Translation termination factors bacterial	H2O_c0 + Gly_Met_c0 <=> L_Methionine_c0 + Glycine_c0
rxn00346_c0	L aspartate 1 carboxy lyase beta alanine forming c0	((42197.4.peg.312 or 42197.4.peg.4692) or (42197.4.peg.4406 or 42197.4.peg.5744))	Pantothenate and CoA biosynthesis	H_c0 + L_Aspartate_c0 <=> CO2_c0 + beta_Alanine_c0
rxn04726_c0	1 hydroxymethylnaphthalene NAD oxidoreductase c0	(42197.4.peg.1956 or 42197.4.peg.1222 or 42197.4.peg.3449 or 42197.4.peg.5192 or 42197.4.peg.6911 or 42197.4.peg.5205 or 42197.4.peg.5480 or 42197.4.peg.3249 or 42197.4.peg.4050)	Degradation of aromatic compounds	NAD_c0 + 1_Naphthalenemethanol_c0 <=> H_c0 + NADH_c0 + 1_Naphthaldehyde_c0
rxn00550_c0	beta D fructose 2 6 bisphosphate 2 phosphohydrolase c0	(42197.4.peg.176 or 42197.4.peg.149)	None	H2O_c0 + D_Fructose_2_6_bisphosphate_c0 <=> 2 H_c0 + Phosphate_c0 + D_fructose_6_phosphate_c0
rxn07841_c0	2 Isopentenyl diphosphate ATP delta2 isopentenyltransferase c0	42197.4.peg.301	Zeatin biosynthesis	ATP_c0 + DMAPP_c0 <=> PPi_c0 + H_c0 + Isopentenyl_ATP_c0
rxn01859_c0	Deoxyadenosine orthophosphate ribosyltransferase c0	42197.4.peg.6520	Purine metabolism	Phosphate_c0 + Deoxyadenosine_c0 <=> Adenine_c0 + deoxyribose_1_phosphate_c0
rxn00194_c0	L glutamate 1 carboxy lyase 4 aminobutanoate forming c0	(42197.4.peg.4406 or 42197.4.peg.5744)	Alanine, aspartate and glutamate metabolism	H_c0 + L_Glutamate_c0 <=> CO2_c0 + GABA_c0
rxn00806_c0	L Leucine 2 oxoglutarate aminotransferase c0	(42197.4.peg.1348 or 42197.4.peg.5094)	Valine, leucine and isoleucine degradation	2_Oxoglutarate_c0 + L_Leucine_c0 <=> L_Glutamate_c0 + 4MOP_c0
rxn05328_c0	Hexadecanoyl acyl carrier protein malonyl CoA C acyltransferasedecarboxylating oxoacyl and enoyl reducing c0	(42197.4.peg.5036 or 42197.4.peg.2263)	Fatty acid biosynthesis	H_c0 + NADH_c0 + 2E_Hexadecenoyl_acp_c0 <=> NAD_c0 + hexadecanoyl_acp_c0
rxn06576_c0	Peptide L aspartate 2 oxoglutarate oxygen oxidoreductase 3 hydroxylating c0	(42197.4.peg.4682 or 42197.4.peg.4686)	None	O2_c0 + 2_Oxoglutarate_c0 + Peptide_L_aspartate_c0 <=> CO2_c0 + Succinate_c0 + Peptide_3_hydroxy_L_aspartate_c0
rxn00884_c0	S adenosyl L methionine 1D myo inositol 1 O methyltransferase c0	42197.4.peg.2207	Inositol phosphate metabolism	S_Adenosyl_L_methionine_c0 + L_Inositol_c0 <=> H_c0 + S_Adenosyl_homocysteine_c0 + 1_O_Methyl_myo_inositol_c0
rxn05160_c0	monosaccharide transporting ATPase c0	(Unknown and Unknown and (42197.4.peg.2487 or 42197.4.peg.6195 or 42197.4.peg.1903) and Unknown)	None	H2O_c0 + ATP_c0 + D_Ribose_e0 <=> H_c0 + ADP_c0 + Phosphate_c0 + D_Ribose_c0
rxn02199_c0	Acetyl CoA chloramphenicol O3 acetyltransferase c0	42197.4.peg.6351	Cysteineand methionine metabolism	Acetyl_CoA_c0 + Chloramphenicol_c0 <=> CoA_c0 + Chloramphenicol_3_acetate_c0
rxn05024_c0	4 2 carboxyphenyl 4 oxobutanoyl CoA dehydratase cyclizing c0	(42197.4.peg.6805 or 42197.4.peg.6485)	Ubiquinone and other terpenoid-quinone biosynthesis	H_c0 + Succinylbenzoyl_CoA_c0 <=> H2O_c0 + 1_4_Dihydroxy_2_naphthoyl_CoA_c0
rxn01851_c0	4 aminobutanal NAD 1 oxidoreductase c0	((42197.4.peg.1081 or 42197.4.peg.6216 or 42197.4.peg.6632 or 42197.4.peg.4871 or 42197.4.peg.3715 or 42197.4.peg.2879) or (42197.4.peg.1660 or 42197.4.peg.200))	Arginine and proline metabolism	H2O_c0 + NAD_c0 + 4_Aminobutanal_c0 <=> 2 H_c0 + NADH_c0 + GABA_c0
rxn08178_c0	Biotin sulfoxide reductase c0	(42197.4.peg.4426 or 42197.4.peg.4425)	None	H_c0 + NADH_c0 + d_biotin_d_sulfoxide_c0 <=> H2O_c0 + BIOT_c0 + NAD_c0
rxn11834_c0	2 phenyl 1 3 propanediol monocarbamate NAD oxidoreductase c0	(42197.4.peg.1222 or 42197.4.peg.1956 or 42197.4.peg.6911 or 42197.4.peg.5192 or 42197.4.peg.3449 or 42197.4.peg.4050 or 42197.4.peg.3249 or 42197.4.peg.5205 or 42197.4.peg.5480)	Drug metabolism - cytochrome P450	NAD_c0 + 2_Phenyl_1_3_propanediol_monocarbamate_c0 <=> H_c0 + NADH_c0 + 3_Carbamoyl_2_phenylpropionaldehyde_c0
rxn05201_c0	TRANS RXNBWI 115572cemaizeexpHYPOXANTHINE c0	42197.4.peg.474	None	H_e0 + HYXN_e0 <=> H_c0 + HYXN_c0
rxn09449_c0	acyl coenzyme A ligase c0	(42197.4.peg.1057 or 42197.4.peg.4482 or 42197.4.peg.4590 or 42197.4.peg.5041 or 42197.4.peg.6839 or 42197.4.peg.631 or 42197.4.peg.4466 or 42197.4.peg.3721 or 42197.4.peg.4126)	Fatty acid biosynthesis	ATP_c0 + CoA_c0 + ocdca_c0 <=> PPi_c0 + H_c0 + AMP_c0 + strcoa_c0
rxn03630_c0	Taurine 2 oxoglutarate O2 oxidoreductase sulfite forming c0	(42197.4.peg.3981 or 42197.4.peg.4501)	Taurine and hypotaurine metabolism	O2_c0 + 2_Oxoglutarate_c0 + Taurine_c0 <=> CO2_c0 + Sulfite_c0 + Succinate_c0 + Aminoacetaldehyde_c0
rxn05323_c0	Tetradecanoyl acyl carrier protein malonyl CoA C acyltransferasedecarboxylating oxoacyl and enoyl reducing c0	(42197.4.peg.5036 or 42197.4.peg.2263)	Fatty acid biosynthesis	2 H_c0 + NADH_c0 + 2E_Tetradecenoyl_acp_c0 <=> NAD_c0 + Myristoyl_ACP_c0
rxn00314_c0	N2 D 1 carboxylethyl L lysine NADP oxidoreductase L lysine forming c0	42197.4.peg.6847	Lysine degradation	H2O_c0 + NADP_c0 + Lysopine_c0 <=> H_c0 + Pyruvate_c0 + NADPH_c0 + L_Lysine_c0
rxn05656_c0	sulfoacetate transport via ABC system c0	(Unknown and (42197.4.peg.5609 or 42197.4.peg.5610) and Unknown)	Sulfur metabolism	H2O_c0 + ATP_c0 + Sulfoacetate_e0 <=> H_c0 + ADP_c0 + Phosphate_c0 + Sulfoacetate_c0
rxn14138_c0	Propanoyl CoA acetyl CoA C acyltransferase c0	42197.4.peg.6163	Primary bile acid biosynthesis	Propionyl_CoA_c0 + Chenodeoxycholoyl_CoA_c0 <=> CoA_c0 + 3alpha_7alpha_Dihydroxy_5beta_24_oxocholestanoyl_CoA_c0
rxn05538_c0	Dipeptide transport via ABC system gly pro L c0	((42197.4.peg.660 or 42197.4.peg.747 or 42197.4.peg.4901 or 42197.4.peg.191 or 42197.4.peg.3552 or 42197.4.peg.6295) or 42197.4.peg.745 or (42197.4.peg.4902 or 42197.4.peg.190 or 42197.4.peg.659 or 42197.4.peg.746) or (42197.4.peg.3175 or 42197.4.peg.4428 or 42197.4.peg.7088 or 42197.4.peg.187) or (42197.4.peg.4905 or 42197.4.peg.2748 or 42197.4.peg.6297 or 42197.4.peg.5112 or 42197.4.peg.3003 or…	ABC transporters	H2O_c0 + ATP_c0 + gly_pro_L_e0 <=> H_c0 + ADP_c0 + Phosphate_c0 + gly_pro_L_c0
rxn05616_c0	TRANS RXN 141ce c0	(42197.4.peg.3763 or 42197.4.peg.798)	None	Mg_c0 <=> Mg_e0
rxn10306_c0	isohexadecanoyl lipoteichoic acid synthesis n24 linked glucose substituted c0	42197.4.peg.1376	Teichoic and lipoteichoic acids biosynthesis	24 UDP_glucose_c0 + Isohexadecanoyllipoteichoic_acid_n24__linked__unsubstituted_c0 <=> 24 UDP_c0 + Isohexadecanoyllipoteichoic_acid_n24__linked__glucose_substituted_c0
rxn08805_c0	Lysophospholipase L1 2 acylglycerophosphoethanolamine n C14 1 periplasm c0	(42197.4.peg.5968 or 42197.4.peg.535)	Glycerolipid metabolism	H2O_c0 + 1_Acyl_sn_glycero_3_phosphoethanolamine_tetradec_7_enoyl_c0 <=> H_c0 + Glycerophosphoethanolamine_c0 + tetradecenoate_c0
rxn01507_c0	2 Deoxyadenosine 5 monophosphate phosphohydrolase c0	(42197.4.peg.149 or 42197.4.peg.176)	Purine metabolism	H2O_c0 + dAMP_c0 <=> Phosphate_c0 + Deoxyadenosine_c0
rxn01790_c0	Pantoate NADP 2 oxidoreductase c0	(42197.4.peg.6119 or (42197.4.peg.4069 or 42197.4.peg.3757) or (42197.4.peg.4069 or 42197.4.peg.3757))	Pantothenate and CoA biosynthesis	NADP_c0 + Pantoate_c0 <=> H_c0 + NADPH_c0 + 2_Dehydropantoate_c0
rxn05651_c0	sulfate transport in via proton symport c0	(42197.4.peg.3252 or 42197.4.peg.4324)	None	H_e0 + Sulfate_e0 <=> H_c0 + Sulfate_c0
rxn00077_c0	ATP NAD 2 phosphotransferase c0	42197.4.peg.5626	Nicotinate and nicotinamide metabolism	ATP_c0 + NAD_c0 <=> H_c0 + ADP_c0 + NADP_c0
rxn01388_c0	isocitrate hydro lyase cis aconitate forming c0	(42197.4.peg.2215 and Unknown)	Glyoxylate and dicarboxylate metabolism	Isocitrate_c0 <=> H2O_c0 + cis_Aconitate_c0
rxn02391_c0	Lysolecithin 2 3 acylmutase c0	42197.4.peg.6665	None	3_Lysolecithin_c0 <=> 2_Lysolecithin_c0
rxn03638_c0	Acetyl CoA D glucosamine 1 phosphate N acetyltransferase c0	(42197.4.peg.636 and 42197.4.peg.636)	Amino sugar and nucleotide sugar metabolism	Acetyl_CoA_c0 + D_Glucosamine1_phosphate_c0 <=> H_c0 + CoA_c0 + N_Acetyl_D_glucosamine1_phosphate_c0
rxn05438_c0	14 methyl trans hexa dec 2 enoyl ACP NAD oxidoreductase A specific c0	(42197.4.peg.2263 or 42197.4.peg.5036)	Fatty acid biosynthesis	H_c0 + NADH_c0 + 14_methyl_trans_hexa_dec_2_enoyl_ACP_c0 <=> NAD_c0 + 14_methyl_hexa_decanoyl_ACP_c0
rxn02897_c0	Nicotinate nucleotide dimethylbenzimidazole phospho D ribosyltransferase c0	42197.4.peg.1350	Porphyrin and chlorophyll metabolism	Nicotinate_ribonucleotide_c0 + Dimethylbenzimidazole_c0 <=> H_c0 + Niacin_c0 + alpha_Ribazole_5_phosphate_c0
rxn10301_c0	isoheptadecanoyl lipoteichoic acid synthesis n24 linked glucose substituted c0	42197.4.peg.1376	Teichoic and lipoteichoic acids biosynthesis	24 UDP_glucose_c0 + Isoheptadecanoyllipoteichoic_acid_n24__linked__unsubstituted_c0 <=> 24 UDP_c0 + Isoheptadecanoyllipoteichoic_acid_n24__linked__glucose_substituted_c0
rxn05126_c0	R07417 c0	(42197.4.peg.1660 or 42197.4.peg.200)	Arginine and proline metabolism	H2O_c0 + NAD_c0 + gamma_glutamyl_gamma_butyraldehyde_c0 <=> 2 H_c0 + NADH_c0 + gamma_Glutamyl_GABA_c0
rxn10217_c0	isopentadecanoyl 1 acylglycerol 3 phosphate O acyltransferase c0	(42197.4.peg.1362 or 42197.4.peg.5899 or 42197.4.peg.6149 or 42197.4.peg.6047 or 42197.4.peg.6098 or 42197.4.peg.1387 or 42197.4.peg.5209 or 42197.4.peg.1617)	Glycerolipid metabolism	fa3coa_c0 + 1_isopentadecanoyl_sn_glycerol_3_phosphate_c0 <=> H_c0 + CoA_c0 + 1_2_diisopentadecanoyl_sn_glycerol_3_phosphate_c0
rxn01406_c0	S adenosylmethioninamine putrescine 3 aminopropyltransferase c0	(42197.4.peg.5745 or 42197.4.peg.1997 or 42197.4.peg.1755)	Arginine and proline metabolism	Putrescine_c0 + S_Adenosylmethioninamine_c0 <=> H_c0 + 5_Methylthioadenosine_c0 + Spermidine_c0
rxn01446_c0	Deoxyguanosine orthophosphate ribosyltransferase c0	42197.4.peg.6520	Purine metabolism	Phosphate_c0 + Deoxyguanosine_c0 <=> deoxyribose_1_phosphate_c0 + Guanine_c0
rxn10309_c0	stearoyl lipoteichoic acid synthesis n24 linked N acetylglucosamine substituted c0	42197.4.peg.6244	Teichoic and lipoteichoic acids biosynthesis	24 UDP_N_acetylglucosamine_c0 + Stearoyllipoteichoic_acid_n24__linked__unsubstituted_c0 <=> 24 UDP_c0 + Stearoyllipoteichoic_acid_n24__linked__N_acetyl_D_glucosamine_c0
rxn05249_c0	FACOAL150ISO c0	(42197.4.peg.4126 or 42197.4.peg.631 or 42197.4.peg.6839 or 42197.4.peg.3721 or 42197.4.peg.4466 or 42197.4.peg.1057 or 42197.4.peg.4482 or 42197.4.peg.5041 or 42197.4.peg.4590)	Fatty acid biosynthesis	ATP_c0 + CoA_c0 + fa3_c0 <=> PPi_c0 + AMP_c0 + fa3coa_c0
rxn02056_c0	S Adenosyl L methionine uroporphyrin III C methyltransferase c0	(42197.4.peg.5950 or 42197.4.peg.826 or 42197.4.peg.1228)	Porphyrin and chlorophyll metabolism	2 H_c0 + Siroheme_c0 <=> Fe2_c0 + Sirohydrochlorin_c0
rxn10043_c0	cytochrome c oxidase He 2 c0	(42197.4.peg.1360 and (42197.4.peg.978 or 42197.4.peg.3769 or 42197.4.peg.2278) and 42197.4.peg.1367 and Unknown)	None	6 H_c0 + 0.5 O2_c0 + 2 Cytochrome_c2_c0 <=> H2O_c0 + 4 H_e0 + 2 Cytochrome_c3_c0
rxn01068_c0	L threonine NAD oxidoreductase c0	(42197.4.peg.7168 or 42197.4.peg.7168)	Glycine, serine and threonine metabolism	NAD_c0 + L_Threonine_c0 <=> H_c0 + NADH_c0 + L_2_Amino_acetoacetate_c0
rxn04047_c0	R05809 c0	(42197.4.peg.5952 or 42197.4.peg.1830)	Porphyrin and chlorophyll metabolism	S_Adenosyl_L_methionine_c0 + Cobalt_precorrin_3_c0 <=> S_Adenosyl_homocysteine_c0 + Cobalt_precorrin_4_c0
rxn02277_c0	7 8 Diaminononanoate carbon dioxide cyclo ligase c0	42197.4.peg.5833	Biotin metabolism	ATP_c0 + CO2_c0 + 7_8_Diaminononanoate_c0 <=> 3 H_c0 + Dethiobiotin_c0 + ADP_c0 + Phosphate_c0
rxn10223_c0	isopentadecanoyl phosphatidate cytidylyltransferase c0	42197.4.peg.6003	Glycerolipid metabolism	CTP_c0 + 1_2_diisopentadecanoyl_sn_glycerol_3_phosphate_c0 <=> PPi_c0 + H_c0 + CDP_1_2_diisopentadecanoylglycerol_c0
rxn00742_c0	L cystathionine cysteine lyase deaminating 2 oxobutanoate forming c0	(42197.4.peg.682 or 42197.4.peg.6096)	Glycine, serine and threonine metabolism	H2O_c0 + Cystathionine_c0 <=> NH3_c0 + L_Cysteine_c0 + 2_Oxobutyrate_c0
rxn04658_c0	RXN 5183c c0	(42197.4.peg.1660 or 42197.4.peg.200)	None	H_c0 + NADPH_c0 + N2_Acetyl_L_aminoadipyl_delta_phosphate_c0 <=> NADP_c0 + Phosphate_c0 + N2_Acetyl_L_aminoadipate_semialdehyde_c0
rxn02596_c0	R03634 c0	42197.4.peg.6289	Galactose metabolism	H2O_c0 + Stachyose_c0 <=> Galactose_c0 + Melitose_c0
rxn00991_c0	S 3 hydroxy 3 methylglutaryl CoA acetoacetate lyase acetyl CoA forming c0	42197.4.peg.6485	Valine, leucine and isoleucine degradation	HMG_CoA_c0 <=> Acetyl_CoA_c0 + Acetoacetate_c0
rxn10260_c0	anteisoheptadecanoyl CDPdiacylglycerol sn glycerol 3 phosphate 3 phosphatidyltransferase c0	(42197.4.peg.5543 or 42197.4.peg.2173)	Glycerolipid metabolism	Glycerol_3_phosphate_c0 + CDP_1_2_dianteisoheptadecanoylglycerol_c0 <=> CMP_c0 + Dianteisoheptadecanoylphosphatidylglycerophosphate_c0
rxn03915_c0	2 formylbenzoate NAD oxidoreductase c0	(42197.4.peg.1660 or 42197.4.peg.200)	Polycyclic aromatic hydrocarbon degradation	H2O_c0 + NAD_c0 + o_Formylbenzoic_acid_c0 <=> 2 H_c0 + NADH_c0 + Phthalate_c0
rxn03242_c0	S 3 hydroxydodecanoyl CoA NAD oxidoreductase c0	(((42197.4.peg.2155 or 42197.4.peg.3360 or 42197.4.peg.4484 or 42197.4.peg.3293 or 42197.4.peg.1540 or 42197.4.peg.585 or 42197.4.peg.5759) and (42197.4.peg.4484 or 42197.4.peg.5759)) or (42197.4.peg.2155 or 42197.4.peg.5759 or 42197.4.peg.585 or 42197.4.peg.1540 or 42197.4.peg.3293 or 42197.4.peg.3360 or 42197.4.peg.4484))	Fatty acid degradation	NAD_c0 + S_3_Hydroxydodecanoyl_CoA_c0 <=> H_c0 + NADH_c0 + 3_Oxododecanoyl_CoA_c0
rxn00541_c0	L threonine acetaldehyde lyase glycine forming c0	(42197.4.peg.4622 or 42197.4.peg.6996)	Glycine, serine and threonine metabolism	L_Threonine_c0 <=> Glycine_c0 + Acetaldehyde_c0
rxn01368_c0	Cytidine aminohydrolase c0	(42197.4.peg.6548 or (42197.4.peg.6601 or 42197.4.peg.4106))	Pyrimidine metabolism	H_c0 + H2O_c0 + Cytidine_c0 <=> NH3_c0 + Uridine_c0
rxn00134_c0	ATP adenosine 5 phosphotransferase c0	42197.4.peg.5706	Purine metabolism	ATP_c0 + Adenosine_c0 <=> H_c0 + ADP_c0 + AMP_c0
rxn01480_c0	3 Hydroxy 2 methylpropanoate NAD oxidoreductase c0	(42197.4.peg.2155 or 42197.4.peg.1540 or 42197.4.peg.3293 or 42197.4.peg.3360 or 42197.4.peg.4484 or 42197.4.peg.585 or 42197.4.peg.5759)	Fatty acid biosynthesis	NAD_c0 + 3_Hydroxyisobutyrate_c0 <=> H_c0 + NADH_c0 + 3_Oxo_2_methylpropanoate_c0
rxn09199_c0	Phosphatidylserine decarboxylase n C14 1 c0	42197.4.peg.420	Glycerolipid metabolism	2 H_c0 + phosphatidylserine_ditetradec_7_enoyl_c0 <=> CO2_c0 + phosphatidylethanolamine_ditetradec_7_enoyl_c0
rxn05939_c0	2 oxoglutarate synthase rev c0	(42197.4.peg.6767 or 42197.4.peg.6768)	None	H_c0 + CO2_c0 + Succinyl_CoA_c0 + Reducedferredoxin_c0 <=> CoA_c0 + 2_Oxoglutarate_c0 + Oxidizedferredoxin_c0
rxn05233_c0	2 Deoxyguanosine 5 diphosphate oxidized thioredoxin 2 oxidoreductase c0	(42197.4.peg.3266 or 42197.4.peg.3265)	Purine metabolism	GDP_c0 + trdrd_c0 <=> H2O_c0 + trdox_c0 + dGDP_c0
rxn09109_c0	Phosphatidylglycerol synthase n C14 0 c0	(42197.4.peg.2173 or 42197.4.peg.5543)	Glycerolipid metabolism	Glycerol_3_phosphate_c0 + CDP_1_2_ditetradecanoylglycerol_c0 <=> CMP_c0 + Phosphatidylglycerophosphate_ditetradecanoyl_c0
rxn00141_c0	S Adenosyl L homocysteine hydrolase c0	((42197.4.peg.6427 or 42197.4.peg.3210) or 42197.4.peg.2556)	Cysteine and methionine metabolism	H2O_c0 + S_Adenosyl_homocysteine_c0 <=> Homocysteine_c0 + Adenosine_c0
rxn02003_c0	dTDP 6 deoxy L mannose NADP 4 oxidoreductase c0	((42197.4.peg.6453 or 42197.4.peg.2051) or (42197.4.peg.2051 or 42197.4.peg.6453))	Streptomycin biosynthesis	NADP_c0 + dTDP_rhamnose_c0 <=> H_c0 + NADPH_c0 + dTDP_4_oxo_L_rhamnose_c0
rxn07056_c0	R06134 c0	42197.4.peg.3881	None	H2O_c0 + Amide_c0 <=> Carboxylic_acid_c0 + NH3_c0
rxn05375_c0	10 methyl dodecanoyl ACP malonyl acyl carrier protein C acyltransferase decarboxylating c0	((42197.4.peg.1317 or 42197.4.peg.5042) and (42197.4.peg.3237 or 42197.4.peg.1319 or 42197.4.peg.3239))	Fatty acid biosynthesis	Malonyl_acyl_carrierprotein__c0 + 10_methyl_dodecanoyl_ACP_c0 <=> CO2_c0 + ACP_c0 + 12_methyl_3_oxo_tetra_decanoyl_ACP_c0
rxn14294_c0	2E 6E farnesyl diphosphate lyase 3E 6E alpha farnesene forming c0	42197.4.peg.5437	Sesquiterpenoid and triterpenoid biosynthesis	Farnesyldiphosphate_c0 <=> PPi_c0 + H_c0 + alpha_Farnesene_c0
rxn01200_c0	Sedoheptulose 7 phosphate D glyceraldehyde 3 phosphate glycolaldehyde transferase c0	(42197.4.peg.5365 or 42197.4.peg.5807 or 42197.4.peg.5808)	Pentose phosphate pathway	Glyceraldehyde3_phosphate_c0 + Sedoheptulose7_phosphate_c0 <=> D_Xylulose5_phosphate_c0 + ribose_5_phosphate_c0
rxn01241_c0	Dihydrolipoamide NAD oxidoreductase c0	(42197.4.peg.1343 or (42197.4.peg.6247 or 42197.4.peg.6502))	Citrate cycle (TCA cycle)	NAD_c0 + Dihydrolipoamide_c0 <=> H_c0 + Lipoamide_c0 + NADH_c0
rxn00859_c0	L Histidinol NAD oxidoreductase c0	42197.4.peg.5814	None	H2O_c0 + 2 NAD_c0 + L_Histidinol_c0 <=> 3 H_c0 + 2 NADH_c0 + L_Histidine_c0
rxn00438_c0	ATP thiamin phosphate phosphotransferase c0	42197.4.peg.6082	Thiamine metabolism	H_c0 + ATP_c0 + Thiamine_phosphate_c0 <=> TPP_c0 + ADP_c0
rxn04744_c0	R06935 c0	(42197.4.peg.200 or 42197.4.peg.1660)	Naphthalene degradation	H2O_c0 + NAD_c0 + 4_Hydroxymethylsalicylaldehyde_c0 <=> 2 H_c0 + NADH_c0 + 4_Hydroxymethylsalicylate_c0
rxn00288_c0	Succinate acceptor oxidoreductase c0	(42197.4.peg.6565 or 42197.4.peg.6566 or ((42197.4.peg.6568 or 42197.4.peg.1425) and (42197.4.peg.6567 or 42197.4.peg.1424) and Unknown))	Folate biosynthesis	Fumarate_c0 + FADH2_c0 <=> H_c0 + FAD_c0 + Succinate_c0
rxn02185_c0	2 Acetolactate pyruvate lyase carboxylating c0	(42197.4.peg.6120 and (42197.4.peg.4687 or 42197.4.peg.5044 or 42197.4.peg.6121 or 42197.4.peg.2938))	None	TPP_c0 + ALCTT_c0 <=> Pyruvate_c0 + 2_Hydroxyethyl_ThPP_c0
rxn00763_c0	Glycerol NAD oxidoreductase c0	(42197.4.peg.6911 or 42197.4.peg.5192 or 42197.4.peg.3449 or 42197.4.peg.4050 or 42197.4.peg.3249 or 42197.4.peg.5480 or 42197.4.peg.5205 or 42197.4.peg.1222 or 42197.4.peg.1956)	Glycerolipid metabolism	NAD_c0 + Glycerol_c0 <=> H_c0 + NADH_c0 + D_Glyceraldehyde_c0
rxn08811_c0	Lysophospholipase L1 2 acylglycerophosphoglycerol n C14 0 periplasm c0	(42197.4.peg.535 or 42197.4.peg.5968)	Glycerolipid metabolism	H2O_c0 + 1_Acyl_sn_glycero_3_phosphoglycerol_tetradecanoyl_c0 <=> H_c0 + Glycerophosphoglycerol_c0 + Myristic_acid_c0
rxn02473_c0	D erythro 1 Imidazol 4 ylglycerol 3 phosphate hydro lyase c0	(42197.4.peg.5812 or 42197.4.peg.680)	Histidine metabolism	D_erythro_imidazol_glycerol_phosphate_c0 <=> H2O_c0 + imidazole_acetol_phosphate_c0
rxn01275_c0	ATP D Gluconate 6 phosphotransferase c0	(42197.4.peg.201 or 42197.4.peg.201)	Pentose phosphate pathway	ATP_c0 + GLCN_c0 <=> H_c0 + ADP_c0 + 6_Phospho_D_gluconate_c0
rxn10174_c0	maltohexaose transport via ABC system periplasm c0	(42197.4.peg.335 or (42197.4.peg.336 or 42197.4.peg.386 or 42197.4.peg.2488) or (42197.4.peg.789 or 42197.4.peg.334 or 42197.4.peg.2486 or 42197.4.peg.3708))	Starch and sucrose metabolism	H2O_c0 + ATP_c0 + Maltohexaose_e0 <=> H_c0 + ADP_c0 + Phosphate_c0 + Maltohexaose_c0
rxn06060_c0	Thiosulfate thiol sulfurtransferase c0	(42197.4.peg.5817 or 42197.4.peg.5843 or 42197.4.peg.142 or 42197.4.peg.4167 or 42197.4.peg.6147 or 42197.4.peg.5936)	Glutathione metabolism	H2S2O3_c0 + 2 GSH_c0 <=> H_c0 + Sulfite_c0 + H2S_c0 + Oxidized_glutathione_c0
rxn08656_c0	Glycolate oxidase c0	(Unknown and Unknown and (42197.4.peg.2261 or 42197.4.peg.2509 or 42197.4.peg.7029))	None	Menaquinone_8_c0 + Glycolate_c0 <=> Menaquinol_8_c0 + Glyoxalate_c0
rxn10315_c0	isohexadecanoyl lipoteichoic acid synthesis n24 linked N acetylglucosamine substituted c0	42197.4.peg.6244	Teichoic and lipoteichoic acids biosynthesis	24 UDP_N_acetylglucosamine_c0 + Isohexadecanoyllipoteichoic_acid_n24__linked__unsubstituted_c0 <=> 24 UDP_c0 + Isohexadecanoyllipoteichoic_acid_n24__linked__N_acetyl_D_glucosamine_c0
rxn01434_c0	L Citrulline L aspartate ligase AMP forming c0	(42197.4.peg.2127 or 42197.4.peg.5636)	Alanine, aspartate and glutamate metabolism	L_Aspartate_c0 + ATP_c0 + Citrulline_c0 <=> PPi_c0 + 2 H_c0 + AMP_c0 + L_Argininosuccinate_c0
rxn00912_c0	5 10 Methylenetetrahydrofolate 3 methyl 2 oxobutanoate hydroxymethyltransferase c0	((42197.4.peg.882 or 42197.4.peg.888) or 42197.4.peg.6605)	Pantothenate and CoA biosynthesis	H2O_c0 + 3_Methyl_2_oxobutanoate_c0 + 5_10_Methylenetetrahydrofolate_c0 <=> Tetrahydrofolate_c0 + 2_Dehydropantoate_c0
rxn05644_c0	D ribose transport out via ABC system c0	((42197.4.peg.2487 or 42197.4.peg.1903 or 42197.4.peg.6195) and Unknown and Unknown and Unknown)	None	H2O_c0 + ATP_c0 + D_Ribose_c0 <=> H_c0 + ADP_c0 + Phosphate_c0 + D_Ribose_e0
rxn12147_c0	3D 3 54 Trihydroxycyclohexane 1 2 dione acylhydrolase decyclizing c0	42197.4.peg.6946	Inositol phosphate metabolism	H2O_c0 + DKDI_c0 <=> H_c0 + 5_Deoxy_glucuronic_acid_c0
rxn08819_c0	Lysophospholipase L2 2 acylglycerophosphotidate n C14 1 c0	(42197.4.peg.535 or 42197.4.peg.5968)	Glycerolipid metabolism	H2O_c0 + 2_tetradec_7_enoyl_sn_glycerol_3_phosphate_c0 <=> 2 H_c0 + Glycerol_3_phosphate_c0 + tetradecenoate_c0
rxn02345_c0	S 3 Hydroxybutanoyl CoA 3 epimerase c0	((42197.4.peg.1540 or 42197.4.peg.4484 or 42197.4.peg.5759) or (42197.4.peg.1540 or 42197.4.peg.4484 or 42197.4.peg.5759))	Fatty acid degradation	S_3_Hydroxybutyryl_CoA_c0 <=> R_3_Hydroxybutanoyl_CoA_c0
rxn07589_c0	S adenosyl L methionine precorrin 7 C15 methyltransferase C 12 decarboxylating c0	(42197.4.peg.1827 or 42197.4.peg.5953)	Porphyrin and chlorophyll metabolism	S_Adenosyl_L_methionine_c0 + Cobalt_precorrin_7_c0 <=> CO2_c0 + S_Adenosyl_homocysteine_c0 + Cobalt_precorrin_8_c0
rxn03849_c0	biuret amidohydrolase c0	(42197.4.peg.5405 or 42197.4.peg.411)	Atrazine degradation	H2O_c0 + Biuret_c0 <=> NH3_c0 + Allophanate_c0
rxn03512_c0	Precorrin 8X 11 12 methylmutase c0	42197.4.peg.1831	Porphyrin and chlorophyll metabolism	3 H_c0 + Precorrin_8_c0 <=> Hydrogenobyrinate_c0
rxn01291_c0	L Arabitol NADP 1 oxidoreductase c0	42197.4.peg.3233	Pentose and glucuronate interconversions	NADP_c0 + L_Lyxitol_c0 <=> H_c0 + NADPH_c0 + L_Arabinose_c0
rxn00122_c0	ATP FMN adenylyltransferase c0	((42197.4.peg.2706 or 42197.4.peg.5921) and (42197.4.peg.5921 or 42197.4.peg.2706))	Riboflavin metabolism	ATP_c0 + FMN_c0 <=> PPi_c0 + FAD_c0
rxn09979_c0	beta glucosidase c0	(42197.4.peg.1837 or 42197.4.peg.1874 or 42197.4.peg.5055 or 42197.4.peg.4750 or 42197.4.peg.2035 or 42197.4.peg.2250 or 42197.4.peg.1734 or 42197.4.peg.35)	None	H2O_c0 + beta_Methylglucoside_c0 <=> D_Glucose_c0 + Methanol_c0
rxn06076_c0	2 Deoxycytidine diphosphate oxidized thioredoxin 2 oxidoreductase c0	(42197.4.peg.3266 or 42197.4.peg.3265)	Pyrimidine metabolism	CDP_c0 + trdrd_c0 <=> H2O_c0 + dCDP_c0 + trdox_c0
rxn00985_c0	ATP propanoate phosphotransferase c0	(42197.4.peg.1970 or 42197.4.peg.3459)	Propanoate metabolism	ATP_c0 + Propionate_c0 <=> ADP_c0 + Propionyl_phosphate_c0
rxn10212_c0	myristoyl 1 acylglycerol 3 phosphate O acyltransferase c0	(42197.4.peg.5209 or 42197.4.peg.1387 or 42197.4.peg.1617 or 42197.4.peg.6098 or 42197.4.peg.5899 or 42197.4.peg.6047 or 42197.4.peg.6149 or 42197.4.peg.1362)	Glycerolipid metabolism	H_c0 + Myristoyl_CoA_c0 + 1_tetradecanoyl_sn_glycerol_3_phosphate_c0 <=> CoA_c0 + 1_2_ditetradecanoyl_sn_glycerol_3_phosphate_c0
rxn12849_c0	Gly Leu ABC transporters c0	((42197.4.peg.660 or 42197.4.peg.747 or 42197.4.peg.4901 or 42197.4.peg.191 or 42197.4.peg.3552 or 42197.4.peg.6295) or 42197.4.peg.745 or (42197.4.peg.746 or 42197.4.peg.659 or 42197.4.peg.190 or 42197.4.peg.4902) or (42197.4.peg.3175 or 42197.4.peg.7088 or 42197.4.peg.4428 or 42197.4.peg.187) or (42197.4.peg.1729 or 42197.4.peg.656 or 42197.4.peg.2536 or 42197.4.peg.743 or 42197.4.peg.3555 or 4…	ABC transporters	H2O_c0 + ATP_c0 + Gly_Leu_e0 <=> H_c0 + ADP_c0 + Phosphate_c0 + Gly_Leu_c0
rxn05179_c0	nonpolar amino acid transporting ATPase c0	(42197.4.peg.5720 or 42197.4.peg.5724 or 42197.4.peg.5722 or 42197.4.peg.5721 or 42197.4.peg.5723)	None	H2O_c0 + ATP_c0 + L_Isoleucine_e0 <=> H_c0 + ADP_c0 + Phosphate_c0 + L_Isoleucine_c0
rxn03492_c0	precorrin 6Y NADP oxidoreductase c0	42197.4.peg.1829	Porphyrin and chlorophyll metabolism	NADP_c0 + Precorrin_6B_c0 <=> H_c0 + NADPH_c0 + Precorrin_6A_c0
rxn10259_c0	isoheptadecanoyl CDPdiacylglycerol sn glycerol 3 phosphate 3 phosphatidyltransferase c0	(42197.4.peg.2173 or 42197.4.peg.5543)	Glycerolipid metabolism	Glycerol_3_phosphate_c0 + CDP_1_2_diisoheptadecanoylglycerol_c0 <=> CMP_c0 + Diisoheptadecanoylphosphatidylglycerophosphate_c0
rxn01602_c0	dihydrofolate NADP oxidoreductase c0	(42197.4.peg.3452 or 42197.4.peg.5257 or 42197.4.peg.3399 or 42197.4.peg.3318)	One carbon pool by folate	NADP_c0 + Dihydrofolate_c0 <=> H_c0 + NADPH_c0 + Folate_c0
rxn07720_c0	hydroxycinnamoyl CoA anthocyanidin 3 5 diglucoside 5 O glucoside 6 O hydroxycinnamoyltransferase c0	42197.4.peg.636	Anthocyanin biosynthesis	Pelargonin_c0 + Caffeoyl_CoA_c0 <=> CoA_c0 + Pelargonidin_3_glucoside_5_caffeoylglucoside_c0
rxn08094_c0	2 Oxoglutarate dehydrogenase complex c0	(42197.4.peg.6365 or (42197.4.peg.6365 or 42197.4.peg.1342))	Citrate cycle (TCA cycle)	CoA_c0 + NAD_c0 + 2_Oxoglutarate_c0 <=> CO2_c0 + NADH_c0 + Succinyl_CoA_c0
rxn03068_c0	2 3 Dihydroxy 3 methylbutanoate NADP oxidoreductase isomerizing c0	(42197.4.peg.6119 or 42197.4.peg.6119)	Valine, leucine and isoleucine biosynthesis	NADP_c0 + 2_3_Dihydroxy_isovalerate_c0 <=> H_c0 + NADPH_c0 + 2_Oxo_3_hydroxyisovalerate_c0
rxn05223_c0	Biotin ABC transporter c0	42197.4.peg.985	Biotin metabolism	H2O_c0 + ATP_c0 + BIOT_e0 <=> H_c0 + BIOT_c0 + ADP_c0 + Phosphate_c0
rxn00794_c0	Biotin amide amidohydrolase c0	42197.4.peg.3881	None	H2O_c0 + Biotin_amide_c0 <=> BIOT_c0 + NH3_c0
rxn08467_c0	RXN 13418c c0	(42197.4.peg.4419 or 42197.4.peg.7009)	Sulfur metabolism	O2_c0 + FMNH2_c0 + Isethionate_c0 <=> H_c0 + H2O_c0 + Glycolaldehyde_c0 + Sulfite_c0 + FMN_c0
rxn02927_c0	N2 succinyl L arginine iminohydrolase decarboxylating c0	42197.4.peg.85	Arginine and proline metabolism	2 H_c0 + 2 H2O_c0 + N2_Succinyl_L_arginine_c0 <=> CO2_c0 + 2 NH3_c0 + N2_Succinyl_L_ornithine_c0
rxn05433_c0	4 methyl trans hex 2 enoyl ACP NAD oxidoreductase A specific c0	(42197.4.peg.2263 or 42197.4.peg.5036)	Fatty acid biosynthesis	H_c0 + NADH_c0 + 4_methyl_trans_hex_2_enoyl_ACP_c0 <=> NAD_c0 + 4_methyl_hexanoyl_ACP_c0
rxn05344_c0	Tetradecanoyl acyl carrier protein malonyl acyl carrier protein C acyltransferase decarboxylating c0	(((42197.4.peg.1317 or 42197.4.peg.5042) and (42197.4.peg.3239 or 42197.4.peg.1319 or 42197.4.peg.3237)) or 42197.4.peg.6113)	Fatty acid biosynthesis	Myristoyl_ACP_c0 + Malonyl_acyl_carrierprotein__c0 <=> CO2_c0 + ACP_c0 + 3_oxohexadecanoyl_acp_c0
rxn03241_c0	S 3 Hydroxytetradecanoyl CoA hydro lyase c0	(42197.4.peg.6228 or 42197.4.peg.4210 or 42197.4.peg.6167 or 42197.4.peg.5311 or 42197.4.peg.1540 or 42197.4.peg.6766 or 42197.4.peg.6338 or 42197.4.peg.5472 or 42197.4.peg.1814 or 42197.4.peg.768 or 42197.4.peg.1805)	Fatty acid degradation	S_3_Hydroxytetradecanoyl_CoA_c0 <=> H2O_c0 + 2E_Tetradecenoyl_CoA_c0
rxn01521_c0	2 Deoxyuridine 5 monophosphate phosphohydrolase c0	((42197.4.peg.176 or 42197.4.peg.149) or 42197.4.peg.5128)	Pyrimidine metabolism	H2O_c0 + dUMP_c0 <=> Phosphate_c0 + Deoxyuridine_c0
rxn12636_c0	methionyl aminopeptidase c0	((42197.4.peg.5982 or 42197.4.peg.4277 or 42197.4.peg.3528 or 42197.4.peg.6693) or (42197.4.peg.1346 or 42197.4.peg.771) or (42197.4.peg.6024 or 42197.4.peg.5430) or 42197.4.peg.1117)	Translation termination factors bacterial	H_c0 + H2O_c0 + met_L_ala_L_c0 <=> L_Methionine_c0 + L_Alanine_c0
rxn03394_c0	R04987 c0	(42197.4.peg.913 or 42197.4.peg.4191)	Ubiquinone and other terpenoid-quinone biosynthesis	H_c0 + NADPH_c0 + O2_c0 + 2_Octaprenylphenol_c0 <=> H2O_c0 + NADP_c0 + 2_Octaprenyl_6_hydroxyphenol_c0
rxn05144_c0	Pyridoxal 5 phosphate synthase c0	(42197.4.peg.2191 or 42197.4.peg.2190)	None	D_Ribulose5_phosphate_c0 + Glyceraldehyde3_phosphate_c0 + L_Glutamine_c0 <=> H_c0 + 3 H2O_c0 + Phosphate_c0 + L_Glutamate_c0 + Pyridoxal_phosphate_c0
rxn11759_c0	5 fluorouridine monophosphate diphosphate phospho alpha D ribosyl transferase c0	42197.4.peg.6959	Drug metabolism - other enzymes	PRPP_c0 + 5_FU_c0 <=> PPi_c0 + 5_Fluorouridine_monophosphate_c0
rxn05414_c0	6 methyl 3 oxo heptanoyl ACP NADP oxidoreductase c0	(42197.4.peg.3099 or 42197.4.peg.402 or 42197.4.peg.4757 or 42197.4.peg.7112 or 42197.4.peg.2477 or 42197.4.peg.4516 or 42197.4.peg.4062 or 42197.4.peg.4739 or 42197.4.peg.5224 or 42197.4.peg.2020 or 42197.4.peg.3310 or 42197.4.peg.2504 or 42197.4.peg.7132 or 42197.4.peg.5937 or 42197.4.peg.5037 or 42197.4.peg.5306 or 42197.4.peg.5314 or 42197.4.peg.1610 or 42197.4.peg.7076 or 42197.4.peg.2691 or…	Fatty acid biosynthesis	H_c0 + NADPH_c0 + 6_methyl_3_oxo_heptanoyl_ACP_c0 <=> NADP_c0 + 6_methyl_3_hydroxy_heptanoyl_ACP_c0
rxn05596_c0	TRANS RXNBWI 115525cemaizeexpK c0	(42197.4.peg.1517 or 42197.4.peg.1518)	None	H_e0 + K_c0 <=> H_c0 + K_e0
rxn00338_c0	L aspartate oxygen oxidoreductase c0	42197.4.peg.5822	Nicotinate and nicotinamide metabolism	L_Aspartate_c0 + O2_c0 <=> H_c0 + H2O2_c0 + Iminoaspartate_c0
rxn05384_c0	3 methylbutanoyl ACP malonyl acyl carrier protein C acyltransferase decarboxylating c0	((42197.4.peg.5042 or 42197.4.peg.1317) and (42197.4.peg.3239 or 42197.4.peg.3237 or 42197.4.peg.1319))	Fatty acid biosynthesis	Malonyl_acyl_carrierprotein__c0 + isovaleryl_ACP_c0 <=> CO2_c0 + ACP_c0 + 5_methyl_3_oxo_hexanoyl_ACP_c0
rxn01975_c0	beta D Glucose 6 phosphate NADP 1 oxoreductase c0	42197.4.peg.5368	Pentose phosphate pathway	NADP_c0 + beta_D_Glucose_6_phosphate_c0 <=> H_c0 + NADPH_c0 + 6_phospho_D_glucono_1_5_lactone_c0
rxn02373_c0	L glutamate 5 semialdehyde NADP 5 oxidoreductase phosphorylating c0	42197.4.peg.1190	Arginine and proline metabolism	H_c0 + NADPH_c0 + L_Glutamyl_5_phosphate_c0 <=> NADP_c0 + Phosphate_c0 + L_Glutamate5_semialdehyde_c0
rxn01649_c0	Xanthosine orthophosphate ribosyltransferase c0	42197.4.peg.6520	Purine metabolism	Phosphate_c0 + Xanthosine_c0 <=> Ribose_1_phosphate_c0 + XAN_c0
rxn03094_c0	Glycodeoxycholate amidohydrolase c0	(42197.4.peg.2580 or 42197.4.peg.7194)	None	H2O_c0 + Glycodeoxycholate_c0 <=> Glycine_c0 + Deoxycholate_c0
rxn00085_c0	L Glutamate NADP oxidoreductase transaminating c0	(42197.4.peg.5785 and (42197.4.peg.3905 or 42197.4.peg.5786 or 42197.4.peg.5289))	Alanine, aspartate and glutamate metabolism	NADP_c0 + 2 L_Glutamate_c0 <=> H_c0 + NADPH_c0 + 2_Oxoglutarate_c0 + L_Glutamine_c0
rxn00119_c0	ATP UMP phosphotransferase c0	((42197.4.peg.5715 or 42197.4.peg.6694) or 42197.4.peg.5418)	Pyrimidine metabolism	H_c0 + ATP_c0 + UMP_c0 <=> UDP_c0 + ADP_c0
rxn00709_c0	ATP uridine 5 phosphotransferase c0	42197.4.peg.1078	Pyrimidine metabolism	ATP_c0 + Uridine_c0 <=> H_c0 + ADP_c0 + UMP_c0
rxn07432_c0	R07601 c0	(42197.4.peg.5181 and 42197.4.peg.5180)	Valine, leucine and isoleucine degradation	H_c0 + TPP_c0 + 4MOP_c0 <=> CO2_c0 + 3_Methyl_1_hydroxybutyl_TPP_c0
rxn11749_c0	5 deoxy 5 fluorocytidine aminohydrolase c0	(42197.4.peg.6601 or 42197.4.peg.4106)	Drug metabolism - other enzymes	H_c0 + H2O_c0 + 5_Deoxy_5_fluorocytidine_c0 <=> NH3_c0 + Doxifluridine_c0
rxn04453_c0	5 hydroxyisourate amidohydrolase c0	(42197.4.peg.5424 or 42197.4.peg.5076)	Purine metabolism	H2O_c0 + 5_Hydroxyisourate_c0 <=> H_c0 + 5_Hydroxy_2_oxo_4_ureido_2_5_dihydro_1H_imidazole_5_carboxylate_c0
rxn05149_c0	ABC type manganese permease complex c0	((42197.4.peg.4555 or 42197.4.peg.4963) and 42197.4.peg.4556 and Unknown and Unknown)	None	H2O_c0 + ATP_c0 + Mn2_e0 <=> H_c0 + ADP_c0 + Phosphate_c0 + Mn2_c0
rxn08179_c0	Biotin sulfoxide reductase c0	(42197.4.peg.4426 or 42197.4.peg.4425)	None	H_c0 + NADPH_c0 + d_biotin_d_sulfoxide_c0 <=> H2O_c0 + BIOT_c0 + NADP_c0
rxn00608_c0	6 phospho beta D glucosyl 1 4 D glucose 6 phosphoglucohydrolase c0	(42197.4.peg.1456 or 42197.4.peg.1456)	Starch and sucrose metabolism	H2O_c0 + cellobiose_6_phoshate_c0 <=> D_Glucose_c0 + D_glucose_6_phosphate_c0
rxn05468_c0	TRANS RXNAVI 26568ce c0	Unknown	None	O2_e0 <=> O2_c0
rxn05447_c0	8 methyl trans non 2 enoyl ACP NAD oxidoreductase A specific c0	(42197.4.peg.5036 or 42197.4.peg.2263)	Fatty acid biosynthesis	H_c0 + NADH_c0 + 8_methyl_trans_non_2_enoyl_ACP_c0 <=> NAD_c0 + 8_methyl_nonanoyl_ACP_c0
rxn01466_c0	Geranyl diphosphate isopentenyl diphosphate geranyltrans transferase c0	(((42197.4.peg.5196 or 42197.4.peg.6772 or 42197.4.peg.4497) and (42197.4.peg.5196 or 42197.4.peg.6772 or 42197.4.peg.4497) and (42197.4.peg.1395 or 42197.4.peg.3854 or 42197.4.peg.6772 or 42197.4.peg.4497 or 42197.4.peg.5196) and (42197.4.peg.5196 or 42197.4.peg.4497 or 42197.4.peg.6772)) or (42197.4.peg.4497 or 42197.4.peg.6772 or 42197.4.peg.5196))	Terpenoid backbone biosynthesis	Isopentenyldiphosphate_c0 + Geranyldiphosphate_c0 <=> PPi_c0 + H_c0 + Farnesyldiphosphate_c0
rxn05106_c0	2 hydroxy 5 methylthio 3 oxopent 1 enyl phosphate phosphohydrolase c0	42197.4.peg.974	Cysteine and methionine metabolism	H2O_c0 + 2_Hydroxy_3_keto_5_methylthiopentenyl_1_phosphate_c0 <=> Phosphate_c0 + 1_2_dihydroxy_3_keto_5_methylthiopentene_c0
rxn03409_c0	Undecaprenyl diphospho N acetylmuramoyl N acetylglucosamine c0	(42197.4.peg.904 or 42197.4.peg.893)	None	ATP_c0 + NH3_c0 + Undecaprenyl_diphospho_N_acetylmuramoyl__N_acetylglucosamine_L_ala_D_glu_meso_2_6_diaminopimeloyl_D_ala_D_ala_c0 <=> H_c0 + ADP_c0 + Phosphate_c0 + Undecaprenyl_diphospho_N_acetylmuramoyl_N_acetylglucosamine_L_alanyl_D_glutaminyl_meso_2_6_diaminopimeloyl_D_alanyl_D_alanine_c0
rxn09692_c0	TRANS RXN 99cp c0	42197.4.peg.45	None	H_e0 + Choline_e0 <=> H_c0 + Choline_c0
rxn00974_c0	citrate hydro lyase cis aconitate forming c0	(42197.4.peg.2215 and Unknown)	Glyoxylate and dicarboxylate metabolism	Citrate_c0 <=> H2O_c0 + cis_Aconitate_c0
rxn02962_c0	R04248 c0	(42197.4.peg.1228 or 42197.4.peg.826 or 42197.4.peg.5950)	None	H2O2_c0 + Ciliatine_c0 <=> H_c0 + Phosphate_c0 + Aminoethanol_c0
rxn00605_c0	UDP glucose D glucose 6 phosphate 1 alpha D glucosyltransferase c0	(42197.4.peg.2050 or 42197.4.peg.357)	None	UDP_glucose_c0 + D_glucose_6_phosphate_c0 <=> UDP_c0 + Trehalose_6_phosphate_c0
rxn00744_c0	ATP glycerone phosphotransferase c0	42197.4.peg.2730	Methane metabolism	ATP_c0 + Glycerone_c0 <=> H_c0 + ADP_c0 + Glycerone_phosphate_c0
rxn02008_c0	UDP N acetylmuramoyl L alanine D glutamate ligaseADP forming c0	42197.4.peg.5864	Peptidoglycan biosynthesis	ATP_c0 + D_Glutamate_c0 + UDP_N_acetylmuramoyl_L_alanine_c0 <=> H_c0 + ADP_c0 + Phosphate_c0 + UDP_N_acetylmuramoyl_L_alanyl_D_glutamate_c0
rxn05740_c0	1 4 alpha glucan branching enzyme c0	42197.4.peg.6173	Starch and sucrose metabolism	Phosphate_c0 + Glycogen_c0 <=> Glucose_1_phosphate_c0 + glycogenn_1_c0
rxn09203_c0	Phosphatidylserine decarboxylase n C18 1 c0	42197.4.peg.420	Glycerolipid metabolism	2 H_c0 + phosphatidylserine_dioctadec_11_enoyl_c0 <=> CO2_c0 + phosphatidylethanolamine_dioctadec_11_enoyl_c0
rxn03904_c0	UDP N acetylmuramoyl L alanyl gamma D glutamyl meso 2 6 diaminopimeloyl D alanyl D alanine undecaprenyl phosphate phospho N acetylmuramoyl pentapeptide transferase c0	42197.4.peg.5865	Peptidoglycan biosynthesis	Undecaprenylphosphate_c0 + UDP_N_acetylmuramoyl_L_alanyl_D_glutamyl_6_carboxy_L_lysyl_D_alanyl__D_alanine_c0 <=> Undecaprenyl_diphospho_N_acetylmuramoyl_L_alanyl_D_glutamyl_meso_2_6_diaminopimeloyl_D_alanyl_D_alanine_c0 + UMP_c0
rxn01225_c0	Guanine aminohydrolase c0	(42197.4.peg.1457 or 42197.4.peg.6544)	Purine metabolism	H_c0 + H2O_c0 + Guanine_c0 <=> NH3_c0 + XAN_c0
rxn04760_c0	violaxanthin neoxanthin isomerase epoxide opening c0	(42197.4.peg.3610 or 42197.4.peg.6857)	Carotenoid biosynthesis	9_cis_Neoxanthin_c0 <=> 9_cis_Violaxanthin_c0
rxn07842_c0	2 Isopentenyl diphosphate ADP delta2 isopentenyltransferase c0	42197.4.peg.301	Zeatin biosynthesis	ADP_c0 + DMAPP_c0 <=> PPi_c0 + H_c0 + Isopentenyl_ADP_c0
rxn03931_c0	R503 RXNc c0	42197.4.peg.6946	None	H2O_c0 + DKDI_c0 <=> H_c0 + DKH_c0
rxn02288_c0	Uroporphyrinogen III carboxy lyase c0	42197.4.peg.1549	Porphyrin and chlorophyll metabolism	4 H_c0 + UroporphyrinogenIII_c0 <=> 4 CO2_c0 + CoproporphyrinogenIII_c0
rxn10199_c0	Peptidoglycan subunit synthesis c0	(42197.4.peg.5300 or 42197.4.peg.7137 or 42197.4.peg.7136 or 42197.4.peg.216)	None	Undecaprenyl_diphospho_N_acetylmuramoyl__N_acetylglucosamine_L_ala_D_glu_meso_2_6_diaminopimeloyl_D_ala_D_ala_c0 + Peptidoglycan_polymer_n_1_subunits_c0 <=> Bactoprenyl_diphosphate_c0 + Peptidoglycan_polymer_n_subunits_c0
rxn00783_c0	2 dehydro 3 deoxy D galactonate 6 phosphate D glyceraldehyde 3 phosphate lyase pyruvate forming c0	42197.4.peg.302	Galactose metabolism	2_Dehydro_3_deoxy_D_galactonate_6_phosphate_c0 <=> Pyruvate_c0 + Glyceraldehyde3_phosphate_c0
rxn00409_c0	ATP CDP phosphotransferase c0	42197.4.peg.1166	Pyrimidine metabolism	ATP_c0 + CDP_c0 <=> ADP_c0 + CTP_c0
rxn02831_c0	O Succinylbenzoate CoA ligase AMP forming c0	42197.4.peg.6804	Ubiquinone and other terpenoid-quinone biosynthesis	ATP_c0 + CoA_c0 + Succinylbenzoate_c0 <=> PPi_c0 + H_c0 + AMP_c0 + Succinylbenzoyl_CoA_c0
rxn01107_c0	D Glucono 1 5 lactone lactonohydrolase c0	(42197.4.peg.2147 or 42197.4.peg.1002)	Pentose phosphate pathway	H2O_c0 + Gluconolactone_c0 <=> H_c0 + GLCN_c0
rxn07885_c0	R08096 c0	(42197.4.peg.200 or 42197.4.peg.1660)	Geraniol degradation	H2O_c0 + NAD_c0 + S___Citronellal_c0 <=> 2 H_c0 + NADH_c0 + Citronellate_c0
rxn10151_c0	TRANS RXN 122Acp c0	42197.4.peg.5788	None	2 H_e0 + L_Aspartate_e0 <=> 2 H_c0 + L_Aspartate_c0
rxn01455_c0	ATP D galacturonate 1 phosphotransferase c0	42197.4.peg.1078	Amino sugar and nucleotide sugar metabolism	ATP_c0 + D_Galacturonate_c0 <=> H_c0 + ADP_c0 + D_Galacturonate_1_phosphate_c0
rxn05534_c0	Dipeptide transport via ABC system gly glu c0	((42197.4.peg.6295 or 42197.4.peg.4901 or 42197.4.peg.191 or 42197.4.peg.3552 or 42197.4.peg.747 or 42197.4.peg.660) or 42197.4.peg.745 or (42197.4.peg.4902 or 42197.4.peg.190 or 42197.4.peg.659 or 42197.4.peg.746) or (42197.4.peg.7088 or 42197.4.peg.4428 or 42197.4.peg.187 or 42197.4.peg.3175) or (42197.4.peg.4905 or 42197.4.peg.2748 or 42197.4.peg.6297 or 42197.4.peg.3003 or 42197.4.peg.5112 or…	ABC transporters	H2O_c0 + ATP_c0 + gly_glu_L_e0 <=> H_c0 + ADP_c0 + Phosphate_c0 + gly_glu_L_c0
rxn01258_c0	chorismate hydroxymutase c0	(42197.4.peg.6798 or 42197.4.peg.2818)	Ubiquinone and other terpenoid-quinone biosynthesis	Chorismate_c0 <=> Isochorismate_c0
rxn08842_c0	Lysophospholipase L2 2 acylglycerophosphoethanolamine n C16 1 c0	(42197.4.peg.535 or 42197.4.peg.5968)	Glycerolipid metabolism	H2O_c0 + 2_Acyl_sn_glycero_3_phosphoethanolamine_hexadec_9_enoyl_c0 <=> H_c0 + Glycerophosphoethanolamine_c0 + hexadecenoate_c0
rxn03041_c0	5 oxopent 3 ene 1 2 5 tricarboxylate carboxy lyase c0	(42197.4.peg.6111 or 42197.4.peg.378)	Degradation of aromatic compounds	H_c0 + 5_Carboxy_2_oxohept_3_enedioate_c0 <=> CO2_c0 + 2_Hydroxyhepta_2_4_dienedioate_c0
rxn00778_c0	D Ribose 1 5 phosphomutase c0	(42197.4.peg.1859 or (42197.4.peg.2777 or 42197.4.peg.3761 or 42197.4.peg.4607))	Purine metabolism	Ribose_1_phosphate_c0 <=> ribose_5_phosphate_c0
rxn03901_c0	undecaprenyl diphosphate phosphohydrolase c0	42197.4.peg.3611	Peptidoglycan biosynthesis	H2O_c0 + Bactoprenyl_diphosphate_c0 <=> 2 H_c0 + Phosphate_c0 + Undecaprenylphosphate_c0
rxn01985_c0	Deoxyinosine orthophosphate ribosyltransferase c0	42197.4.peg.6520	Purine metabolism	Phosphate_c0 + Deoxyinosine_c0 <=> HYXN_c0 + deoxyribose_1_phosphate_c0
rxn00808_c0	ATP D galactose 1 phosphotransferase c0	42197.4.peg.1463	Amino sugar and nucleotide sugar metabolism	Galactose_c0 + ATP_c0 <=> H_c0 + ADP_c0 + D_Galactose_1_phosphate_c0
rxn10013_c0	acyl CoA dehydrogenase dodecanoyl CoA c0	(42197.4.peg.1569 or 42197.4.peg.4881 or 42197.4.peg.3362 or 42197.4.peg.3714 or 42197.4.peg.1599 or 42197.4.peg.512)	Valine, leucine and isoleucine degradation	H_c0 + NADH_c0 + 2E_Dodecenoyl_CoA_c0 <=> NAD_c0 + Lauroyl_CoA_c0
rxn00731_c0	2 Aminobenzoate carboxy lyase c0	(42197.4.peg.5777 or 42197.4.peg.2347)	None	H_c0 + Anthranilate_c0 <=> CO2_c0 + Aniline_c0
rxn02832_c0	1R 6R 6 hydroxy 2 succinylcyclohexa 2 4 diene 1 carboxylate hydrolyase 2 succinylbenzoate forming c0	42197.4.peg.437	Ubiquinone and other terpenoid-quinone biosynthesis	SHCHC_c0 <=> H2O_c0 + Succinylbenzoate_c0
rxn05621_c0	methanesulfonate transport via ABC system c0	(Unknown and Unknown and (42197.4.peg.5609 or 42197.4.peg.5610))	Sulfur metabolism	H2O_c0 + ATP_c0 + methanesulfonate_e0 <=> H_c0 + ADP_c0 + Phosphate_c0 + methanesulfonate_c0
rxn10052_c0	adenylate kinase Inorganic triphosphate c0	(42197.4.peg.5715 or 42197.4.peg.6694)	None	AMP_c0 + Triphosphate_c0 <=> PPi_c0 + ADP_c0
rxn07672_c0	hydroxycinnamoyl CoA anthocyanidin 3 5 diglucoside 5 O glucoside 6 O hydroxycinnamoyltransferase c0	42197.4.peg.636	Anthocyanin biosynthesis	4_Coumaroyl_CoA_c0 + Cyanin_c0 <=> CoA_c0 + Cyanidin_3_O_beta_D_glucoside_5_O_6_coumaroyl_beta_D_glucoside_c0
rxn04133_c0	R06064 c0	Unknown	None	H2O_c0 + 5_Hydroxyisourate_c0 <=> H_c0 + CO2_c0 + Allantoin_c0
rxn05540_c0	oligopeptide transporting ATPase c0	((42197.4.peg.191 or 42197.4.peg.4901 or 42197.4.peg.3552 or 42197.4.peg.6295 or 42197.4.peg.660 or 42197.4.peg.747) or 42197.4.peg.745 or (42197.4.peg.190 or 42197.4.peg.659 or 42197.4.peg.746 or 42197.4.peg.4902) or (42197.4.peg.4428 or 42197.4.peg.7088 or 42197.4.peg.187 or 42197.4.peg.3175) or (42197.4.peg.743 or 42197.4.peg.2536 or 42197.4.peg.1729 or 42197.4.peg.656 or 42197.4.peg.3555 or 4…	ABC transporters	H2O_c0 + ATP_c0 + Ala_Gln_e0 <=> H_c0 + ADP_c0 + Phosphate_c0 + Ala_Gln_c0
rxn00193_c0	glutamate racemase c0	(42197.4.peg.1004 or 42197.4.peg.1437)	D-Glutamine and D-glutamate metabolism	L_Glutamate_c0 <=> D_Glutamate_c0
rxn14167_c0	2 Aminobut 2 enoate aminohydrolase spontaneous c0	42197.4.peg.4730	None	H2O_c0 + 2_Aminobut_2_enoate_c0 <=> NH3_c0 + 2_Oxobutyrate_c0
rxn05326_c0	Hexanoyl acyl carrier protein malonyl CoA C acyltransferasedecarboxylating oxoacyl and enoyl reducing c0	(42197.4.peg.2263 or 42197.4.peg.5036)	Fatty acid biosynthesis	H_c0 + NADH_c0 + 2E_Hexenoyl_acp_c0 <=> NAD_c0 + Hexanoyl_ACP_c0
rxn06760_c0	R04650 c0	(42197.4.peg.2250 or 42197.4.peg.2035 or 42197.4.peg.4750 or 42197.4.peg.1837 or 42197.4.peg.5055 or 42197.4.peg.1874 or 42197.4.peg.35 or 42197.4.peg.1734)	None	Neu5Ac_c0 + GM1_c0 <=> H2O_c0 + GD1a_c0
rxn05197_c0	Uracil permease c0	(42197.4.peg.2182 or 42197.4.peg.5889)	None	H_e0 + Uracil_e0 <=> H_c0 + Uracil_c0
rxn00653_c0	3 aminopropanal NAD oxidoreductase c0	(42197.4.peg.3715 or 42197.4.peg.2879 or 42197.4.peg.1081 or 42197.4.peg.6216 or 42197.4.peg.6632 or 42197.4.peg.4871)	beta-Alanine metabolism	2 H_c0 + NADH_c0 + beta_Alanine_c0 <=> H2O_c0 + NAD_c0 + 3_Aminopropanal_c0
rxn05507_c0	arsenite transp or ter via unip or t c0	42197.4.peg.3259	None	Arsenite_c0 <=> Arsenite_e0
rxn03164_c0	UDP N acetylmuramoyl L alanyl D glutamyl meso 2 6 diaminoheptanedioate D alanyl D alanine ligaseADP forming c0	42197.4.peg.5866	Lysine biosynthesis	ATP_c0 + UDP_N_acetylmuramoyl_L_alanyl_D_gamma_glutamyl_meso_2_6_diaminopimelate_c0 + Ala_Ala_c0 <=> H_c0 + ADP_c0 + Phosphate_c0 + UDP_N_acetylmuramoyl_L_alanyl_D_glutamyl_6_carboxy_L_lysyl_D_alanyl__D_alanine_c0
rxn05155_c0	ATP phosphohydrolase polar amino acid importing c0	(Unknown and 42197.4.peg.3598 and Unknown)	None	H2O_c0 + ATP_c0 + L_Glutamine_e0 <=> H_c0 + ADP_c0 + Phosphate_c0 + L_Glutamine_c0
rxn00929_c0	L Proline NAD 5 oxidoreductase c0	42197.4.peg.6847	Arginine and proline metabolism	NAD_c0 + L_Proline_c0 <=> 2 H_c0 + NADH_c0 + 1_Pyrroline_5_carboxylate_c0
rxn08800_c0	Lysophospholipase L1 2 acylglycerophosphotidate n C16 1 periplasm c0	(42197.4.peg.5968 or 42197.4.peg.535)	Glycerolipid metabolism	H2O_c0 + 1_hexadec_9_enoyl_sn_glycerol_3_phosphate_c0 <=> 2 H_c0 + hexadecenoate_c0 + Glycerol_3_phosphate_c0
rxn14264_c0	dimethylallyl diphosphate naringenin 8 dimethylallyltransferase c0	(42197.4.peg.6802 or 42197.4.peg.3875)	None	DMAPP_c0 + Naringenin_c0 <=> PPi_c0 + H_c0 + Flavaprenin_c0
rxn02166_c0	4 Nitrophenyl phosphate phosphohydrolase c0	42197.4.peg.1889	Aminobenzoate degradation	H2O_c0 + 4_Nitrophenyl_phosphate_c0 <=> Phosphate_c0 + PNP_c0
rxn01662_c0	N6 L 1 3 Dicarboxypropyl L lysine NAD oxidoreductase c0	42197.4.peg.3631	Lysine degradation	H2O_c0 + NAD_c0 + Saccharopine_c0 <=> H_c0 + NADH_c0 + L_Glutamate_c0 + 2_Aminoadipate_6_semialdehyde_c0
rxn00256_c0	acetyl CoA oxaloacetate C acetyltransferase thioester hydrolysing c0	((42197.4.peg.494 or 42197.4.peg.515 or 42197.4.peg.4254) or 42197.4.peg.194)	Glyoxylate and dicarboxylate metabolism	H2O_c0 + Oxaloacetate_c0 + Acetyl_CoA_c0 <=> H_c0 + CoA_c0 + Citrate_c0
rxn03644_c0	D arabino hex 3 ulose 6 phosphate isomerase c0	42197.4.peg.1842	Methane metabolism	D_arabino_6_Phospho_hex_3_ulose_c0 <=> D_fructose_6_phosphate_c0
rxn08335_c0	S dihydroorotate quinone oxidoreductase c0	42197.4.peg.5886	None	Ubiquinone_8_c0 + S_Dihydroorotate_c0 <=> Ubiquinol_8_c0 + Orotate_c0
rxn03507_c0	N Carboxyaminomethylurea aminohydrolase c0	42197.4.peg.6031	None	2 H_c0 + N_Carboxyaminomethylurea_c0 <=> CO2_c0 + N_Aminomethylurea_c0
rxn03004_c0	10 Formyltetrahydrofolate 5 phosphoribosylglycinamide formyltransferase c0	(42197.4.peg.6606 or 42197.4.peg.6606)	Purine metabolism	10_Formyltetrahydrofolate_c0 + GAR_c0 <=> H_c0 + Tetrahydrofolate_c0 + N_Formyl_GAR_c0
rxn10232_c0	isoheptadecanoyl phosphatidylserine decarboxylase c0	42197.4.peg.420	Glycerolipid metabolism	2 H_c0 + Diisoheptadecanoylphosphatidylserine_c0 <=> CO2_c0 + Diisoheptadecanoylphosphatidylethanolamine_c0
rxn00138_c0	deamido NAD ammonia ligase AMP forming c0	42197.4.peg.892	Nicotinate and nicotinamide metabolism	ATP_c0 + NH3_c0 + Deamido_NAD_c0 <=> PPi_c0 + 2 H_c0 + AMP_c0 + NAD_c0
rxn05536_c0	Dipeptide transport via ABC system met ala c0	((42197.4.peg.6295 or 42197.4.peg.3552 or 42197.4.peg.191 or 42197.4.peg.4901 or 42197.4.peg.747 or 42197.4.peg.660) or 42197.4.peg.745 or (42197.4.peg.4902 or 42197.4.peg.746 or 42197.4.peg.659 or 42197.4.peg.190) or (42197.4.peg.3175 or 42197.4.peg.187 or 42197.4.peg.7088 or 42197.4.peg.4428) or (42197.4.peg.2536 or 42197.4.peg.743 or 42197.4.peg.656 or 42197.4.peg.1729 or 42197.4.peg.3555 or 4…	ABC transporters	H2O_c0 + ATP_c0 + met_L_ala_L_e0 <=> H_c0 + ADP_c0 + Phosphate_c0 + met_L_ala_L_c0
rxn00921_c0	4 hydroxybenzoate carboxy lyase phenol forming c0	42197.4.peg.420	Degradation of aromatic compounds	H_c0 + 4_Hydroxybenzoate_c0 <=> CO2_c0 + Phenol_c0
rxn05168_c0	nonpolar amino acid transporting ATPase c0	(42197.4.peg.5720 or 42197.4.peg.5724 or 42197.4.peg.5722 or 42197.4.peg.5721 or 42197.4.peg.5723)	None	H2O_c0 + ATP_c0 + L_Valine_e0 <=> H_c0 + ADP_c0 + Phosphate_c0 + L_Valine_c0
rxn02015_c0	Taurocholate amidohydrolase c0	(42197.4.peg.2580 or 42197.4.peg.7194)	Primary bile acid biosynthesis	H2O_c0 + Taurocholate_c0 <=> Taurine_c0 + Cholate_c0
rxn05546_c0	Dipeptide transport via ABC system gly asn c0	((42197.4.peg.660 or 42197.4.peg.747 or 42197.4.peg.3552 or 42197.4.peg.191 or 42197.4.peg.4901 or 42197.4.peg.6295) or 42197.4.peg.745 or (42197.4.peg.4902 or 42197.4.peg.659 or 42197.4.peg.190 or 42197.4.peg.746) or (42197.4.peg.3175 or 42197.4.peg.7088 or 42197.4.peg.4428 or 42197.4.peg.187) or (42197.4.peg.4905 or 42197.4.peg.2748 or 42197.4.peg.6297 or 42197.4.peg.5112 or 42197.4.peg.3003 or…	ABC transporters	H2O_c0 + ATP_c0 + gly_asn_L_e0 <=> H_c0 + ADP_c0 + Phosphate_c0 + gly_asn_L_c0
rxn05054_c0	adenosylcobyric acid R 1 aminopropan 2 ol ligase ADP forming c0	42197.4.peg.856	Porphyrin and chlorophyll metabolism	ATP_c0 + Adenosylcobyric_acid_c0 + 1_Aminopropan_2_ol_c0 <=> H_c0 + ADP_c0 + Phosphate_c0 + Adenosyl_cobinamide_c0
rxn02167_c0	S 3 Hydroxybutanoyl CoA hydro lyase c0	(42197.4.peg.1805 or 42197.4.peg.768 or 42197.4.peg.5472 or 42197.4.peg.1814 or 42197.4.peg.5311 or 42197.4.peg.6766 or 42197.4.peg.1540 or 42197.4.peg.6338 or 42197.4.peg.4210 or 42197.4.peg.6228 or 42197.4.peg.6167)	Fatty acid degradation	S_3_Hydroxybutyryl_CoA_c0 <=> H2O_c0 + Crotonyl_CoA_c0
rxn05368_c0	8 methyl 3 oxo decanoyl ACP NADP oxidoreductase c0	(42197.4.peg.7132 or 42197.4.peg.5937 or 42197.4.peg.2020 or 42197.4.peg.2504 or 42197.4.peg.3310 or 42197.4.peg.5224 or 42197.4.peg.3099 or 42197.4.peg.402 or 42197.4.peg.2477 or 42197.4.peg.7112 or 42197.4.peg.4757 or 42197.4.peg.4516 or 42197.4.peg.4739 or 42197.4.peg.4062 or 42197.4.peg.3013 or 42197.4.peg.4760 or 42197.4.peg.2472 or 42197.4.peg.4073 or 42197.4.peg.1608 or 42197.4.peg.354 or …	Fatty acid biosynthesis	H_c0 + NADPH_c0 + 8_methyl_3_oxo_decanoyl_ACP_c0 <=> NADP_c0 + 8_methyl_3_hydroxy_decanoyl_ACP_c0
rxn01858_c0	Deoxyadenosine aminohydrolase c0	(42197.4.peg.1457 or 42197.4.peg.6544)	Purine metabolism	H_c0 + H2O_c0 + Deoxyadenosine_c0 <=> NH3_c0 + Deoxyinosine_c0
rxn01621_c0	L Rhamnulose 1 phosphate lactaldehyde lyase c0	((42197.4.peg.3155 and 42197.4.peg.3155) or (42197.4.peg.3458 or 42197.4.peg.1969))	Fructose and mannose metabolism	L_Rhamnulose_1_phosphate_c0 <=> Glycerone_phosphate_c0 + L_Lactaldehyde_c0
rxn05128_c0	4 Glutamylaminobutanoate amidohydrolase c0	42197.4.peg.6616	Arginine and proline metabolism	H2O_c0 + gamma_Glutamyl_GABA_c0 <=> L_Glutamate_c0 + GABA_c0
rxn10770_c0	R08557 c0	((42197.4.peg.4194 or 42197.4.peg.4168) or (42197.4.peg.1956 or 42197.4.peg.1222 or 42197.4.peg.3449 or 42197.4.peg.6911 or 42197.4.peg.5192 or 42197.4.peg.5480 or 42197.4.peg.5205 or 42197.4.peg.4050 or 42197.4.peg.3249))	Glycine, serine and threonine metabolism	NAD_c0 + Choline_c0 <=> H_c0 + NADH_c0 + Betaine_aldehyde_c0
rxn01819_c0	Nomega Nomega dimethyl L arginine dimethylamidohydrolase c0	(42197.4.peg.2746 or 42197.4.peg.6764)	None	H2O_c0 + NG_NG_Dimethyl_L_arginine_c0 <=> Citrulline_c0 + CH32NH_c0
rxn03953_c0	L Idonate NAD oxidoreductase c0	((42197.4.peg.2048 or 42197.4.peg.5234) or (42197.4.peg.2048 or 42197.4.peg.5234))	None	NAD_c0 + L_Idonate_c0 <=> H_c0 + NADH_c0 + 5_Dehydrogluconate_c0
rxn05360_c0	4 methyl 3 oxo hexanoyl ACP NADP oxidoreductase c0	(42197.4.peg.4062 or 42197.4.peg.4739 or 42197.4.peg.7112 or 42197.4.peg.4757 or 42197.4.peg.2477 or 42197.4.peg.4516 or 42197.4.peg.3099 or 42197.4.peg.402 or 42197.4.peg.5224 or 42197.4.peg.3310 or 42197.4.peg.2020 or 42197.4.peg.2504 or 42197.4.peg.5937 or 42197.4.peg.7132 or 42197.4.peg.7076 or 42197.4.peg.839 or 42197.4.peg.2691 or 42197.4.peg.1610 or 42197.4.peg.5306 or 42197.4.peg.5314 or …	Fatty acid biosynthesis	H_c0 + NADPH_c0 + 4_methyl_3_oxo_hexanoyl_ACP_c0 <=> NADP_c0 + 4_methyl_3_hydroxy_hexanoyl_ACP_c0
rxn02297_c0	6 Carboxyhexanoyl CoA L alanine C carboxyhexanoyltransferase decarboxylating c0	(42197.4.peg.3219 or 42197.4.peg.5961)	Biotin metabolism	H_c0 + L_Alanine_c0 + Pimeloyl_CoA_c0 <=> CO2_c0 + CoA_c0 + 8_Amino_7_oxononanoate_c0
rxn05421_c0	8 methyl nonanoyl ACP malonyl acyl carrier protein C acyltransferase decarboxylating c0	((42197.4.peg.3239 or 42197.4.peg.1319 or 42197.4.peg.3237) and (42197.4.peg.5042 or 42197.4.peg.1317))	Fatty acid biosynthesis	Malonyl_acyl_carrierprotein__c0 + 8_methyl_nonanoyl_ACP_c0 <=> CO2_c0 + ACP_c0 + 10_methyl_3_oxo_undecanoyl_ACP_c0
rxn06823_c0	Cyanoglycoside glucohydrolase c0	42197.4.peg.6287	None	H2O_c0 + Cyanoglycoside_c0 <=> D_Glucose_c0 + Cyanohydrin_c0
rxn01799_c0	deoxyuridine orthophosphate 2 deoxy D ribosyltransferase c0	42197.4.peg.6520	Pyrimidine metabolism	Phosphate_c0 + Deoxyuridine_c0 <=> Uracil_c0 + deoxyribose_1_phosphate_c0
rxn01485_c0	D Glucosamine 1 phosphate 1 6 phosphomutase c0	42197.4.peg.6665	Amino sugar and nucleotide sugar metabolism	D_Glucosamine1_phosphate_c0 <=> D_Glucosamine_phosphate_c0
rxn02190_c0	5 6 Dihydrothymine amidohydrolase c0	(42197.4.peg.2180 or (42197.4.peg.3442 or 42197.4.peg.2260 or 42197.4.peg.3743 or 42197.4.peg.3190 or 42197.4.peg.4045 or 42197.4.peg.4368))	Pyrimidine metabolism	H2O_c0 + Dihydrothymine_c0 <=> H_c0 + 3_Ureidoisobutyrate_c0
rxn03031_c0	Succinyl CoA 2 3 4 5 tetrahydropyridine 2 6 dicarboxylate N succinyltransferase c0	(42197.4.peg.754 or 42197.4.peg.754)	Lysine biosynthesis	CoA_c0 + N_Succinyl_L_2_amino_6_oxopimelate_c0 <=> H2O_c0 + tetrahydrodipicolinate_c0 + Succinyl_CoA_c0
rxn09207_c0	Phosphatidylserine syntase n C14 1 c0	42197.4.peg.419	Glycerolipid metabolism	L_Serine_c0 + CDP_1_2_ditetradec_7_enoylglycerol_c0 <=> 2 H_c0 + CMP_c0 + phosphatidylserine_ditetradec_7_enoyl_c0
rxn09296_c0	hydrogen peroxide reductase thioredoxin c0	42197.4.peg.1825	None	H2O2_c0 + trdrd_c0 <=> 2 H2O_c0 + trdox_c0
rxn00239_c0	ATP GMP phosphotransferase c0	(42197.4.peg.5418 or 42197.4.peg.5418)	Purine metabolism	H_c0 + ATP_c0 + GMP_c0 <=> ADP_c0 + GDP_c0
rxn00441_c0	R00621 c0	42197.4.peg.6365	Citrate cycle (TCA cycle)	H_c0 + TPP_c0 + 2_Oxoglutarate_c0 <=> CO2_c0 + 3_Carboxy_1_hydroxypropyl_ThPP_c0
rxn00302_c0	GTP 8 9 hydrolase c0	42197.4.peg.300	Folate biosynthesis	H2O_c0 + GTP_c0 <=> Formamidopyrimidine_nucleoside_triphosphate_c0
rxn00467_c0	L Ornithine 2 oxo acid aminotransferase c0	(42197.4.peg.3185 or 42197.4.peg.1586)	Arginine and proline metabolism	2_Oxoglutarate_c0 + Ornithine_c0 <=> L_Glutamate_c0 + L_Glutamate5_semialdehyde_c0
rxn02465_c0	N acetyl L glutamate 5 semialdehyde NADP 5 oxidoreductase phosphrylating c0	42197.4.peg.5642	Arginine biosynthesis	H_c0 + NADPH_c0 + n_acetylglutamyl_phosphate_c0 <=> NADP_c0 + Phosphate_c0 + 2_Acetamido_5_oxopentanoate_c0
rxn01791_c0	Pantoate beta alanine ligase AMP forming c0	42197.4.peg.311	Pantothenate and CoA biosynthesis	ATP_c0 + beta_Alanine_c0 + Pantoate_c0 <=> PPi_c0 + 2 H_c0 + AMP_c0 + PAN_c0
rxn00183_c0	L Glutamate 5 semialdehyde NAD oxidoreductase c0	(42197.4.peg.3186 or 42197.4.peg.1075)	Arginine and proline metabolism	H2O_c0 + NAD_c0 + L_Glutamate5_semialdehyde_c0 <=> 2 H_c0 + NADH_c0 + L_Glutamate_c0
rxn10300_c0	stearoyl lipoteichoic acid synthesis n24 linked glucose substituted c0	42197.4.peg.1376	Teichoic and lipoteichoic acids biosynthesis	24 UDP_glucose_c0 + Stearoyllipoteichoic_acid_n24__linked__unsubstituted_c0 <=> 24 UDP_c0 + Stearoyllipoteichoic_acid_n24__linked__glucose_substituted_c0
rxn03333_c0	3 4 dihydroxyphenylethyleneglycol NAD oxidoreductase c0	(42197.4.peg.1222 or 42197.4.peg.1956 or 42197.4.peg.6911 or 42197.4.peg.5192 or 42197.4.peg.3449 or 42197.4.peg.4050 or 42197.4.peg.3249 or 42197.4.peg.5205 or 42197.4.peg.5480)	Tyrosine metabolism	NAD_c0 + 3_4_Dihydroxyphenylethyleneglycol_c0 <=> H_c0 + NADH_c0 + 3_4_Dihydroxymandelaldehyde_c0
rxn10308_c0	myristoyl lipoteichoic acid synthesis n24 linked N acetylglucosamine substituted c0	42197.4.peg.6244	Teichoic and lipoteichoic acids biosynthesis	24 UDP_N_acetylglucosamine_c0 + Myristoyllipoteichoic_acid_n24__linked__unsubstituted_c0 <=> 24 UDP_c0 + Myristoyllipoteichoic_acid_n24__linked__N_acetyl_D_glucosamine_c0
rxn06526_c0	protein dithiol NADP oxidoreductase c0	(42197.4.peg.5751 or 42197.4.peg.193 or 42197.4.peg.5026)	None	NADP_c0 + Protein_dithiol_c0 <=> H_c0 + NADPH_c0 + Protein_disulfide_c0
rxn05543_c0	oligopeptide transporting ATPase c0	((42197.4.peg.6295 or 42197.4.peg.4901 or 42197.4.peg.191 or 42197.4.peg.3552 or 42197.4.peg.747 or 42197.4.peg.660) or 42197.4.peg.745 or (42197.4.peg.4902 or 42197.4.peg.659 or 42197.4.peg.190 or 42197.4.peg.746) or (42197.4.peg.3175 or 42197.4.peg.4428 or 42197.4.peg.7088 or 42197.4.peg.187) or (42197.4.peg.1729 or 42197.4.peg.656 or 42197.4.peg.743 or 42197.4.peg.2536 or 42197.4.peg.3555 or 4…	ABC transporters	H2O_c0 + ATP_c0 + Ala_His_e0 <=> H_c0 + ADP_c0 + Phosphate_c0 + Ala_His_c0
rxn03465_c0	Acylneuraminyl hydrolase c0	(42197.4.peg.1837 or 42197.4.peg.1874 or 42197.4.peg.5055 or 42197.4.peg.4750 or 42197.4.peg.2250 or 42197.4.peg.2035 or 42197.4.peg.1734 or 42197.4.peg.35)	None	GT1b_c0 + Neu5Ac_c0 <=> H2O_c0 + GQ1_c0
rxn01329_c0	D mannose 6 phosphate 1 6 phosphomutase c0	(42197.4.peg.6521 or 42197.4.peg.6433)	Amino sugar and nucleotide sugar metabolism	D_mannose_6_phosphate_c0 <=> D_Mannose1_phosphate_c0
rxn00950_c0	Cystathionine L homocysteine lyase deaminating c0	(42197.4.peg.3066 or 42197.4.peg.1662)	Cysteineand methionine metabolism	H2O_c0 + Cystathionine_c0 <=> NH3_c0 + Pyruvate_c0 + Homocysteine_c0
rxn00002_c0	urea 1 carboxylate amidohydrolase c0	(42197.4.peg.6935 and 42197.4.peg.6937)	Arginine biosynthesis	3 H_c0 + H2O_c0 + Allophanate_c0 <=> 2 CO2_c0 + 2 NH3_c0
rxn02507_c0	1 2 Carboxyphenylamino 1 deoxy D ribulose 5 phosphate carboxy lyasecyclizing c0	(42197.4.peg.3943 or 42197.4.peg.5796)	Phenylalanine, tyrosine and tryptophan biosynthesis	H_c0 + 1_2_carboxyphenylamino_1_deoxyribulose_5_phosphate_c0 <=> H2O_c0 + CO2_c0 + Indoleglycerol_phosphate_c0
rxn00542_c0	S lactate acetaldehyde lyase formate forming c0	42197.4.peg.4914	Pyruvate metabolism	L_Lactate_c0 <=> Formate_c0 + Acetaldehyde_c0
rxn05937_c0	Ferredoxin NADP oxidoreductase c0	42197.4.peg.19	None	H_c0 + NADP_c0 + Reducedferredoxin_c0 <=> NADPH_c0 + Oxidizedferredoxin_c0
rxn04046_c0	Cobalt precorrin 2 C20 methyltransferase c0	42197.4.peg.1830	None	2 H_c0 + S_Adenosyl_L_methionine_c0 + Cobalt_precorrin_2_c0 <=> S_Adenosyl_homocysteine_c0 + Cobalt_precorrin_3_c0
rxn10220_c0	isoheptadecanoyl phosphatidate cytidylyltransferase c0	42197.4.peg.6003	Glycerolipid metabolism	CTP_c0 + 1_2_diisoheptadecanoyl_sn_glycerol_3_phosphate_c0 <=> PPi_c0 + H_c0 + CDP_1_2_diisoheptadecanoylglycerol_c0
rxn05464_c0	trans Octodec 2 enoyl ACP NAD oxidoreductase A specific c0	(42197.4.peg.2263 or 42197.4.peg.5036)	Fatty acid biosynthesis	H_c0 + NADH_c0 + trans_Octodec_2_enoyl_ACP_c0 <=> NAD_c0 + Octodecanoyl_ACP_c0
rxn10261_c0	isotetradecanoyl CDPdiacylglycerol sn glycerol 3 phosphate 3 phosphatidyltransferase c0	(42197.4.peg.5543 or 42197.4.peg.2173)	Glycerolipid metabolism	Glycerol_3_phosphate_c0 + CDP_1_2_diisotetradecanoylglycerol_c0 <=> CMP_c0 + Diisotetradecanoylphosphatidylglycerophosphate_c0
rxn01964_c0	L serine hydro lyase adding 1 C indol 3 ylglycerol 3 phosphate L tryptophan and glyceraldehyde 3 phosphate forming c0	((42197.4.peg.5794 and 42197.4.peg.5795) or 42197.4.peg.6831)	Glycine, serine and threonine metabolism	L_Serine_c0 + Indoleglycerol_phosphate_c0 <=> H2O_c0 + Glyceraldehyde3_phosphate_c0 + L_Tryptophan_c0
rxn08816_c0	Lysophospholipase L1 2 acylglycerophosphoglycerol n C18 1 periplasm c0	(42197.4.peg.5968 or 42197.4.peg.535)	Glycerolipid metabolism	H2O_c0 + 1_Acyl_sn_glycero_3_phosphoglycerol_octadec_11_enoyl_c0 <=> H_c0 + octadecenoate_c0 + Glycerophosphoglycerol_c0
rxn02341_c0	N R 4 Phosphopantothenoyl L cysteine carboxy lyase c0	((42197.4.peg.5416 or 42197.4.peg.5034) and (42197.4.peg.5416 or 42197.4.peg.5034))	Pantothenate and CoA biosynthesis	H_c0 + R_4_Phosphopantothenoyl_L_cysteine_c0 <=> CO2_c0 + Phosphopantetheine_c0
rxn01923_c0	2 Methylpropanoyl CoA oxygen 2 3 oxidoreductase c0	(42197.4.peg.1568 or 42197.4.peg.6465 or 42197.4.peg.4420 or 42197.4.peg.3000 or 42197.4.peg.3295 or 42197.4.peg.5756 or 42197.4.peg.5632)	Valine, leucine and isoleucine degradation	O2_c0 + 2 Isobutyryl_CoA_c0 <=> 2 H2O_c0 + 2 Methacrylyl_CoA_c0
rxn06591_c0	L glutamate semialdehyde NADP oxidoreductaseL glutamyl tRNAGlu forming c0	42197.4.peg.6834	Porphyrin and chlorophyll metabolism	H_c0 + NADPH_c0 + L_Glutamyl_tRNA_Glu_c0 <=> NADP_c0 + tRNA_Glu_c0 + L_Glutamate1_semialdehyde_c0
rxn01519_c0	dUTP nucleotidohydrolase c0	42197.4.peg.3611	Pyrimidine metabolism	H2O_c0 + dUTP_c0 <=> PPi_c0 + 2 H_c0 + dUMP_c0
rxn01137_c0	Adenosine aminohydrolase c0	(42197.4.peg.6544 or 42197.4.peg.1457)	Purine metabolism	H_c0 + H2O_c0 + Adenosine_c0 <=> NH3_c0 + Inosine_c0
rxn01343_c0	ATP Sedoheptulose 7 phosphate 1 phosphotransferase c0	42197.4.peg.1389	None	ATP_c0 + Sedoheptulose7_phosphate_c0 <=> H_c0 + ADP_c0 + Sedoheptulose_1_7_bisphosphate_c0
rxn07588_c0	R07774 c0	(42197.4.peg.5953 or 42197.4.peg.1827)	Porphyrin and chlorophyll metabolism	S_Adenosyl_L_methionine_c0 + Cobalt_precorrin_6B_c0 <=> H_c0 + S_Adenosyl_homocysteine_c0 + Cobalt_precorrin_7_c0
rxn01014_c0	hydroxypyruvate carboxy lyase glycolaldehyde forming c0	42197.4.peg.5260	Glyoxylate and dicarboxylate metabolism	H_c0 + Hydroxypyruvate_c0 <=> CO2_c0 + Glycolaldehyde_c0
rxn08797_c0	Lysophospholipase L1 2 acylglycerophosphotidate n C14 0 periplasm c0	(42197.4.peg.535 or 42197.4.peg.5968)	Glycerolipid metabolism	H2O_c0 + 1_tetradecanoyl_sn_glycerol_3_phosphate_c0 <=> H_c0 + Glycerol_3_phosphate_c0 + Myristic_acid_c0
rxn06038_c0	3R 3 Hydroxyacyl CoA NADP oxidoreductase c0	42197.4.peg.2262	None	NADP_c0 + R_3_Hydroxyacyl_CoA_c0 <=> H_c0 + NADPH_c0 + 3_Oxoacyl_CoA_c0
rxn00478_c0	L tryptophan oxygen 2 3 oxidoreductase decyclizing c0	((42197.4.peg.247 or 42197.4.peg.2108) or (42197.4.peg.2108 or 42197.4.peg.247))	Tryptophan metabolism	O2_c0 + L_Tryptophan_c0 <=> N_Formylkynurenine_c0
rxn06759_c0	R04649 c0	(42197.4.peg.5196 or 42197.4.peg.6772 or 42197.4.peg.4497)	Carotenoid biosynthesis	CMP_N_acetylneuraminate_c0 + GM1_c0 <=> H_c0 + CMP_c0 + GD1b_c0
rxn09108_c0	Phosphatidylglycerol synthase n C12 0 c0	(42197.4.peg.5543 or 42197.4.peg.2173)	Glycerolipid metabolism	Glycerol_3_phosphate_c0 + CDP_1_2_didodecanoylglycerol_c0 <=> CMP_c0 + Phosphatidylglycerophosphate_didodecanoyl_c0
rxn00224_c0	protoheme ferro lyase protoporphyrin forming c0	42197.4.peg.2264	Porphyrin and chlorophyll metabolism	Fe2_c0 + Protoporphyrin_c0 <=> 2 H_c0 + Heme_c0
rxn14293_c0	dTDP 4 amino 4 6 dideoxy D glucose ammonia lyase dTDP 3 oxo 4 6 dideoxy D glucose forming c0	(42197.4.peg.2650 or 42197.4.peg.3677)	Polyketide sugar unit biosynthesis	dTDP_4_amino_4_6_dideoxy_D_glucose_c0 <=> NH3_c0 + dTDP_3_oxo_4_6_dideoxy_D_glucose_c0
rxn01513_c0	ATP dTMP phosphotransferase c0	(42197.4.peg.6425 or 42197.4.peg.279 or 42197.4.peg.693)	Pyrimidine metabolism	H_c0 + ATP_c0 + dTMP_c0 <=> ADP_c0 + dTDP_c0
rxn05372_c0	10 methyl 3 oxo dodecanoyl ACP NADP oxidoreductase c0	(42197.4.peg.7132 or 42197.4.peg.5937 or 42197.4.peg.2504 or 42197.4.peg.2020 or 42197.4.peg.3310 or 42197.4.peg.5224 or 42197.4.peg.4062 or 42197.4.peg.4739 or 42197.4.peg.402 or 42197.4.peg.3099 or 42197.4.peg.2477 or 42197.4.peg.7112 or 42197.4.peg.4516 or 42197.4.peg.4757 or 42197.4.peg.3013 or 42197.4.peg.4760 or 42197.4.peg.4073 or 42197.4.peg.2472 or 42197.4.peg.354 or 42197.4.peg.1608 or …	Fatty acid biosynthesis	H_c0 + NADPH_c0 + 10_methyl_3_oxo_dodecanoyl_ACP_c0 <=> NADP_c0 + 10_methyl_3_hydroxy_dodecanoyl_ACP_c0
rxn06510_c0	Lauroyl CoA acetyl CoA C acyltransferase c0	(42197.4.peg.4483 or (42197.4.peg.7075 or 42197.4.peg.5758 or 42197.4.peg.679 or 42197.4.peg.1541 or 42197.4.peg.6205 or 42197.4.peg.169))	Fatty acid degradation	Acetyl_CoA_c0 + Lauroyl_CoA_c0 <=> CoA_c0 + 3_Oxotetradecanoyl_CoA_c0
rxn04016_c0	S adenosyl L methionine E prop 1 ene 1 2 3 tricarboxylate 2 O methyltransferase c0	42197.4.peg.1288	None	S_Adenosyl_L_methionine_c0 + trans_Aconitate_c0 <=> S_Adenosyl_homocysteine_c0 + E_3_Methoxycarbonylpent_2_enedioate_c0
rxn02186_c0	2 3 Dihydroxy 3 methylbutanoate NADP oxidoreductase isomerizing c0	(42197.4.peg.6119 or 42197.4.peg.6119)	Pantothenate and CoA biosynthesis	H_c0 + NADPH_c0 + ALCTT_c0 <=> NADP_c0 + 2_3_Dihydroxy_isovalerate_c0
rxn08307_c0	CDP diacylglycerol synthetase n C14 0 c0	42197.4.peg.6003	Glycerolipid metabolism	CTP_c0 + 1_2_ditetradecanoyl_sn_glycerol_3_phosphate_c0 <=> PPi_c0 + H_c0 + CDP_1_2_ditetradecanoylglycerol_c0
rxn11612_c0	D Galactosyl N acetyl D galactosaminyl N acetylneuraminyl D galactosyl D glucosylceramide galactohydrolase c0	(42197.4.peg.3244 or 42197.4.peg.2546 or 42197.4.peg.1923 or 42197.4.peg.2662 or 42197.4.peg.2029 or 42197.4.peg.2255 or 42197.4.peg.592 or 42197.4.peg.3963 or 42197.4.peg.4771)	None	H2O_c0 + GM1_c0 <=> Galactose_c0 + GM2_c0
rxn05177_c0	thiamine transport via ABC system c0	(42197.4.peg.727 and 42197.4.peg.725 and (42197.4.peg.2138 or 42197.4.peg.233 or 42197.4.peg.726))	None	H2O_c0 + ATP_c0 + Thiamin_e0 <=> H_c0 + ADP_c0 + Phosphate_c0 + Thiamin_c0
rxn05426_c0	12 methyl 3 oxo tridecanoyl ACP NADP oxidoreductase c0	(42197.4.peg.354 or 42197.4.peg.1608 or 42197.4.peg.2691 or 42197.4.peg.7076 or 42197.4.peg.839 or 42197.4.peg.1610 or 42197.4.peg.5306 or 42197.4.peg.5314 or 42197.4.peg.5037 or 42197.4.peg.4760 or 42197.4.peg.3013 or 42197.4.peg.4073 or 42197.4.peg.2472 or 42197.4.peg.5224 or 42197.4.peg.4062 or 42197.4.peg.4739 or 42197.4.peg.2477 or 42197.4.peg.7112 or 42197.4.peg.4516 or 42197.4.peg.4757 or …	Fatty acid biosynthesis	H_c0 + NADPH_c0 + 12_methyl_3_oxo_tridecanoyl_ACP_c0 <=> NADP_c0 + 12_methyl_3_hydroxy_tridecanoyl_ACP_c0
rxn00209_c0	Pyridoxine 5 phosphate oxygen oxidoreductase c0	(42197.4.peg.4887 or 42197.4.peg.6087 or 42197.4.peg.487 or 42197.4.peg.2856)	Vitamin B6 metabolism	O2_c0 + Pyridoxine_phosphate_c0 <=> H2O2_c0 + Pyridoxal_phosphate_c0
rxn01274_c0	S Lactoylglutathione hydrolase c0	(42197.4.peg.1752 or 42197.4.peg.4217)	Pyruvate metabolism	H2O_c0 + R_S_Lactoylglutathione_c0 <=> H_c0 + GSH_c0 + D_Lactate_c0
rxn02474_c0	5 amino 6 5 phosphoribitylaminouracil NADP 1 oxidoreductase c0	(42197.4.peg.4068 or 42197.4.peg.4068)	Riboflavin metabolism	NADP_c0 + 5_Amino_6__5_phosphoribitylaminouracil_c0 <=> H_c0 + NADPH_c0 + 5_Amino_6__5_phosphoribosylaminouracil_c0
rxn02230_c0	3 mercaptopyruvate cyanide sulfurtransferase c0	42197.4.peg.5832	Biotin metabolism	Mercaptopyruvate_c0 + HCN_c0 <=> H_c0 + Pyruvate_c0 + Thiocyanate_c0
rxn03246_c0	S hydroxyoctanoyl CoA NAD oxidoreductase c0	(((42197.4.peg.2155 or 42197.4.peg.5759 or 42197.4.peg.585 or 42197.4.peg.1540 or 42197.4.peg.3293 or 42197.4.peg.4484 or 42197.4.peg.3360) and (42197.4.peg.4484 or 42197.4.peg.5759)) or (42197.4.peg.2155 or 42197.4.peg.3293 or 42197.4.peg.1540 or 42197.4.peg.4484 or 42197.4.peg.3360 or 42197.4.peg.585 or 42197.4.peg.5759))	Fatty acid degradation	NAD_c0 + S_Hydroxyoctanoyl_CoA_c0 <=> H_c0 + NADH_c0 + 3_Oxooctanoyl_CoA_c0
rxn02144_c0	4 carboxymethylbut 3 en 4 olide enol lactonohydrolase c0	(42197.4.peg.4104 or 42197.4.peg.4584 or 42197.4.peg.5731 or 42197.4.peg.5262 or 42197.4.peg.6208)	Degradation of aromatic compounds	H2O_c0 + 3_oxoadipate_enol_lactone_c0 <=> H_c0 + 3_Oxoadipate_c0
rxn00604_c0	D glucose 6 phosphate NADP 1 oxidoreductase c0	42197.4.peg.5368	None	NADP_c0 + D_glucose_6_phosphate_c0 <=> H_c0 + NADPH_c0 + 6_phospho_D_glucono_1_5_lactone_c0
rxn08657_c0	Glycolate oxidase c0	(Unknown and Unknown and (42197.4.peg.7029 or 42197.4.peg.2261 or 42197.4.peg.2509))	None	2_Demethylmenaquinone_8_c0 + Glycolate_c0 <=> Glyoxalate_c0 + 2_Demethylmenaquinol_8_c0
rxn12645_c0	methionyl aminopeptidase c0	((42197.4.peg.5982 or 42197.4.peg.4277 or 42197.4.peg.6693 or 42197.4.peg.3528) or (42197.4.peg.771 or 42197.4.peg.1346) or (42197.4.peg.5430 or 42197.4.peg.6024) or 42197.4.peg.1117)	Translation termination factors bacterial	H2O_c0 + gly_asn_L_c0 <=> Glycine_c0 + L_Asparagine_c0
rxn04745_c0	salicylate NADH oxygen oxidoreductase 1 hydroxylating decarboxylating c0	(42197.4.peg.6110 or 42197.4.peg.4738 or 42197.4.peg.4299 or 42197.4.peg.1659 or 42197.4.peg.3371)	Naphthalene degradation	2 H_c0 + NADH_c0 + O2_c0 + 4_Hydroxymethylsalicylate_c0 <=> H2O_c0 + CO2_c0 + NAD_c0 + 4_Hydroxymethylcatechol_c0
rxn00274_c0	Acetyl CoA glycine C acetyltransferase c0	42197.4.peg.7169	Glycine, serine and threonine metabolism	Glycine_c0 + Acetyl_CoA_c0 <=> CoA_c0 + L_2_Amino_acetoacetate_c0
rxn10312_c0	isotetradecanoyl lipoteichoic acid synthesis n24 linked N acetylglucosamine substituted c0	42197.4.peg.6244	Teichoic and lipoteichoic acids biosynthesis	24 UDP_N_acetylglucosamine_c0 + Isotetradecanoyllipoteichoic_acid_n24__linked__unsubstituted_c0 <=> 24 UDP_c0 + Isotetradecanoyllipoteichoic_acid_n24__linked__N_acetyl_D_glucosamine_c0
rxn00674_c0	Propanoate CoA ligase AMP forming c0	42197.4.peg.2222	None	ATP_c0 + CoA_c0 + Propionate_c0 <=> PPi_c0 + H_c0 + AMP_c0 + Propionyl_CoA_c0
rxn00715_c0	ITP uridine 5 phosphotransferase c0	42197.4.peg.1078	Pyrimidine metabolism	ITP_c0 + Uridine_c0 <=> H_c0 + IDP_c0 + UMP_c0
rxn01019_c0	Carbamoyl phosphate L ornithine carbamoyltransferase c0	42197.4.peg.5638	Arginine biosynthesis	Ornithine_c0 + Carbamoylphosphate_c0 <=> H_c0 + Phosphate_c0 + Citrulline_c0
rxn06335_c0	S 2 methylbutanoyl CoA enzyme N6 dihydrolipoyllysine S 2 methylbutanoyltransferase c0	42197.4.peg.5179	Valine, leucine and isoleucine degradation	2_Methylbutyryl_CoA_c0 + Dihydrolipoamide_c0 <=> CoA_c0 + S_2_Methylbutanoyl_dihydrolipoamide_E_c0
rxn08849_c0	Lysophospholipase L2 2 acylglycerophosphoglycerol n C16 1 c0	(42197.4.peg.5968 or 42197.4.peg.535)	Glycerolipid metabolism	H2O_c0 + 2_Acyl_sn_glycero_3_phosphoglycerol_hexadec_9_enoyl_c0 <=> H_c0 + hexadecenoate_c0 + Glycerophosphoglycerol_c0
rxn04050_c0	R05812 c0	42197.4.peg.1829	Porphyrin and chlorophyll metabolism	H_c0 + NADPH_c0 + Cobalt_precorrin_6_c0 <=> NADP_c0 + Cobalt_precorrin_6B_c0
rxn00633_c0	D Glucose D fructose oxidoreductase c0	42197.4.peg.4100	None	D_Glucose_c0 + D_Fructose_c0 <=> Gluconolactone_c0 + Sorbitol_c0
rxn09448_c0	fatty acid CoA ligase octadecenoate c0	(42197.4.peg.4466 or 42197.4.peg.3721 or 42197.4.peg.6839 or 42197.4.peg.631 or 42197.4.peg.4126 or 42197.4.peg.4590 or 42197.4.peg.5041 or 42197.4.peg.4482 or 42197.4.peg.1057)	Fatty acid biosynthesis	ATP_c0 + CoA_c0 + octadecenoate_c0 <=> PPi_c0 + AMP_c0 + Octadecenoyl_CoA_c0
rxn00525_c0	L arogenate NAD oxidoreductase c0	42197.4.peg.172	Phenylalanine, tyrosine and tryptophan biosynthesis	NAD_c0 + Pretyrosine_c0 <=> CO2_c0 + NADH_c0 + L_Tyrosine_c0
rxn09208_c0	Phosphatidylserine syntase n C16 0 c0	42197.4.peg.419	Glycerolipid metabolism	L_Serine_c0 + CDP_1_2_dihexadecanoylglycerol_c0 <=> 2 H_c0 + CMP_c0 + phosphatidylserine_dihexadecanoyl_c0
rxn05439_c0	5 methyl trans hex 2 enoyl ACP NAD oxidoreductase A specific c0	(42197.4.peg.5036 or 42197.4.peg.2263)	Fatty acid biosynthesis	H_c0 + NADH_c0 + 5_methyl_trans_hex_2_enoyl_ACP_c0 <=> NAD_c0 + 5_methyl_hexanoyl_ACP_c0
rxn02406_c0	3 Hydroxy 2 methylpropanoyl CoA hydrolase c0	42197.4.peg.3273	None	H2O_c0 + 3_Hydroxyisobutyryl_CoA_c0 <=> 2 H_c0 + CoA_c0 + 3_Hydroxyisobutyrate_c0
rxn05305_c0	L lysine transport out via proton antiport reversible c0	42197.4.peg.5256	None	H_e0 + L_Lysine_c0 <=> H_c0 + L_Lysine_e0
rxn10211_c0	palmitoyl 1 acylglycerol 3 phosphate O acyltransferase c0	(42197.4.peg.6047 or 42197.4.peg.6149 or 42197.4.peg.5899 or 42197.4.peg.1362 or 42197.4.peg.1617 or 42197.4.peg.5209 or 42197.4.peg.1387 or 42197.4.peg.6098)	Glycerolipid metabolism	1_hexadecanoyl_sn_glycerol_3_phosphate_c0 + Palmitoyl_CoA_c0 <=> CoA_c0 + 1_2_dihexadecanoyl_sn_glycerol_3_phosphate_c0
rxn05638_c0	TRANS RXNBWI 115637cemaizeexpPRO c0	42197.4.peg.1187	None	H_e0 + L_Proline_e0 <=> H_c0 + L_Proline_c0
rxn02914_c0	3 Phosphoserine 2 oxoglutarate aminotransferase c0	42197.4.peg.499	Glycine, serine and threonine metabolism	2_Oxoglutarate_c0 + phosphoserine_c0 <=> L_Glutamate_c0 + 3_Phosphonooxypyruvate_c0
rxn01603_c0	7 8 dihydropteroate L glutamate ligase ADP forming c0	(42197.4.peg.1142 and 42197.4.peg.1142)	Folate biosynthesis	Dihydropteroate_c0 + ATP_c0 + L_Glutamate_c0 <=> H_c0 + ADP_c0 + Phosphate_c0 + Dihydrofolate_c0
rxn00055_c0	S adenosyl L methionine S adenosyl L methionine 3 amino 3 carboxypropyltransferase c0	(42197.4.peg.4623 or 42197.4.peg.4973)	Cysteineand methionine metabolism	3 S_Adenosyl_L_methionine_c0 <=> 4 H_c0 + 3 5_Methylthioadenosine_c0 + Nicotianamine_c0
rxn00686_c0	5 6 7 8 tetrahydrofolate NADP oxidoreductase c0	(42197.4.peg.3452 or 42197.4.peg.5257 or 42197.4.peg.3318 or 42197.4.peg.3399)	One carbon pool by folate	NADP_c0 + Tetrahydrofolate_c0 <=> H_c0 + NADPH_c0 + Dihydrofolate_c0
rxn00905_c0	2 dehydropantoate formaldehyde lyase 3 methyl 2 oxobutanoate forming c0	42197.4.peg.6605	Folate biosynthesis	2_Dehydropantoate_c0 <=> 3_Methyl_2_oxobutanoate_c0 + Formaldehyde_c0
rxn05456_c0	14 methyl pentadecanoyl ACP acyl carrier protein transferase c0	(42197.4.peg.4684 or 42197.4.peg.2782 or 42197.4.peg.1320 or 42197.4.peg.2783 or 42197.4.peg.4468 or 42197.4.peg.4740 or 42197.4.peg.4564 or 42197.4.peg.4884 or 42197.4.peg.3375 or 42197.4.peg.4110 or 42197.4.peg.4470 or 42197.4.peg.2767 or 42197.4.peg.2781 or 42197.4.peg.3379 or 42197.4.peg.2768 or 42197.4.peg.5039 or 42197.4.peg.3288 or 42197.4.peg.5096 or 42197.4.peg.4471 or 42197.4.peg.4113 o…	Fatty acid biosynthesis	2 H_c0 + CoA_c0 + 14_methyl_pentadecanoyl_ACP_c0 <=> fa6coa_c0 + ACP_c0
rxn02409_c0	R06099 c0	(42197.4.peg.4771 or 42197.4.peg.3963 or 42197.4.peg.592 or 42197.4.peg.2255 or 42197.4.peg.2029 or 42197.4.peg.2662 or 42197.4.peg.2546 or 42197.4.peg.1923 or 42197.4.peg.3244)	None	H2O_c0 + LacCer_c0 <=> Glucocerebroside_c0 + beta_D_Galactose_c0
rxn09112_c0	Phosphatidylglycerol synthase n C16 1 c0	(42197.4.peg.5543 or 42197.4.peg.2173)	Glycerolipid metabolism	Glycerol_3_phosphate_c0 + CDP_1_2_dihexadec_9_enoylglycerol_c0 <=> CMP_c0 + Phosphatidylglycerophosphate_dihexadec_9_enoyl_c0
rxn05105_c0	2 3 diketo 5 methylthiopentyl 1 phosphate keto enol isomerase c0	42197.4.peg.974	Cysteine and methionine metabolism	2_3_diketo5_methylthio_1_phosphopentane_c0 <=> 2_Hydroxy_3_keto_5_methylthiopentenyl_1_phosphate_c0
rxn00157_c0	Acetyl CoA formate C acetyltransferase c0	(42197.4.peg.2499 or 42197.4.peg.2498)	Pyruvate metabolism	Acetyl_CoA_c0 + Formate_c0 <=> Pyruvate_c0 + CoA_c0
rxn03194_c0	S 2 Aceto 2 hydroxybutanoate pyruvate lyase carboxylating c0	((42197.4.peg.6121 or 42197.4.peg.2938 or 42197.4.peg.5044 or 42197.4.peg.4687) and 42197.4.peg.6120)	None	2_Hydroxyethyl_ThPP_c0 + 2_Oxobutyrate_c0 <=> TPP_c0 + 2_Aceto_2_hydroxybutanoate_c0
rxn06075_c0	2 Deoxyuridine 5 diphosphate oxidized thioredoxin 2 oxidoreductase c0	(42197.4.peg.3266 or 42197.4.peg.3265)	Pyrimidine metabolism	UDP_c0 + trdrd_c0 <=> H2O_c0 + trdox_c0 + dUDP_c0
rxn00689_c0	Tetrahydrofolate L glutamate gamma ligase ADP forming c0	(42197.4.peg.1142 and 42197.4.peg.1142)	Folate biosynthesis	ATP_c0 + L_Glutamate_c0 + Tetrahydrofolate_c0 <=> H_c0 + ADP_c0 + Phosphate_c0 + THF_L_glutamate_c0
rxn08129_c0	Amylomaltase maltohexaose c0	42197.4.peg.5295	Starch and sucrose metabolism	Maltose_c0 + Maltohexaose_c0 <=> D_Glucose_c0 + Maltoheptaose_c0
rxn01286_c0	D Glyceraldehyde NAD oxidoreductase c0	(42197.4.peg.6632 or 42197.4.peg.1081 or 42197.4.peg.6216 or 42197.4.peg.4871 or 42197.4.peg.3715 or 42197.4.peg.2879)	Glycerolipid metabolism	H2O_c0 + NAD_c0 + D_Glyceraldehyde_c0 <=> 2 H_c0 + NADH_c0 + Glycerate_c0
rxn05289_c0	NADPH oxidized thioredoxin oxidoreductase c0	(42197.4.peg.2313 or 42197.4.peg.702 or 42197.4.peg.1947 or 42197.4.peg.7192 or 42197.4.peg.5155)	None	H_c0 + NADPH_c0 + trdox_c0 <=> NADP_c0 + trdrd_c0
rxn01973_c0	N Succinyl LL 2 6 diaminoheptanedioate amidohydrolase c0	42197.4.peg.755	Lysine biosynthesis	H2O_c0 + N_Succinyl_L_2_6_diaminopimelate_c0 <=> LL_2_6_Diaminopimelate_c0 + Succinate_c0
rxn05467_c0	CO2 transporter via diffusion c0	Unknown	None	CO2_e0 <=> CO2_c0
rxn00117_c0	ATP UDP phosphotransferase c0	42197.4.peg.1166	Pyrimidine metabolism	UDP_c0 + ATP_c0 <=> ADP_c0 + UTP_c0
rxn00400_c0	L Arginine NADPH oxygen oxidoreductase N omega hydroxyarginine forming c0	42197.4.peg.1294	Arginine and proline metabolism	H_c0 + NADPH_c0 + O2_c0 + L_Arginine_c0 <=> H2O_c0 + NADP_c0 + N_omega_Hydroxyarginine_c0
rxn01308_c0	L xylulose 1 phosphate glycolaldehyde lyase glycerone phosphate forming c0	(42197.4.peg.3458 or 42197.4.peg.1969)	Pentose and glucuronate interconversions	L_Xylulose_1_phosphate_c0 <=> Glycolaldehyde_c0 + Glycerone_phosphate_c0
rxn05343_c0	Octanoyl acyl carrier protein malonyl acyl carrier protein C acyltransferase decarboxylating c0	(((42197.4.peg.5042 or 42197.4.peg.1317) and (42197.4.peg.3237 or 42197.4.peg.1319 or 42197.4.peg.3239)) or 42197.4.peg.6113)	Fatty acid biosynthesis	Malonyl_acyl_carrierprotein__c0 + Octanoyl_ACP_c0 <=> CO2_c0 + ACP_c0 + 3_oxodecanoyl_acp_c0
rxn05425_c0	10 methyl undecanoyl ACP malonyl acyl carrier protein C acyltransferase decarboxylating c0	((42197.4.peg.3239 or 42197.4.peg.3237 or 42197.4.peg.1319) and (42197.4.peg.5042 or 42197.4.peg.1317))	Fatty acid biosynthesis	Malonyl_acyl_carrierprotein__c0 + 10_methyl_undecanoyl_ACP_c0 <=> CO2_c0 + ACP_c0 + 12_methyl_3_oxo_tridecanoyl_ACP_c0
rxn00330_c0	acetyl CoA glyoxylate C acetyltransferase thioester hydrolysing carboxymethyl forming c0	(42197.4.peg.2058 or 42197.4.peg.6037)	Glyoxylate and dicarboxylate metabolism	H2O_c0 + Acetyl_CoA_c0 + Glyoxalate_c0 <=> H_c0 + CoA_c0 + L_Malate_c0
rxn05736_c0	acyl coenzyme A ligase c0	(42197.4.peg.4466 or 42197.4.peg.3721 or 42197.4.peg.6839 or 42197.4.peg.631 or 42197.4.peg.4126 or 42197.4.peg.4590 or 42197.4.peg.5041 or 42197.4.peg.1057 or 42197.4.peg.4482)	Fatty acid biosynthesis	ATP_c0 + CoA_c0 + Myristic_acid_c0 <=> PPi_c0 + H_c0 + AMP_c0 + Myristoyl_CoA_c0
rxn05147_c0	D Glucose ABC transport c0	(Unknown and Unknown and 42197.4.peg.3085)	None	H2O_c0 + ATP_c0 + D_Glucose_e0 <=> H_c0 + ADP_c0 + D_Glucose_c0 + Phosphate_c0
rxn03445_c0	O Phospho 4 hydroxy L threonine 2 oxoglutarate aminotransferase c0	42197.4.peg.499	Vitamin B6 metabolism	2_Oxoglutarate_c0 + 4_Phosphonooxy_threonine_c0 <=> L_Glutamate_c0 + 2_Oxo_3_hydroxy_4_phosphobutanoate_c0
rxn01641_c0	5 Formiminotetrahydrofolate L glutamate N formiminotransferase c0	42197.4.peg.5404	Histidine metabolism	L_Glutamate_c0 + 5_Formiminotetrahydrofolate_c0 <=> N_Formimino_L_glutamate_c0 + Tetrahydrofolate_c0
rxn01226_c0	Guanosine ribohydrolase c0	(42197.4.peg.2705 or 42197.4.peg.6164 or 42197.4.peg.3939)	Purine metabolism	H2O_c0 + Guanosine_c0 <=> D_Ribose_c0 + Guanine_c0
rxn00493_c0	L Phenylalanine 2 oxoglutarate aminotransferase c0	((42197.4.peg.152 and (42197.4.peg.5813 or 42197.4.peg.4504)) or 42197.4.peg.7196)	Phenylalanine, tyrosine and tryptophan biosynthesis	2_Oxoglutarate_c0 + L_Phenylalanine_c0 <=> L_Glutamate_c0 + Phenylpyruvate_c0
rxn00933_c0	proline racemase c0	42197.4.peg.4908	Arginine and proline metabolism	L_Proline_c0 <=> D_Proline_c0
rxn00293_c0	UTP N acetyl alpha D glucosamine 1 phosphate uridylyltransferase c0	((42197.4.peg.636 and 42197.4.peg.636) or (42197.4.peg.2055 or 42197.4.peg.776))	Amino sugar and nucleotide sugar metabolism	UTP_c0 + N_Acetyl_D_glucosamine1_phosphate_c0 <=> PPi_c0 + UDP_N_acetylglucosamine_c0
rxn05383_c0	3 methylbutanoyl CoA acyl carrier protein transferase c0	(42197.4.peg.4110 or 42197.4.peg.4470 or 42197.4.peg.2767 or 42197.4.peg.4684 or 42197.4.peg.4468 or 42197.4.peg.2783 or 42197.4.peg.2782 or 42197.4.peg.1320 or 42197.4.peg.4564 or 42197.4.peg.4884 or 42197.4.peg.3375 or 42197.4.peg.4740 or 42197.4.peg.4471 or 42197.4.peg.5096 or 42197.4.peg.1719 or 42197.4.peg.3287 or 42197.4.peg.4111 or 42197.4.peg.4113 or 42197.4.peg.3971 or 42197.4.peg.4560 o…	Fatty acid biosynthesis	ACP_c0 + Isovaleryl_CoA_c0 <=> H_c0 + CoA_c0 + isovaleryl_ACP_c0
rxn00839_c0	ATP dADP phosphotransferase c0	42197.4.peg.1166	Purine metabolism	ATP_c0 + dADP_c0 <=> ADP_c0 + dATP_c0
rxn03838_c0	R05549 c0	42197.4.peg.6289	Galactose metabolism	H2O_c0 + Manninotriose_c0 <=> Galactose_c0 + Melibiose_c0
rxn03393_c0	3 octaprenyl 4 hydroxybenzoate carboxy lyase c0	Unknown	Ubiquinone and other terpenoid-quinone biosynthesis	H_c0 + 3_Octaprenyl_4_hydroxybenzoate_c0 <=> CO2_c0 + 2_Octaprenylphenol_c0
rxn00966_c0	chorismate pyruvate lyase 4 hydroxybenzoate forming c0	Unknown	Ubiquinone and other terpenoid-quinone biosynthesis	Chorismate_c0 <=> Pyruvate_c0 + 4_Hydroxybenzoate_c0
rxn05394_c0	9 methyl 3 hydroxy decanoyl ACP hydro lyase c0	Unknown	None	9_methyl_3_hydroxy_decanoyl_ACP_c0 <=> H2O_c0 + 9_methyl_trans_dec_2_enoyl_ACP_c0
rxn03919_c0	D glycero beta D manno heptose 1 7 bisphosphate 7 phosphohydrolase c0	Unknown	Lipopolysaccharide biosynthesis	H2O_c0 + D_Glycero_D_manno_heptose1_7_bisphosphate_c0 <=> Phosphate_c0 + D_Glycero_D_manno_heptose1_phosphate_c0
rxn00851_c0	D alanine D alanine ligase ADP forming c0	Unknown	Peptidoglycan biosynthesis	ATP_c0 + 2 D_Alanine_c0 <=> H_c0 + ADP_c0 + Phosphate_c0 + Ala_Ala_c0
rxn00916_c0	Xanthosine 5 phosphate ammonia ligase AMP forming c0	Unknown	Purine metabolism	ATP_c0 + NH3_c0 + XMP_c0 <=> PPi_c0 + 3 H_c0 + AMP_c0 + GMP_c0
rxn03918_c0	ATP D glycero beta D manno heptose 7 phosphate 1 phosphotransferase c0	Unknown	Lipopolysaccharide biosynthesis	ATP_c0 + D_Glycero_D_manno_heptose7_phosphate_c0 <=> H_c0 + ADP_c0 + D_Glycero_D_manno_heptose1_7_bisphosphate_c0
rxn08710_c0	RXN0 5118c c0	Unknown	None	3 H_c0 + kdo2_lipid_a_c0 + ADP_L_glycero_D_manno_heptose_c0 <=> ADP_c0 + heptosyl_kdo2_lipidA_c0
rxn05386_c0	5 methyl 3 hydroxy hexanoyl ACP hydro lyase c0	Unknown	None	5_methyl_3_hydroxy_hexanoyl_ACP_c0 <=> H2O_c0 + 5_methyl_trans_hex_2_enoyl_ACP_c0
rxn05398_c0	11 methyl 3 hydroxy dodecanoyl ACP hydro lyase c0	Unknown	None	11_methyl_3_hydroxy_dodecanoyl_ACP_c0 <=> H2O_c0 + 11_methyl_trans_dodec_2_enoyl_ACP_c0
rxn06865_c0	R05146 c0	Unknown	Lipopolysaccharide biosynthesis	Dodecanoyl_ACP_c0 + kdo2_lipid_iva_c0 <=> ACP_c0 + Lauroyl_KDO2_lipid_IVA_c0
rxn05390_c0	7 methyl 3 hydroxy octanoyl ACP hydro lyase c0	Unknown	None	7_methyl_3_hydroxy_octanoyl_ACP_c0 <=> H2O_c0 + 7_methyl_trans_oct_2_enoyl_ACP_c0
rxn10266_c0	anteisoheptadecanoyl Phosphatidylglycerophosphate phosphohydrolase c0	Unknown	None	H2O_c0 + Dianteisoheptadecanoylphosphatidylglycerophosphate_c0 <=> H_c0 + Phosphate_c0 + Dianteisoheptadecanoylphosphatidylglycerol_c0
rxn06729_c0	3 Hydroxytetradecanoly acyl carrier protein UDP N acetyl glucosamine 3 O 3 hydroxytetradecanoyltransferase c0	Unknown	Lipopolysaccharide biosynthesis	H_c0 + UDP_N_acetylglucosamine_c0 + HMA_c0 <=> ACP_c0 + UDP_3_O_beta_hydroxymyristoyl_N_acetylglucosamine_c0
rxn03181_c0	ATP 2 3 2 3 tetrakis3 hydroxytetradecanoyl D glucosaminyl beta D 1 6 glucosaminyl alpha phosphate 4 O phosphotransferase c0	Unknown	Lipopolysaccharide biosynthesis	ATP_c0 + Lipid_A_disaccharide_c0 <=> H_c0 + ADP_c0 + Lipid_IVA_c0
rxn05365_c0	6 methyl 3 hydroxy octanoyl ACP hydro lyase c0	Unknown	None	6_methyl_3_hydroxy_octanoyl_ACP_c0 <=> H2O_c0 + 6_methyl_trans_oct_2_enoyl_ACP_c0
rxn10338_c0	anteisoheptadecanoyl cardiolipin synthase c0	Unknown	None	2 Dianteisoheptadecanoylphosphatidylglycerol_c0 <=> Glycerol_c0 + Anteisoheptadecanoylcardiolipin_B_subtilis_c0
rxn08620_c0	glucosyltransferase III LPS core synthesis c0	Unknown	None	UDP_glucose_c0 + glucosyl_galactosyl_glucosyl_inner_core_oligosaccharide_lipid_A_c0 <=> UDP_c0 + glucosyl_glucosyl_galactosyl_glucosyl_inner_core_oligosaccharide_lipid_A_c0
rxn01151_c0	3 deoxy D manno octulosonate D arabinose lyase pyruvate forming c0	Unknown	None	Pyruvate_c0 + D_Arabinose_c0 <=> KDO_c0
rxn11946_c0	R05614 c0	Unknown	Ubiquinone and other terpenoid-quinone biosynthesis	S_Adenosyl_L_methionine_c0 + 2_Octaprenyl_3_methyl_5_hydroxy_6_methoxy_1_4_benzoquinone_c0 <=> H_c0 + S_Adenosyl_homocysteine_c0 + Ubiquinone_8_c0
rxn10265_c0	isoheptadecanoyl Phosphatidylglycerophosphate phosphohydrolase c0	Unknown	None	H2O_c0 + Diisoheptadecanoylphosphatidylglycerophosphate_c0 <=> H_c0 + Phosphate_c0 + Diisoheptadecanoylphosphatidylglycerol_c0
rxn08333_c0	1 4 dihydroxy 2 naphthoate octaprenyltransferase c0	Unknown	None	Farnesylfarnesylgeraniol_c0 + 1_4_Dihydroxy_2_naphthoate_c0 <=> PPi_c0 + CO2_c0 + 2_Demethylmenaquinol_8_c0
rxn10336_c0	stearoyl cardiolipin synthase c0	Unknown	None	2 Phosphatidylglycerol_dioctadecanoyl_c0 <=> Glycerol_c0 + Stearoylcardiolipin_B_subtilis_c0
rxn10205_c0	isoheptadecanoyl glycerol 3 phosphate O acyltransferase c0	Unknown	None	Glycerol_3_phosphate_c0 + fa11coa_c0 <=> CoA_c0 + 1_isoheptadecanoyl_sn_glycerol_3_phosphate_c0
rxn05255_c0	folate transport via proton simport c0	Unknown	None	H_e0 + Folate_e0 <=> H_c0 + Folate_c0
rxn06848_c0	R05075 c0	Unknown	Lipopolysaccharide biosynthesis	Myristoyl_ACP_c0 + Lauroyl_KDO2_lipid_IVA_c0 <=> ACP_c0 + kdo2_lipid_a_c0
rxn09106_c0	phosphatidylglycerol phosphate phosphatase periplasm n C18 0 c0	Unknown	None	H2O_c0 + Phosphatidylglycerophosphate_dioctadecanoyl_c0 <=> H_c0 + Phosphate_c0 + Phosphatidylglycerol_dioctadecanoyl_c0
rxn08619_c0	glucosyltransferase II LPS core synthesis c0	Unknown	None	UDP_glucose_c0 + galactosyl_glucosyl_inner_core_oligosaccharide_lipid_A_c0 <=> UDP_c0 + glucosyl_galactosyl_glucosyl_inner_core_oligosaccharide_lipid_A_c0
rxn08711_c0	RXN0 5061c c0	Unknown	None	ADP_L_glycero_D_manno_heptose_c0 + heptosyl_kdo2_lipidA_c0 <=> ADP_c0 + heptosyl_heptosyl_kdo2_lipidA_c0
rxn06723_c0	3R 3 hydroxymyristoyl acyl carrier protein UDP 3 O 3R 3 hydroxymyristoyl alpha D glucosamine N acetyltransferase c0	Unknown	Lipopolysaccharide biosynthesis	HMA_c0 + UDP_3_O_beta_hydroxymyristoyl_D_glucosamine_c0 <=> ACP_c0 + UDP_2_3_bis3_hydroxytetradecanoylglucosamine_c0
rxn05406_c0	15 methyl 3 hydroxy hexa decanoyl ACP hydro lyase c0	Unknown	None	15_methyl_3_hydroxy_hexa_decanoyl_ACP_c0 <=> H2O_c0 + 15_methyl_trans_hexa_dec_2_enoyl_ACP_c0
rxn03439_c0	CMP 3 deoxy D manno oct 2 ulosonate KDO lipid IVA 3 deoxy D manno oct 2 ulosonate transferase c0	Unknown	Lipopolysaccharide biosynthesis	CMP_KDO_c0 + KDO_lipid_IVA_c0 <=> H_c0 + CMP_c0 + kdo2_lipid_iva_c0
rxn05361_c0	4 methyl 3 hydroxy hexanoyl ACP hydro lyase c0	Unknown	None	4_methyl_3_hydroxy_hexanoyl_ACP_c0 <=> H2O_c0 + 4_methyl_trans_hex_2_enoyl_ACP_c0
rxn08954_c0	3 deoxy D manno octulosonic acid transferase III LPS core biosynthesis c0	Unknown	None	CMP_KDO_c0 + phospho_heptosyl_phospho_heptosyl_heptosyl_kdo2_lipidA_c0 <=> H_c0 + CMP_c0 + kdo_phospho_heptosyl_phospho_heptosyl_heptosyl_kdo2_lipidA_c0
rxn10473_c0	chloride Cl 1 transport via diffusion extracellular to periplasm c0	Unknown	None	Cl__e0 <=> Cl__c0
rxn03159_c0	UDP 2 3 bis3 hydroxytetradecanoylglucosamine 2 3 bis 3 hydroxytetradecanoyl alpha D glucosaminyl 1 phosphate 2 3 bis3 hydroxytetradecanoyl glucosaminyltransferase c0	Unknown	Lipopolysaccharide biosynthesis	UDP_2_3_bis3_hydroxytetradecanoylglucosamine_c0 + Lipid_X_c0 <=> UDP_c0 + Lipid_A_disaccharide_c0
rxn08583_c0	galactosyltransferase I LPS core synthesis c0	Unknown	None	UDP_glucose_c0 + glucosyl_inner_core_oligosaccharide_lipid_A_c0 <=> UDP_c0 + galactosyl_glucosyl_inner_core_oligosaccharide_lipid_A_c0
rxn11703_c0	2 succinyl 6 hydroxy 2 4 cyclohexadiene 1 carboxylate synthase c0	Unknown	Ubiquinone and other terpenoid-quinone biosynthesis	2_Succinyl_5_enolpyruvyl_6_hydroxy_3_cyclohexene_1_carboxylate_c0 <=> Pyruvate_c0 + SHCHC_c0
rxn10337_c0	isoheptadecanoyl cardiolipin synthase c0	Unknown	None	2 Diisoheptadecanoylphosphatidylglycerol_c0 <=> Glycerol_c0 + Isoheptadecanoylcardiolipin_B_subtilis_c0
rxn03150_c0	R04594 c0	Unknown	Porphyrin and chlorophyll metabolism	H2O_c0 + alpha_Ribazole_5_phosphate_c0 <=> Phosphate_c0 + alpha_Ribazole_c0
rxn05377_c0	12 methyl 3 hydroxy tetra decanoyl ACP hydro lyase c0	Unknown	None	12_methyl_3_hydroxy_tetra_decanoyl_ACP_c0 <=> H2O_c0 + 12_methyl_trans_tetra_dec_2_enoyl_ACP_c0
rxn03893_c0	all trans octaprenyl diphosphate 4 hydroxybenzoate 3 octaprenyltransferase c0	Unknown	Ubiquinone and other terpenoid-quinone biosynthesis	Farnesylfarnesylgeraniol_c0 + 4_Hydroxybenzoate_c0 <=> PPi_c0 + H_c0 + 3_Octaprenyl_4_hydroxybenzoate_c0
rxn08708_c0	LPS heptose kinase I LPS core synthesis c0	Unknown	None	ATP_c0 + heptosyl_heptosyl_kdo2_lipidA_c0 <=> 4 H_c0 + ADP_c0 + phospho_heptosyl_heptosyl_kdo2_lipidA_c0
rxn08712_c0	heptosyltransferase III LPS core synthesis c0	Unknown	None	ADP_L_glycero_D_manno_heptose_c0 + phospho_heptosyl_heptosyl_kdo2_lipidA_c0 <=> ADP_c0 + heptosyl_phospho_heptosyl_heptosyl_kdo2_lipidA_c0
rxn03250_c0	S Hydroxyhexanoyl CoA hydro lyase c0	Unknown	Fatty acid degradation	S_Hydroxyhexanoyl_CoA_c0 <=> H2O_c0 + 2E_Hexenoyl_CoA_c0
rxn01520_c0	5 10 Methylenetetrahydrofolate dUMP C methyltransferase c0	Unknown	Pyrimidine metabolism	5_10_Methylenetetrahydrofolate_c0 + dUMP_c0 <=> dTMP_c0 + Dihydrofolate_c0
rxn08618_c0	glucosyltransferase I LPS core synthesis c0	Unknown	None	UDP_glucose_c0 + inner_core_oligosaccharide_lipid_A_c0 <=> 4 H_c0 + UDP_c0 + glucosyl_inner_core_oligosaccharide_lipid_A_c0
rxn03511_c0	ADP D glycero D manno heptose 6 epimerase c0	Unknown	Lipopolysaccharide biosynthesis	ADP_D_glycero_D_manno_heptose_c0 <=> ADP_L_glycero_D_manno_heptose_c0
rxn09345_c0	Undecaprenyl diphosphate synthase c0	Unknown	None	8 Isopentenyldiphosphate_c0 + Farnesyldiphosphate_c0 <=> 8 PPi_c0 + 8 H_c0 + Bactoprenyl_diphosphate_c0
rxn05381_c0	14 methyl 3 hydroxy hexa decanoyl ACP hydro lyase c0	Unknown	None	14_methyl_3_hydroxy_hexa_decanoyl_ACP_c0 <=> H2O_c0 + 14_methyl_trans_hexa_dec_2_enoyl_ACP_c0
rxn00440_c0	ATP thiamine diphosphotransferase c0	Unknown	Thiamine metabolism	ATP_c0 + Thiamin_c0 <=> H_c0 + TPP_c0 + AMP_c0
rxn10094_c0	S adenosylmethione 2 demethylmenaquinone methyltransferase c0	Unknown	None	S_Adenosyl_L_methionine_c0 + 2_Demethylmenaquinone_8_c0 <=> H_c0 + S_Adenosyl_homocysteine_c0 + Menaquinone_8_c0
rxn08713_c0	heptosyltransferase IV LPS core synthesis c0	Unknown	None	ADP_L_glycero_D_manno_heptose_c0 + glucosyl_glucosyl_galactosyl_glucosyl_inner_core_oligosaccharide_lipid_A_c0 <=> ADP_c0 + core_oligosaccharide_lipid_A_c0
rxn08709_c0	LPS heptose kinase II LPS core synthesis c0	Unknown	None	ATP_c0 + heptosyl_phospho_heptosyl_heptosyl_kdo2_lipidA_c0 <=> H_c0 + ADP_c0 + phospho_heptosyl_phospho_heptosyl_heptosyl_kdo2_lipidA_c0
rxn09225_c0	rhamnosyltransferase I LPS core biosynthesis c0	Unknown	None	4 H_c0 + dTDP_rhamnose_c0 + kdo_phospho_heptosyl_phospho_heptosyl_heptosyl_kdo2_lipidA_c0 <=> dTDP_c0 + inner_core_oligosaccharide_lipid_A_c0
rxn00137_c0	Adenosine 3 5 bisphosphate 3 phosphohydrolase c0	Unknown	None	H2O_c0 + Adenosine_3_5_bisphosphate_c0 <=> AMP_c0 + Phosphate_c0
rxn03395_c0	S adenosyl L methionine 3 all trans octaprenylbenzene 1 2 diol 2 O methyltransferase c0	Unknown	Ubiquinone and other terpenoid-quinone biosynthesis	S_Adenosyl_L_methionine_c0 + 2_Octaprenyl_6_hydroxyphenol_c0 <=> H_c0 + S_Adenosyl_homocysteine_c0 + 2_Octaprenyl_6_methoxyphenol_c0
rxn03397_c0	UDP L rhamnose flavonol 3 O D glucoside L rhamnosyltransferase c0	Unknown	Ubiquinone and other terpenoid-quinone biosynthesis	S_Adenosyl_L_methionine_c0 + 2_Octaprenyl_6_methoxy_1_4_benzoquinone_c0 <=> H_c0 + S_Adenosyl_homocysteine_c0 + 2_Octaprenyl_3_methyl_6_methoxy_1_4_benzoquinone_c0
rxn12224_c0	2 octaprenyl 6 methoxyphenol hydroxylase c0	Unknown	None	O2_c0 + 2_Octaprenyl_6_methoxyphenol_c0 <=> H2O_c0 + 2_Octaprenyl_6_methoxy_1_4_benzoquinone_c0
rxn05402_c0	13 methyl 3 hydroxy tetra decanoyl ACP hydro lyase c0	Unknown	None	13_methyl_3_hydroxy_tetra_decanoyl_ACP_c0 <=> H2O_c0 + 13_methyl_trans_tetra_dec_2_enoyl_ACP_c0
rxn03146_c0	UDP 3 O 3R 3 hydroxymyristoyl N acetylglucosamine amidohydrolase c0	Unknown	Lipopolysaccharide biosynthesis	H2O_c0 + UDP_3_O_beta_hydroxymyristoyl_N_acetylglucosamine_c0 <=> Acetate_c0 + UDP_3_O_beta_hydroxymyristoyl_D_glucosamine_c0
rxn02774_c0	S Adenosyl L methionine uroporphyrin III C methyltransferase c0	Unknown	Porphyrin and chlorophyll metabolism	NAD_c0 + Precorrin_2_c0 <=> 2 H_c0 + NADH_c0 + Sirohydrochlorin_c0
rxn10206_c0	anteisoheptadecanoyl glycerol 3 phosphate O acyltransferase c0	Unknown	None	Glycerol_3_phosphate_c0 + fa12coa_c0 <=> CoA_c0 + 1_anteisoheptadecanoyl_sn_glycerol_3_phosphate_c0
rxn05645_c0	riboflavin transport in via proton symport c0	Unknown	None	H_e0 + Riboflavin_e0 <=> H_c0 + Riboflavin_c0
rxn03130_c0	UDP 2 3 bis3R 3 hydroxymyristoyl alpha D glucosamine 2 3 bis3R 3 hydroxymyristoyl beta D glucosaminyl 1 phosphate phosphohydrolase c0	Unknown	Lipopolysaccharide biosynthesis	H2O_c0 + UDP_2_3_bis3_hydroxytetradecanoylglucosamine_c0 <=> 2 H_c0 + UMP_c0 + Lipid_X_c0
rxn05373_c0	10 methyl 3 hydroxy dodecanoyl ACP hydro lyase c0	Unknown	None	10_methyl_3_hydroxy_dodecanoyl_ACP_c0 <=> H2O_c0 + 10_methyl_trans_dodec_2_enoyl_ACP_c0
rxn03917_c0	D glycero beta D manno heptose 7 phosphate aldose ketose isomerase c0	Unknown	Lipopolysaccharide biosynthesis	Sedoheptulose7_phosphate_c0 <=> D_Glycero_D_manno_heptose7_phosphate_c0
rxn10161_c0	Octadecanoate transport via proton symport c0	Unknown	None	H_e0 + ocdca_e0 <=> H_c0 + ocdca_c0
rxn03916_c0	ATP D glycero beta D manno heptose 1 phosphate adenylyltransferase c0	Unknown	Lipopolysaccharide biosynthesis	ATP_c0 + D_Glycero_D_manno_heptose1_phosphate_c0 <=> PPi_c0 + ADP_D_glycero_D_manno_heptose_c0
rxn09436_c0	fatty acyl ACP synthase n C14 0ACP mitochondrial c0	Unknown	None	H2O_c0 + CO2_c0 + 2 NADP_c0 + Myristoyl_ACP_c0 + ACP_c0 <=> 2 H_c0 + 2 NADPH_c0 + Malonyl_acyl_carrierprotein__c0 + Dodecanoyl_ACP_c0
rxn03182_c0	CMP 3 deoxy D manno oct 2 ulosonate lipid IVA 3 deoxy D manno oct 2 ulosonate transferase c0	Unknown	Lipopolysaccharide biosynthesis	CMP_KDO_c0 + Lipid_IVA_c0 <=> H_c0 + CMP_c0 + KDO_lipid_IVA_c0
rxn05369_c0	8 methyl 3 hydroxy decanoyl ACP hydro lyase c0	Unknown	None	8_methyl_3_hydroxy_decanoyl_ACP_c0 <=> H2O_c0 + 8_methyl_trans_dec_2_enoyl_ACP_c0
rxn06023_c0	CoA apo acyl carrier protein pantetheinephosphotransferase c0	Unknown	Pantothenate and CoA biosynthesis	CoA_c0 + apo_ACP_c0 <=> ACP_c0 + Adenosine_3_5_bisphosphate_c0
rxn01152_c0	D arabinose aldose ketose isomerase c0	Unknown	None	D_Ribulose_c0 <=> D_Arabinose_c0
EX_cpd00067_e0	EX H e0		EX	H_e0 <=>
EX_cpd00075_e0	EX Nitrite e0		EX	Nitrite_e0 <=>
EX_cpd11576_e0	EX L methionine R oxide e0		EX	L_methionine_R_oxide_e0 <=>
EX_cpd04097_e0	EX Pb e0		EX	Pb_e0 <=>
EX_cpd00154_e0	EX Xylose e0		EX	Xylose_e0 <=>
EX_cpd11585_e0	EX L alanylglycine e0		EX	L_alanylglycine_e0 <=>
EX_cpd11582_e0	EX ala L Thr L e0		EX	ala_L_Thr_L_e0 <=>
EX_cpd00012_e0	EX PPi e0		EX	PPi_e0 <=>
EX_cpd11586_e0	EX ala L glu L e0		EX	ala_L_glu_L_e0 <=>
EX_cpd01030_e0	EX Salicin e0		EX	Salicin_e0 <=>
EX_cpd01012_e0	EX Cd2 e0		EX	Cd2_e0 <=>
EX_cpd00208_e0	EX LACT e0		EX	LACT_e0 <=>
EX_cpd00276_e0	EX GLUM e0		EX	GLUM_e0 <=>
EX_cpd00082_e0	EX D Fructose e0		EX	D_Fructose_e0 <=>
EX_cpd00080_e0	EX Glycerol 3 phosphate e0		EX	Glycerol_3_phosphate_e0 <=>
EX_cpd00001_e0	EX H2O e0		EX	H2O_e0 <=>
EX_cpd00063_e0	EX Ca2 e0		EX	Ca2_e0 <=>
EX_cpd00058_e0	EX Cu2 e0		EX	Cu2_e0 <=>
EX_cpd00107_e0	EX L Leucine e0		EX	L_Leucine_e0 <=>
EX_cpd00314_e0	EX D Mannitol e0		EX	D_Mannitol_e0 <=>
EX_cpd01017_e0	EX Cys Gly e0		EX	Cys_Gly_e0 <=>
EX_cpd00013_e0	EX NH3 e0		EX	NH3_e0 <=>
EX_cpd00051_e0	EX L Arginine e0		EX	L_Arginine_e0 <=>
EX_cpd00064_e0	EX Ornithine e0		EX	Ornithine_e0 <=>
EX_cpd11578_e0	EX hexanesulfonate e0		EX	hexanesulfonate_e0 <=>
EX_cpd00179_e0	EX Maltose e0		EX	Maltose_e0 <=>
EX_cpd00100_e0	EX Glycerol e0		EX	Glycerol_e0 <=>
EX_cpd11591_e0	EX Gly Met e0		EX	Gly_Met_e0 <=>
EX_cpd00009_e0	EX Phosphate e0		EX	Phosphate_e0 <=>
EX_cpd00060_e0	EX L Methionine e0		EX	L_Methionine_e0 <=>
EX_cpd00036_e0	EX Succinate e0		EX	Succinate_e0 <=>
EX_cpd00034_e0	EX Zn2 e0		EX	Zn2_e0 <=>
EX_cpd10516_e0	EX fe3 e0		EX	fe3_e0 <=>
EX_cpd11593_e0	EX ala L asp L e0		EX	ala_L_asp_L_e0 <=>
EX_cpd00076_e0	EX Sucrose e0		EX	Sucrose_e0 <=>
EX_cpd11579_e0	EX ethanesulfonate e0		EX	ethanesulfonate_e0 <=>
EX_cpd01171_e0	EX Dulcose e0		EX	Dulcose_e0 <=>
EX_cpd00210_e0	EX Taurine e0		EX	Taurine_e0 <=>
EX_cpd15605_e0	EX Gly Phe e0		EX	Gly_Phe_e0 <=>
EX_cpd00264_e0	EX Spermidine e0		EX	Spermidine_e0 <=>
EX_cpd03724_e0	EX Ferrichrome e0		EX	Ferrichrome_e0 <=>
EX_cpd00637_e0	EX D Methionine e0		EX	D_Methionine_e0 <=>
EX_cpd00122_e0	EX N Acetyl D glucosamine e0		EX	N_Acetyl_D_glucosamine_e0 <=>
EX_cpd15603_e0	EX Gly Cys e0		EX	Gly_Cys_e0 <=>
EX_cpd03696_e0	EX Ursin e0		EX	Ursin_e0 <=>
EX_cpd00118_e0	EX Putrescine e0		EX	Putrescine_e0 <=>
EX_cpd11580_e0	EX Gly Gln e0		EX	Gly_Gln_e0 <=>
EX_cpd01092_e0	EX Allantoin e0		EX	Allantoin_e0 <=>
EX_cpd00224_e0	EX L Arabinose e0		EX	L_Arabinose_e0 <=>
EX_cpd01262_e0	EX Amylotriose e0		EX	Amylotriose_e0 <=>
EX_cpd00588_e0	EX Sorbitol e0		EX	Sorbitol_e0 <=>
EX_cpd00106_e0	EX Fumarate e0		EX	Fumarate_e0 <=>
EX_cpd00307_e0	EX Cytosine e0		EX	Cytosine_e0 <=>
EX_cpd00254_e0	EX Mg e0		EX	Mg_e0 <=>
EX_cpd00205_e0	EX K e0		EX	K_e0 <=>
EX_cpd00138_e0	EX D Mannose e0		EX	D_Mannose_e0 <=>
EX_cpd00305_e0	EX Thiamin e0		EX	Thiamin_e0 <=>
EX_cpd01242_e0	EX Thyminose e0		EX	Thyminose_e0 <=>
EX_cpd01048_e0	EX Arsenate e0		EX	Arsenate_e0 <=>
EX_cpd03048_e0	EX Isethionate e0		EX	Isethionate_e0 <=>
EX_cpd11596_e0	EX butanesulfonate e0		EX	butanesulfonate_e0 <=>
EX_cpd00540_e0	EX BET e0		EX	BET_e0 <=>
EX_cpd00130_e0	EX L Malate e0		EX	L_Malate_e0 <=>
EX_cpd15606_e0	EX Gly Tyr e0		EX	Gly_Tyr_e0 <=>
EX_cpd00129_e0	EX L Proline e0		EX	L_Proline_e0 <=>
EX_cpd00971_e0	EX Na e0		EX	Na_e0 <=>
EX_cpd00030_e0	EX Mn2 e0		EX	Mn2_e0 <=>
EX_cpd00149_e0	EX Co2 e0		EX	Co2_e0 <=>
EX_cpd01914_e0	EX L Methionine S oxide e0		EX	L_Methionine_S_oxide_e0 <=>
EX_cpd00531_e0	EX Hg2 e0		EX	Hg2_e0 <=>
EX_cpd11583_e0	EX Ala Leu e0		EX	Ala_Leu_e0 <=>
EX_cpd00395_e0	EX L Cysteate e0		EX	L_Cysteate_e0 <=>
EX_cpd11589_e0	EX gly asp L e0		EX	gly_asp_L_e0 <=>
EX_cpd00027_e0	EX D Glucose e0		EX	D_Glucose_e0 <=>
EX_cpd00209_e0	EX Nitrate e0		EX	Nitrate_e0 <=>
EX_cpd11575_e0	EX MOPS e0		EX	MOPS_e0 <=>
EX_cpd00794_e0	EX TRHL e0		EX	TRHL_e0 <=>
EX_cpd00105_e0	EX D Ribose e0		EX	D_Ribose_e0 <=>
EX_cpd00226_e0	EX HYXN e0		EX	HYXN_e0 <=>
EX_cpd09878_e0	EX Sulfoacetate e0		EX	Sulfoacetate_e0 <=>
EX_cpd11588_e0	EX gly pro L e0		EX	gly_pro_L_e0 <=>
EX_cpd00048_e0	EX Sulfate e0		EX	Sulfate_e0 <=>
EX_cpd01329_e0	EX Maltohexaose e0		EX	Maltohexaose_e0 <=>
EX_cpd15604_e0	EX Gly Leu e0		EX	Gly_Leu_e0 <=>
EX_cpd00322_e0	EX L Isoleucine e0		EX	L_Isoleucine_e0 <=>
EX_cpd00104_e0	EX BIOT e0		EX	BIOT_e0 <=>
EX_cpd00007_e0	EX O2 e0		EX	O2_e0 <=>
EX_cpd00098_e0	EX Choline e0		EX	Choline_e0 <=>
EX_cpd15302_c0	EX glycogenn 1 c0		EX	glycogenn_1_c0 <=>
EX_cpd00041_e0	EX L Aspartate e0		EX	L_Aspartate_e0 <=>
EX_cpd11592_e0	EX gly glu L e0		EX	gly_glu_L_e0 <=>
EX_cpd08023_e0	EX methanesulfonate e0		EX	methanesulfonate_e0 <=>
EX_cpd11587_e0	EX Ala Gln e0		EX	Ala_Gln_e0 <=>
EX_cpd00092_e0	EX Uracil e0		EX	Uracil_e0 <=>
EX_cpd04098_e0	EX Arsenite e0		EX	Arsenite_e0 <=>
EX_cpd00053_e0	EX L Glutamine e0		EX	L_Glutamine_e0 <=>
EX_cpd11590_e0	EX met L ala L e0		EX	met_L_ala_L_e0 <=>
EX_cpd00156_e0	EX L Valine e0		EX	L_Valine_e0 <=>
EX_cpd11581_e0	EX gly asn L e0		EX	gly_asn_L_e0 <=>
EX_cpd11584_e0	EX Ala His e0		EX	Ala_His_e0 <=>
EX_cpd00039_e0	EX L Lysine e0		EX	L_Lysine_e0 <=>
EX_cpd00011_e0	EX CO2 e0		EX	CO2_e0 <=>
EX_cpd11416_c0	EX Biomass c0		EX	Biomass_c0 <=>
EX_cpd00393_e0	EX Folate e0		EX	Folate_e0 <=>
EX_cpd00099_e0	EX Cl e0		EX	Cl__e0 <=>
EX_cpd00220_e0	EX Riboflavin e0		EX	Riboflavin_e0 <=>
EX_cpd01080_e0	EX ocdca e0		EX	ocdca_e0 <=>
nrxn1	nrxn1	42197.4.peg.3369	AP3	UDP_glucose_c0 + NAD_c0 <=> H_c0 + NADH_c0 + UDPktg[c0]
nrxn2	nrxn2	(42197.4.peg.3305 or 42197.4.peg.3368)	AP3	L_Glutamate_c0 + UDPktg[c0] <=> 2_Oxoglutarate_c0 + UDPkan[c0]
nrxn3	nrxn3	42197.4.peg.3370	AP3	UDPkan[c0] <=> kano[c0]
nrxn4	nrxn4	42197.4.peg.3366	AP3	ATP_c0 + kano[c0] <=> ADP_c0 + kan6p[c0]
nrxn5	nrxn5		AP3	kan6p[c0] <=> af6p[c0]
nrxn6	nrxn6		AP3	ribose_5_phosphate_c0 + af6p[c0] <=> Sedoheptulose7_phosphate_c0 + i4p[c0]
nrxn7	nrxn7		AP3	H2O_c0 + Phosphoenolpyruvate_c0 + i4p[c0] <=> Phosphate_c0 + aDAHP[c0]
nrxn8	nrxn8	42197.4.peg.3382	AP3	aDAHP[c0] <=> Phosphate_c0 + aDHQ[c0]
nrxn9	nrxn9	(42197.4.peg.3304 or 42197.4.peg.3367)	AP3	aDHQ[c0] <=> H2O_c0 + a5d3d[c0]
nrxn10	nrxn10	(42197.4.peg.3305 or 42197.4.peg.3368)	AP3	a5d3d[c0] <=> H2O_c0 + a5gh[c0]
nrxn12	nrxn12	42197.4.peg.3292	AP3	proan[c0] <=> chlorp[c0]
nrxn13	nrxn13	42197.4.peg.3285	AP3	chlorp[c0] <=> metchlorp[c0]
nrxn14	nrxn14	(42197.4.peg.3301 or 42197.4.peg.3364)	AP3	Carbamoylphosphate_c0 + metchlorp[c0] <=> Phosphate_c0 + NDd[c0]
nrxn15	nrxn15	42197.4.peg.3299	AP3	Isobutyryl_CoA_c0 + NDd[c0] <=> CoA_c0 + NDdP3[c0]
nrxn16	nrxn16	42197.4.peg.3291	AP3	NDdP3[c0] <=> NDP3[c0]
nrxn17	nrxn17	42197.4.peg.3290	AP3	S_Adenosyl_L_methionine_c0 + NDP3[c0] <=> S_Adenosyl_homocysteine_c0 + AP3[c0]
momacp1	momacp1	(42197.4.peg.3293 or 42197.4.peg.3360)	AP3	H2O_c0 + ACP_c0 + 1_3_Bisphospho_D_glycerate_c0 <=> Phosphate_c0 + momacpmet1[c0]
momacp2	momacp2	(42197.4.peg.3294 or 42197.4.peg.3361)	AP3	NAD_c0 + momacpmet1[c0] <=> H_c0 + NADH_c0 + momacpmet2[c0]
momacp3	momacp3	(42197.4.peg.3295 or 42197.4.peg.3362)	AP3	H2O_c0 + FAD_c0 + momacpmet2[c0] <=> FADH2_c0 + momacpmet3[c0]
momacp4	momacp4	42197.4.peg.3296	AP3	S_Adenosyl_L_methionine_c0 + momacpmet3[c0] <=> S_Adenosyl_homocysteine_c0 + momacp[c0]
AHBAtoPro1	AHBAtoPro1	(42197.4.peg.3297 or 42197.4.peg.3359)	AP3	2 H_c0 + 2 NADPH_c0 + D_methylmalonyl_CoA_c0 + a5gh[c0] <=> H2O_c0 + CO2_c0 + CoA_c0 + 2 NADP_c0 + a2pro1[c0]
AHBAtoPro2	AHBAtoPro2	42197.4.peg.3306	AP3	H_c0 + NADPH_c0 + Malonyl_CoA_c0 + a2pro1[c0] <=> H2O_c0 + CO2_c0 + CoA_c0 + NADP_c0 + a2pro2[c0]
AHBAtoPro3	AHBAtoPro3	42197.4.peg.3307	AP3	H_c0 + NADPH_c0 + momacp[c0] + a2pro2[c0] <=> H2O_c0 + CO2_c0 + NADP_c0 + ACP_c0 + a2pro3[c0]
AHBAtoPro4	AHBAtoPro4	42197.4.peg.3287	AP3	Malonyl_CoA_c0 + a2pro3[c0] <=> CO2_c0 + CoA_c0 + a2pro4[c0]
AHBAtoPro5	AHBAtoPro5	42197.4.peg.3288	AP3	H_c0 + NADPH_c0 + D_methylmalonyl_CoA_c0 + a2pro4[c0] <=> CO2_c0 + CoA_c0 + NADP_c0 + a2pro5[c0]
AHBAtoPro6	AHBAtoPro6		AP3	H_c0 + NADPH_c0 + Malonyl_CoA_c0 + a2pro5[c0] <=> H2O_c0 + CO2_c0 + CoA_c0 + NADP_c0 + a2pro6[c0]
AHBAtoPro7	AHBAtoPro7		AP3	H_c0 + NADPH_c0 + Malonyl_CoA_c0 + a2pro6[c0] <=> CO2_c0 + CoA_c0 + NADP_c0 + a2pro7[c0]
AHBAtoPro8	AHBAtoPro8		AP3	a2pro7[c0] <=> H_c0 + proan[c0]
isoC14depi	isoC14depi		Fatty acid biosynthesis	H2O_c0 + 1_2_diisotetradecanoyl_sn_glycerol_3_phosphate_c0 <=> Phosphate_c0 + extagi140[c0]
isoC15depi	isoC15depi		Fatty acid biosynthesis	H2O_c0 + 1_2_diisopentadecanoyl_sn_glycerol_3_phosphate_c0 <=> Phosphate_c0 + extagi150[c0]
aisoC15depi	aisoC15depi		Fatty acid biosynthesis	H2O_c0 + 1_2_dianteisoheptadecanoyl_sn_glycerol_3_phosphate_c0 <=> Phosphate_c0 + extagai150[c0]
isoC16depi	isoC16depi		Fatty acid biosynthesis	H2O_c0 + 1_2_diisohexadecanoyl_sn_glycerol_3_phosphate_c0 <=> Phosphate_c0 + extagi160[c0]
isoC17depi	isoC17depi		Fatty acid biosynthesis	H2O_c0 + 1_2_diisoheptadecanoyl_sn_glycerol_3_phosphate_c0 <=> Phosphate_c0 + extagi170[c0]
aisoC17depi	aisoC17depi		Fatty acid biosynthesis	H2O_c0 + 1_2_dianteisoheptadecanoyl_sn_glycerol_3_phosphate_c0 <=> Phosphate_c0 + extagai170[c0]
C14depi	C14depi		Fatty acid biosynthesis	H2O_c0 + 1_2_ditetradecanoyl_sn_glycerol_3_phosphate_c0 <=> Phosphate_c0 + extag140[c0]
C161depi	C161depi		Fatty acid biosynthesis	H2O_c0 + 1_2_dihexadec_9_enoyl_sn_glycerol_3_phosphate_c0 <=> Phosphate_c0 + extag161[c0]
C16depi	C16depi		Fatty acid biosynthesis	H2O_c0 + 1_2_dihexadecanoyl_sn_glycerol_3_phosphate_c0 <=> Phosphate_c0 + extag160[c0]
isoC14tag	isoC14tag		Fatty acid biosynthesis	fa11coa_c0 + extagi140[c0] <=> H_c0 + CoA_c0 + tagi140[c0]
isoC15tag	isoC15tag		Fatty acid biosynthesis	fa3coa_c0 + extagi150[c0] <=> H_c0 + CoA_c0 + tagi150[c0]
aisoC15tag	aisoC15tag		Fatty acid biosynthesis	fa4coa_c0 + extagai150[c0] <=> H_c0 + CoA_c0 + tagai150[c0]
isoC16tag	isoC16tag		Fatty acid biosynthesis	fa6coa_c0 + extagi160[c0] <=> H_c0 + CoA_c0 + tagi160[c0]
isoC17tag	isoC17tag		Fatty acid biosynthesis	fa11coa_c0 + extagi170[c0] <=> H_c0 + CoA_c0 + tagi170[c0]
aisoC17tag	aisoC17tag		Fatty acid biosynthesis	fa12coa_c0 + extagai170[c0] <=> H_c0 + CoA_c0 + tagai170[c0]
C14tag	C14tag		Fatty acid biosynthesis	Myristoyl_CoA_c0 + extag140[c0] <=> H_c0 + CoA_c0 + tag140[c0]
C161tag	C161tag		Fatty acid biosynthesis	Hexadecenoyl_ACP_c0 + extag161[c0] <=> H_c0 + ACP_c0 + tag161[c0]
C16tag	C16tag		Fatty acid biosynthesis	Palmitoyl_ACP_c0 + extag160[c0] <=> H_c0 + ACP_c0 + tag160[c0]
EX_Glycine	EX Glycine		EX	cpd00033[e0] <=>
EX_L_Tyrosine	EX L Tyrosine		EX	cpd00069[e0] <=>
EX_L_Tryptophan	EX L Tryptophan		EX	cpd00065[e0] <=>
EX_L_Threonine	EX L Threonine		EX	cpd00161[e0] <=>
EX_L_Asparagine	EX L Asparagine		EX	cpd00132[e0] <=>
EX_L_Glutamate	EX L Glutamate		EX	cpd00023[e0] <=>
EX_L_Histidine	EX L Histidine		EX	cpd00119[e0] <=>
EX_L_Alanine	EX L Alanine		EX	cpd00035[e0] <=>
EX_L_Serine	EX L Serine		EX	cpd00054[e0] <=>
EX_L_Cysteine	EX L Cysteine		EX	cpd00084[e0] <=>
EX_L_Phenylalanine	EX L Phenylalanine		EX	cpd00066[e0] <=>
TRANS_Glycine	TRANS Glycine		TRANS	H_e0 + cpd00033[e0] <=> H_c0 + Glycine_c0
TRANS_L_Tyrosine	TRANS L Tyrosine		TRANS	H_e0 + cpd00069[e0] <=> H_c0 + L_Tyrosine_c0
TRANS_L_Tryptophan	TRANS L Tryptophan		TRANS	H_e0 + cpd00065[e0] <=> H_c0 + L_Tryptophan_c0
TRANS_L_Threonine	TRANS L Threonine		TRANS	H_e0 + cpd00161[e0] <=> H_c0 + L_Threonine_c0
TRANS_L_Asparagine	TRANS L Asparagine		TRANS	H_e0 + cpd00132[e0] <=> H_c0 + L_Asparagine_c0
TRANS_L_Glutamate	TRANS L Glutamate		TRANS	H_e0 + cpd00023[e0] <=> H_c0 + L_Glutamate_c0
TRANS_L_Histidine	TRANS L Histidine		TRANS	H_e0 + cpd00119[e0] <=> H_c0 + L_Histidine_c0
TRANS_L_Alanine	TRANS L Alanine		TRANS	H_e0 + cpd00035[e0] <=> H_c0 + L_Alanine_c0
TRANS_L_Serine	TRANS L Serine		TRANS	H_e0 + cpd00054[e0] <=> H_c0 + L_Serine_c0
TRANS_L_Cysteine	TRANS L Cysteine		TRANS	H_e0 + cpd00084[e0] <=> H_c0 + L_Cysteine_c0
TRANS_L_Phenylalanine	TRANS L Phenylalanine		TRANS	H_e0 + cpd00066[e0] <=> H_c0 + L_Phenylalanine_c0
biomass	biomass		BIOMASS	53.9255 H2O_c0 + 0.4074 L_Aspartate_c0 + 0.070208 L_Methionine_c0 + 0.5 Galactose_c0 + 57.8147 ATP_c0 + 0.1144 UDP_N_acetylglucosamine_c0 + 0.0056 CoA_c0 + 0.00649 NAD_c0 + 0.013036 dCTP_c0 + 0.00579 NADP_c0 + 0.21241 L_Lysine_c0 + DNA_replication_c0 + 0.20532 L_Serine_c0 + 0.75844 L_Glutamate_c0 + 0.6189 Glycine_c0 + 0.08815 GTP_c0 + 0.0031 Sulfate_c0 + 0.11015 CTP_c0 + 0.20532 L_Cysteine_c0 + 0…
product	product		AP3	AP3[c0] <=>
