# Supplementary material for: Genome-Scale Metabolic Model of Actinosynnema pretiosum ATCC 31280 and Its Application for Ansamitocin P-3 Production Improvement
Source: Genes (Basel). 2018 Jul 20;9(7):364. doi: 10.3390/genes9070364 (PMC6070911; doi:10.3390/genes9070364)
Supplement: Supplementary file 1 [file genes-09-00364-s001.zip › supplymentary file/Table S2.xls]

## Sheet: Sheet1
	Component	Coefficient
Reactant	H2O	53.9255
	NAD	0.00649
	CoA	0.0056
	NADP	0.00579
	L_Arabinose	0.0168
	Xylose	0.1201
	FAD	0.00945
	Menaquinone_8	0.00549
	Tetrahydrofolate	0.0854
	Riboflavin	0.00978
	meso_2_6_Diaminopimelate	0.257
	UDP_MurNAc	0.0016
	UDP_N_acetylglucosamine	0.1144
	Glycerophosphoethanolamine	0.0343
	Glycine	0.618902
	L_Tyrosine	0.078562
	L_Aspartate	0.407395
	L_Lysine	0.212414
	L_Threonine	0.288998
	L_Isoleucine	0.199106
	L_Leucine	0.520927
	L_Valine	0.442691
	L_Arginine	0.291274
	L_Asparagine	0.13697
	L_Glutamate	0.758443
	L_Glutamine	0.250886
	L_Proline	0.239729
	L_Histidine	0.104068
	L_Alanine	0.7407
	L_Serine	0.20532
	L_Cysteine	0.20532
	L_Methionine	0.070208
	L_Phenylalanine	0.140444
	L_Tryptophan	0.077311
	Glycogen	1.85494
	ATP	57.8147
	Stearoylcardiolipin_B_subtilis	0.00167
	Isoheptadecanoylcardiolipin_B_subtilis	0.00167
	Anteisoheptadecanoylcardiolipin_B_subtilis	0.00167
	Mn2	0.0031
	Fe2	0.0031
	fe3	0.0031
	Ca2	0.0031
	Cu2	0.0031
	Cl_	0.0031
	Zn2	0.0031
	K	0.0031
	Co2	0.0031
	Mg	0.0031
	Sulfate	0.0031
	Galactose	0.5
	ATP	57.8147
	dCTP	0.013036
	GTP	0.08815
	CTP	0.110146
	dATP	0.004652
	UTP	0.070925
	dGTP	0.013036
Product	PPi	0.299945
	H	53.8509
	Phosphate	57.8147
	ADP	57.8147
