# Supplementary material for: Genome-Scale Metabolic Model of Actinosynnema pretiosum ATCC 31280 and Its Application for Ansamitocin P-3 Production Improvement
Source: Genes (Basel). 2018 Jul 20;9(7):364. doi: 10.3390/genes9070364 (PMC6070911; doi:10.3390/genes9070364)
Supplement: Supplementary file 1 [file genes-09-00364-s001.zip › supplymentary file/Table S3.xls]

## Sheet: Sheet1
Gene	AP-3 product ratio	Enzyme
42197.4.peg.1396	0	5,10-methylenetetrahydrofolate reductase
42197.4.peg.1859	0	Phosphoglucomutase
42197.4.peg.3285	0	Asm_7
42197.4.peg.3288	0	Asm_D
42197.4.peg.3290	0	Asm_10
42197.4.peg.3291	0	Asm_11
42197.4.peg.3292	0	Asm_12
42197.4.peg.3296	0	Asm_47
42197.4.peg.3299	0	Asm_19
42197.4.peg.3366	0	Asm_22
42197.4.peg.3370	0	Asm_45
42197.4.peg.3382	0	Asm_47
42197.4.peg.5179	0	Dihydrolipoyl transacylase
42197.4.peg.5180	0	Branched chain keto acid dehydrogenase
42197.4.peg.5181	0	Branched chain keto acid dehydrogenase
42197.4.peg.5420	0	Orotidine-5'-monophosphate decarboxylase
42197.4.peg.5425	0	Methylmalonyl-CoA carboxyltransferase
42197.4.peg.5886	0	Dihydroorotate:ubiquinone oxidoreductase
42197.4.peg.606	0	UDP-N-acetylglucosamine diphosphorylase
42197.4.peg.6926	0.0621162	Phosphate-transporting ATPase
42197.4.peg.6927	0.0621162	Phosphate-transporting ATPase_c0
