# Supplementary material for: Genome-Scale Metabolic Model of Actinosynnema pretiosum ATCC 31280 and Its Application for Ansamitocin P-3 Production Improvement
Source: Genes (Basel). 2018 Jul 20;9(7):364. doi: 10.3390/genes9070364 (PMC6070911; doi:10.3390/genes9070364)
Supplement: Supplementary file 1 [file genes-09-00364-s001.zip › supplymentary file/Table S4.xls]

## Sheet: Generic model
Solution	Gene name	Code	Product	Growth	Score	Subsystem	Subsystem	Enzyme
Solution 1	42197.4.peg.1232	-4	0.124	0.0748	0.067	Lysine, threonine, methionine, and cysteine	Cysteine Biosynthesis	Sulfate adenylyltransferase subunit 1 (EC 2.7.7.4)
Solution 2	42197.4.peg.2290	4	0.123	0.0799	0.0676	Lysine, threonine, methionine, and cysteine	Methionine Biosynthesis	5-methyltetrahydrofolate--homocysteine methyltransferase (EC 2.1.1.13)
	42197.4.peg.5105	0	0.123	0.0799	0.0676	Lysine, threonine, methionine, and cysteine	Methionine Biosynthesis	5-methyltetrahydrofolate--homocysteine methyltransferase (EC 2.1.1.13)
Solution 3	42197.4.peg.2290	4	0.123	0.0799	0.0676	Lysine, threonine, methionine, and cysteine	Methionine Biosynthesis	5-methyltetrahydrofolate--homocysteine methyltransferase (EC 2.1.1.13)
	42197.4.peg.5105	0	0.123	0.0799	0.0676	Lysine, threonine, methionine, and cysteine	Methionine Biosynthesis	5-methyltetrahydrofolate--homocysteine methyltransferase (EC 2.1.1.13)
Solution 4	42197.4.peg.2290	4	0.123	0.0799	0.0676	Lysine, threonine, methionine, and cysteine	Methionine Biosynthesis	5-methyltetrahydrofolate--homocysteine methyltransferase (EC 2.1.1.13)
	42197.4.peg.5105	0	0.123	0.0799	0.0676	Lysine, threonine, methionine, and cysteine	Methionine Biosynthesis	5-methyltetrahydrofolate--homocysteine methyltransferase (EC 2.1.1.13)
Solution 5	42197.4.peg.2290	3	0.123	0.0799	0.0676	Lysine, threonine, methionine, and cysteine	Methionine Biosynthesis	5-methyltetrahydrofolate--homocysteine methyltransferase (EC 2.1.1.13)
	42197.4.peg.5105	3	0.123	0.0799	0.0676	Lysine, threonine, methionine, and cysteine	Methionine Biosynthesis	5-methyltetrahydrofolate--homocysteine methyltransferase (EC 2.1.1.13)
Solution 6	42197.4.peg.2290	4	0.123	0.0799	0.0676	Lysine, threonine, methionine, and cysteine	Methionine Biosynthesis	5-methyltetrahydrofolate--homocysteine methyltransferase (EC 2.1.1.13)
	42197.4.peg.5105	0	0.123	0.0799	0.0676	Lysine, threonine, methionine, and cysteine	Methionine Biosynthesis	5-methyltetrahydrofolate--homocysteine methyltransferase (EC 2.1.1.13)
Solution 7	42197.4.peg.2290	4	0.123	0.0799	0.0676	Lysine, threonine, methionine, and cysteine	Methionine Biosynthesis	5-methyltetrahydrofolate--homocysteine methyltransferase (EC 2.1.1.13)
	42197.4.peg.5105	0	0.123	0.0799	0.0676	Lysine, threonine, methionine, and cysteine	Methionine Biosynthesis	5-methyltetrahydrofolate--homocysteine methyltransferase (EC 2.1.1.13)
Solution 8	42197.4.peg.2290	0	0.123	0.0799	0.0676	Lysine, threonine, methionine, and cysteine	Methionine Biosynthesis	5-methyltetrahydrofolate--homocysteine methyltransferase (EC 2.1.1.13)
	42197.4.peg.5105	4	0.123	0.0799	0.0676	Lysine, threonine, methionine, and cysteine	Methionine Biosynthesis	5-methyltetrahydrofolate--homocysteine methyltransferase (EC 2.1.1.13)
Solution 9	42197.4.peg.2290	4	0.123	0.0799	0.0676	Lysine, threonine, methionine, and cysteine	Methionine Biosynthesis	5-methyltetrahydrofolate--homocysteine methyltransferase (EC 2.1.1.13)
	42197.4.peg.5105	0	0.123	0.0799	0.0676	Lysine, threonine, methionine, and cysteine	Methionine Biosynthesis	5-methyltetrahydrofolate--homocysteine methyltransferase (EC 2.1.1.13)
Solution 10	42197.4.peg.2290	0	0.123	0.0799	0.0676	Lysine, threonine, methionine, and cysteine	Methionine Biosynthesis	5-methyltetrahydrofolate--homocysteine methyltransferase (EC 2.1.1.13)
	42197.4.peg.5105	4	0.123	0.0799	0.0676	Lysine, threonine, methionine, and cysteine	Methionine Biosynthesis	5-methyltetrahydrofolate--homocysteine methyltransferase (EC 2.1.1.13)
Solution 11	42197.4.peg.2290	4	0.123	0.0799	0.0676	Lysine, threonine, methionine, and cysteine	Methionine Biosynthesis	5-methyltetrahydrofolate--homocysteine methyltransferase (EC 2.1.1.13)
	42197.4.peg.5105	0	0.123	0.0799	0.0676	Lysine, threonine, methionine, and cysteine	Methionine Biosynthesis	5-methyltetrahydrofolate--homocysteine methyltransferase (EC 2.1.1.13)
Solution 12	42197.4.peg.2290	4	0.117	0.0862	0.0663	Lysine, threonine, methionine, and cysteine	Methionine Biosynthesis	5-methyltetrahydrofolate--homocysteine methyltransferase (EC 2.1.1.13)
Solution 13	42197.4.peg.2290	-4	0.117	0.0862	0.0663	Lysine, threonine, methionine, and cysteine	Methionine Biosynthesis	5-methyltetrahydrofolate--homocysteine methyltransferase (EC 2.1.1.13)
Solution 14	42197.4.peg.2290	-4	0.117	0.0862	0.0663	Lysine, threonine, methionine, and cysteine	Methionine Biosynthesis	5-methyltetrahydrofolate--homocysteine methyltransferase (EC 2.1.1.13)
Solution 15	42197.4.peg.2290	-4	0.117	0.0862	0.0663	Lysine, threonine, methionine, and cysteine	Methionine Biosynthesis	5-methyltetrahydrofolate--homocysteine methyltransferase (EC 2.1.1.13)
Solution 16	42197.4.peg.2290	4	0.117	0.0862	0.0663	Lysine, threonine, methionine, and cysteine	Methionine Biosynthesis	5-methyltetrahydrofolate--homocysteine methyltransferase (EC 2.1.1.13)
Solution 17	42197.4.peg.2290	-4	0.117	0.0862	0.0663	Lysine, threonine, methionine, and cysteine	Methionine Biosynthesis	5-methyltetrahydrofolate--homocysteine methyltransferase (EC 2.1.1.13)
Solution 18	42197.4.peg.5367	0	0.117	0.0854	0.0666	Central carbohydrate metabolism	Glycolysis and Gluconeogenesis	Glucose-6-phosphate isomerase (EC 5.3.1.9)
Solution 19	42197.4.peg.2290	4	0.117	0.0862	0.0663	Lysine, threonine, methionine, and cysteine	Methionine Biosynthesis	5-methyltetrahydrofolate--homocysteine methyltransferase (EC 2.1.1.13)
Solution 20	42197.4.peg.2290	4	0.117	0.0862	0.0663	Lysine, threonine, methionine, and cysteine	Methionine Biosynthesis	5-methyltetrahydrofolate--homocysteine methyltransferase (EC 2.1.1.13)
Solution 21	42197.4.peg.2290	4	0.117	0.0862	0.0663	Lysine, threonine, methionine, and cysteine	Methionine Biosynthesis	5-methyltetrahydrofolate--homocysteine methyltransferase (EC 2.1.1.13)
Solution 22	42197.4.peg.2290	-4	0.117	0.0862	0.0663	Lysine, threonine, methionine, and cysteine	Methionine Biosynthesis	5-methyltetrahydrofolate--homocysteine methyltransferase (EC 2.1.1.13)
Solution 23	42197.4.peg.2290	4	0.117	0.0862	0.0663	Lysine, threonine, methionine, and cysteine	Methionine Biosynthesis	5-methyltetrahydrofolate--homocysteine methyltransferase (EC 2.1.1.13)
Solution 24	42197.4.peg.2290	-4	0.117	0.0862	0.0663	Lysine, threonine, methionine, and cysteine	Methionine Biosynthesis	5-methyltetrahydrofolate--homocysteine methyltransferase (EC 2.1.1.13)
Solution 25	42197.4.peg.2290	-4	0.117	0.0862	0.0663	Lysine, threonine, methionine, and cysteine	Methionine Biosynthesis	5-methyltetrahydrofolate--homocysteine methyltransferase (EC 2.1.1.13)

## Sheet: Decline-phase-specific model
Solution	Gene name	Code	Product	Growth	Score	Category	Subsystem	Enzyme
Solution 1	42197.4.peg.3687	-3	0.15	0.122	0.126	Nitrogen Metabolism - no subcategory	Nitrate and nitrite ammonification	Nitrate/nitrite transporter
	42197.4.peg.821	-2	0.15	0.122	0.126	Nitrogen Metabolism - no subcategory	Nitrate and nitrite ammonification	Nitrate/nitrite transporter
Solution 2	42197.4.peg.2783	1	0.15	0.123	0.127	Fatty acids	Fatty Acid Biosynthesis FASII	Malonyl CoA-acyl carrier protein transacylase (EC 2.3.1.39)
	42197.4.peg.3378	4	0.15	0.123	0.127	Fatty acids	Fatty Acid Biosynthesis FASII	Malonyl CoA-acyl carrier protein transacylase (EC 2.3.1.39)
	42197.4.peg.4559	5	0.15	0.123	0.127	Fatty acids	Fatty Acid Biosynthesis FASII	Malonyl CoA-acyl carrier protein transacylase (EC 2.3.1.39)
Solution 3	42197.4.peg.5365	-5	0.149	0.102	0.146	Central carbohydrate metabolism	Pentose phosphate pathway	Transketolase (EC 2.2.1.1)
	42197.4.peg.5399	-5	0.149	0.102	0.146	Central carbohydrate metabolism	Pentose phosphate pathway	Ribulose-phosphate 3-epimerase (EC 5.1.3.1)
Solution 4	42197.4.peg.3399	2	0.149	0.112	0.145	Folate and pterines	Folate Biosynthesis	Dihydrofolate reductase (EC 1.5.1.3)
	42197.4.peg.5722	-2	0.149	0.112	0.145	ABC transporters	ABC transporter branched-chain amino acid (TC 3.A.1.4.1)	Branched-chain amino acid transport system permease protein LivM (TC 3.A.1.4.1)
Solution 5	42197.4.peg.1616	-1	0.149	0.122	0.138	Pyrimidines	pyrimidine conversions	Cytidylate kinase (EC 2.7.4.25)
	42197.4.peg.5715	-1	0.149	0.122	0.138	Purines	Purine conversions	Adenylate kinase (EC 2.7.4.3)
Solution 6	42197.4.peg.5365	-3	0.149	0.119	0.125	Central carbohydrate metabolism	Pentose phosphate pathway	Transketolase (EC 2.2.1.1)
	42197.4.peg.6610	-3	0.149	0.119	0.125	Central carbohydrate metabolism	TCA Cycle	Succinyl-CoA ligase [ADP-forming] beta chain (EC 6.2.1.5)
Solution 7	42197.4.peg.1599	-5	0.149	0.0994	0.216	Branched-chain amino acids	Isoleucine degradation	Acyl-CoA dehydrogenase, short-chain specific (EC 1.3.99.2)
	42197.4.peg.4881	-5	0.149	0.0994	0.216	Branched-chain amino acids	Isoleucine degradation	Acyl-CoA dehydrogenase, short-chain specific (EC 1.3.99.2)
	42197.4.peg.5076	1	0.149	0.0994	0.216	Pyrimidines	De Novo Pyrimidine Synthesis	Dihydroorotase (EC 3.5.2.3)
	42197.4.peg.5306	4	0.149	0.0994	0.216	Fatty acids	Fatty Acid Biosynthesis FASII	3-oxoacyl-[acyl-carrier protein] reductase (EC 1.1.1.100)
Solution 8	42197.4.peg.1782	-3	0.149	0.102	0.146	Capsular and extracellular polysacchrides	dTDP-rhamnose synthesis	dTDP-4-dehydrorhamnose 3,5-epimerase (EC 5.1.3.13)
	42197.4.peg.5808	-5	0.149	0.102	0.146	Central carbohydrate metabolism	Pentose phosphate pathway	Transketolase, N-terminal section (EC 2.2.1.1)
Solution 9	42197.4.peg.5721	-1	0.149	0.114	0.131	ABC transporters	ABC transporter branched-chain amino acid (TC 3.A.1.4.1)	Branched-chain amino acid transport ATP-binding protein LivG (TC 3.A.1.4.1)
	42197.4.peg.1395	3	0.149	0.114	0.131	Isoprenoids	Carotenoids	Geranylgeranyl diphosphate synthase (EC 2.5.1.29)
	42197.4.peg.2784	4	0.149	0.0816	0.128	Fatty acids	Fatty Acid Biosynthesis FASII	Malonyl CoA-acyl carrier protein transacylase (EC 2.3.1.39)
	42197.4.peg.4740	-3	0.149	0.0816	0.128	Fatty acids	Fatty Acid Biosynthesis FASII	Malonyl CoA-acyl carrier protein transacylase (EC 2.3.1.39)
	42197.4.peg.6985	5	0.149	0.0816	0.128	Purines	De Novo Purine Biosynthesis	Phosphoribosylaminoimidazole-succinocarboxamide synthase (EC 6.3.2.6)
Solution 10	42197.4.peg.5807	-5	0.149	0.12	0.13	Central carbohydrate metabolism	Pentose phosphate pathway	Transketolase, C-terminal section (EC 2.2.1.1)
	42197.4.peg.5899	3	0.149	0.12	0.13	Phospholipids	Glycerolipid and Glycerophospholipid Metabolism in Bacteria	1-acyl-sn-glycerol-3-phosphate acyltransferase (EC 2.3.1.51)
Solution 11	42197.4.peg.161	3	0.149	0.12	0.24	Capsular and extracellular polysacchrides	Rhamnose containing glycans	UDP-glucose 4-epimerase (EC 5.1.3.2)
	42197.4.peg.4324	2	0.149	0.12	0.24	Lysine, threonine, methionine, and cysteine	Cysteine Biosynthesis	Sulfate permease
	42197.4.peg.5759	-4	0.149	0.12	0.24	Branched-chain amino acids	Isoleucine degradation	Enoyl-CoA hydratase [isoleucine degradation] (EC 4.2.1.17)
	42197.4.peg.6609	0	0.149	0.12	0.24	Central carbohydrate metabolism	TCA Cycle	Succinyl-CoA ligase [ADP-forming] alpha chain (EC 6.2.1.5)
Solution 12	42197.4.peg.3306	5	0.149	0.103	0.159	Fatty acids	Fatty Acid Biosynthesis FASII	Malonyl CoA-acyl carrier protein transacylase (EC 2.3.1.39)
	42197.4.peg.5365	-5	0.149	0.103	0.159	Central carbohydrate metabolism	Pentose phosphate pathway	Transketolase (EC 2.2.1.1)
	42197.4.peg.5399	-3	0.149	0.103	0.159	Central carbohydrate metabolism	Pentose phosphate pathway	Ribulose-phosphate 3-epimerase (EC 5.1.3.1)
Solution 13	42197.4.peg.5365	-3	0.149	0.12	0.126	Central carbohydrate metabolism	Pentose phosphate pathway	Transketolase (EC 2.2.1.1)
	42197.4.peg.6609	-2	0.149	0.12	0.126	Central carbohydrate metabolism	TCA Cycle	Succinyl-CoA ligase [ADP-forming] alpha chain (EC 6.2.1.5)
Solution 14	42197.4.peg.1362	3	0.149	0.12	0.268	Phospholipids	Glycerolipid and Glycerophospholipid Metabolism in Bacteria	1-acyl-sn-glycerol-3-phosphate acyltransferase (EC 2.3.1.51)
	42197.4.peg.4483	0	0.149	0.12	0.268	Branched-chain amino acids	Isoleucine degradation	3-ketoacyl-CoA thiolase [isoleucine degradation] (EC 2.3.1.16)
	42197.4.peg.5596	-4	0.149	0.12	0.268	Pyrimidines	pyrimidine conversions	Cytosine deaminase (EC 3.5.4.1)
	42197.4.peg.6502	-5	0.149	0.12	0.268	Folate and pterines	5-FCL-like protein	Dihydrolipoamide dehydrogenase (EC 1.8.1.4)
Solution 15	42197.4.peg.2913	3	0.149	0.12	0.13	Capsular and extracellular polysacchrides	Rhamnose containing glycans	UDP-glucose 4-epimerase (EC 5.1.3.2)
	42197.4.peg.5808	-5	0.149	0.12	0.13	Central carbohydrate metabolism	Pentose phosphate pathway	Transketolase, N-terminal section (EC 2.2.1.1)
	42197.4.peg.5039	5	0.149	0.103	0.159	Fatty acids	Fatty Acid Biosynthesis FASII	Malonyl CoA-acyl carrier protein transacylase (EC 2.3.1.39)
	42197.4.peg.5807	-5	0.149	0.103	0.159	Central carbohydrate metabolism	Pentose phosphate pathway	Transketolase, C-terminal section (EC 2.2.1.1)
	42197.4.peg.6393	-5	0.149	0.103	0.159	Capsular and extracellular polysacchrides	dTDP-rhamnose synthesis	dTDP-4-dehydrorhamnose 3,5-epimerase (EC 5.1.3.13)
Solution 16	42197.4.peg.5399	1	0.149	0.119	0.13	Central carbohydrate metabolism	Pentose phosphate pathway	Ribulose-phosphate 3-epimerase (EC 5.1.3.1)
	42197.4.peg.5807	-2	0.149	0.119	0.13	Central carbohydrate metabolism	Pentose phosphate pathway	Transketolase, C-terminal section (EC 2.2.1.1)
Solution 17	42197.4.peg.1364	2	0.149	0.122	0.137	Plant Hormones	Auxin biosynthesis	Anthranilate phosphoribosyltransferase (EC 2.4.2.18)
	42197.4.peg.2784	4	0.149	0.122	0.137	Fatty acids	Fatty Acid Biosynthesis FASII	Malonyl CoA-acyl carrier protein transacylase (EC 2.3.1.39)
	42197.4.peg.4471	5	0.149	0.122	0.137	Fatty acids	Fatty Acid Biosynthesis FASII	Malonyl CoA-acyl carrier protein transacylase (EC 2.3.1.39)
Solution 18	42197.4.peg.4692	2	0.149	0.112	0.145	Folate and pterines	Folate biosynthesis cluster	Aspartate 1-decarboxylase (EC 4.1.1.11)
	42197.4.peg.5721	-2	0.149	0.112	0.145	ABC transporters	ABC transporter branched-chain amino acid (TC 3.A.1.4.1)	Branched-chain amino acid transport ATP-binding protein LivG (TC 3.A.1.4.1)
Solution 19	42197.4.peg.1343	-5	0.149	0.121	0.135	Branched-chain amino acids	Isoleucine degradation	Dihydrolipoamide dehydrogenase of branched-chain alpha-keto acid dehydrogenase (EC 1.8.1.4)
	42197.4.peg.3373	5	0.149	0.121	0.135	Fatty acids	Fatty Acid Biosynthesis FASII	Malonyl CoA-acyl carrier protein transacylase (EC 2.3.1.39)
	42197.4.peg.4562	4	0.149	0.121	0.135	Fatty acids	Fatty Acid Biosynthesis FASII	Malonyl CoA-acyl carrier protein transacylase (EC 2.3.1.39)
	42197.4.peg.4883	-2	0.149	0.121	0.135	Fatty acids	Fatty Acid Biosynthesis FASII	Malonyl CoA-acyl carrier protein transacylase (EC 2.3.1.39)
Solution 20	42197.4.peg.4483	-5	0.149	0.12	0.187	Branched-chain amino acids	Isoleucine degradation	3-ketoacyl-CoA thiolase [isoleucine degradation] (EC 2.3.1.16)
	42197.4.peg.5434	3	0.149	0.12	0.187	Aromatic amino acids and derivatives	Common Pathway For Synthesis of Aromatic Compounds (DAHP synthase to chorismate)	3-dehydroquinate synthase (EC 4.2.3.4)
	42197.4.peg.6149	3	0.149	0.12	0.187	Phospholipids	Glycerolipid and Glycerophospholipid Metabolism in Bacteria	1-acyl-sn-glycerol-3-phosphate acyltransferase (EC 2.3.1.51)
	42197.4.peg.6609	0	0.149	0.12	0.187	Central carbohydrate metabolism	TCA Cycle	Succinyl-CoA ligase [ADP-forming] alpha chain (EC 6.2.1.5)
Solution 21	42197.4.peg.5424	-2	0.149	0.0716	0.143	Pyrimidines	De Novo Pyrimidine Synthesis	Dihydroorotase (EC 3.5.2.3)
	42197.4.peg.5808	-4	0.149	0.0716	0.143	Central carbohydrate metabolism	Pentose phosphate pathway	Transketolase, N-terminal section (EC 2.2.1.1)
Solution 22	42197.4.peg.1387	3	0.149	0.12	0.13	Phospholipids	Glycerolipid and Glycerophospholipid Metabolism in Bacteria	1-acyl-sn-glycerol-3-phosphate acyltransferase (EC 2.3.1.51)
	42197.4.peg.5807	-5	0.149	0.12	0.13	Central carbohydrate metabolism	Pentose phosphate pathway	Transketolase, C-terminal section (EC 2.2.1.1)
Solution 23	42197.4.peg.1782	0	0.149	0.103	0.159	Capsular and extracellular polysacchrides	dTDP-rhamnose synthesis	dTDP-4-dehydrorhamnose 3,5-epimerase (EC 5.1.3.13)
	42197.4.peg.2775	5	0.149	0.103	0.159	Fatty acids	Fatty Acid Biosynthesis FASII	Malonyl CoA-acyl carrier protein transacylase (EC 2.3.1.39)
	42197.4.peg.5807	-5	0.149	0.103	0.159	Central carbohydrate metabolism	Pentose phosphate pathway	Transketolase, C-terminal section (EC 2.2.1.1)
Solution 24	42197.4.peg.5399	-4	0.149	0.102	0.146	Central carbohydrate metabolism	Pentose phosphate pathway	Ribulose-phosphate 3-epimerase (EC 5.1.3.1)
	42197.4.peg.5807	-5	0.149	0.102	0.146	Central carbohydrate metabolism	Pentose phosphate pathway	Transketolase, C-terminal section (EC 2.2.1.1)
Solution 25	42197.4.peg.4684	5	0.149	0.103	0.159	Fatty acids	Fatty Acid Biosynthesis FASII	Malonyl CoA-acyl carrier protein transacylase (EC 2.3.1.39)
	42197.4.peg.5808	-5	0.149	0.103	0.159	Central carbohydrate metabolism	Pentose phosphate pathway	Transketolase, N-terminal section (EC 2.2.1.1)
	42197.4.peg.6393	-3	0.149	0.103	0.159	Capsular and extracellular polysacchrides	dTDP-rhamnose synthesis	dTDP-4-dehydrorhamnose 3,5-epimerase (EC 5.1.3.13)
